# Supplementary material for: The N6-Methyladenosine Features of mRNA and Aberrant Expression of m6A Modified Genes in Gastric Cancer and Their Potential Impact on the Risk and Prognosis
Source: Front Genet. 2020 Nov 4;11:561566. doi: 10.3389/fgene.2020.561566 (PMC7672124; doi:10.3389/fgene.2020.561566)
Supplement: Supplementary file 1 [file Table_1.XLSX]

## Sheet: up.Treat_vs_Control
Supplement table 1 Differentially methylated RNA sites for: up.Treat_vs_Control
Fold change cut-off: 2 P-value cut-off: 1e-05 Column A ~ E: the coordinates of the differentially mythylated RNA sites in bed format, please ref http://genome.ucsc.edu/FAQ/FAQformat.html#format1. Column F: the length of the methylated RNA sites Column G ~ H: the transcript id and gene symbol of differentially methylated RNA. Column I ~ L: the comparison information calculated by diffreps. Column …
	up.Treat_vs_Control differentially methylated RNA sites
bed format information of differentially methylated RNA sites					differentially methylated RNA			comparison information				Annotations
chrom	txStart	txEnd	PeakID	score	Peak_length	transcript_id	GeneName	Foldchange	P_value	FDR	Regulation	GeneID	Synonyms	dbXrefs	description	Pathway	GO_CC	GO_MF	GO_BP
chr17	65821801	65822180	diffreps_peak_565	20	379	NM_004459	BPTF	17.0898	0	0	up	2186	FAC1|FALZ|NURF301	MIM:601819|HGNC:HGNC:3581|Ensembl:ENSG00000171634|HPRD:03490|Vega:OTTHUMG00000132254	bromodomain PHD finger transcription factor		GO:0070062(extracellular exosome)//GO:0030425(dendrite)//GO:0048471(perinuclear region of cytoplasm)//GO:0016589(NURF complex)//GO:0005654(nucleoplasm)//GO:0044297(cell body)//GO:0005634(nucleus)//GO:0005737(cytoplasm)	GO:0008134(transcription factor binding)//GO:0043565(sequence-specific DNA binding)//GO:0008270(zinc ion binding)//GO:0005515(protein binding)//GO:0008094(DNA-dependent ATPase activity)	GO:1990090(cellular response to nerve growth factor stimulus)//GO:0006338(chromatin remodeling)//GO:0007420(brain development)//GO:0006351(transcription, DNA-templated)//GO:0009611(response to wounding)//GO:0009952(anterior/posterior pattern specification)//GO:0007492(endoderm development)//GO:0000122(negative regulation of transcription from RNA polymerase II promoter)//GO:0001892(embryonic plac…
chr12	22348201	22348540	diffreps_peak_262	9.13242	339	NM_003034	ST8SIA1	10	7.37193e-10	5.59682e-09	up	6489	GD3S|SIAT8|SIAT8-A|SIAT8A|ST8SiaI	MIM:601123|HGNC:HGNC:10869|Ensembl:ENSG00000111728|HPRD:03078|Vega:OTTHUMG00000169098	ST8 alpha-N-acetyl-neuraminide alpha-2,8-sialyltransferase 1	hsa00601(Glycosphingolipid biosynthesis - lacto and neolacto series)//hsa00603(Glycosphingolipid biosynthesis - globo series)//hsa00604(Glycosphingolipid biosynthesis - ganglio series)//	GO:0016021(integral component of membrane)//GO:0030173(integral component of Golgi membrane)//GO:0005794(Golgi apparatus)//GO:0000139(Golgi membrane)	GO:0003828(alpha-N-acetylneuraminate alpha-2,8-sialyltransferase activity)//GO:0008373(sialyltransferase activity)	GO:0008284(positive regulation of cell proliferation)//GO:0006488(dolichol-linked oligosaccharide biosynthetic process)//GO:0044267(cellular protein metabolic process)//GO:0034605(cellular response to heat)//GO:0005975(carbohydrate metabolic process)//GO:0043687(post-translational protein modification)//GO:0018279(protein N-linked glycosylation via asparagine)//GO:0006688(glycosphingolipid biosyn…
chr6	22570261	22570640	diffreps_peak_963	6.81919	379	NM_138574	HDGFL1	12.6053	1.5164e-07	1.02257e-06	up	154150	PWWP1|dJ309H15.1	HGNC:HGNC:21095|HPRD:17935	hepatoma derived growth factor-like 1
chr11	61276271	61276360	diffreps_peak_223	11.3479	89	NM_001145077	LRRC10B	41.7742	4.48841e-12	3.76365e-11	up	390205	-	HGNC:HGNC:37215|Ensembl:ENSG00000204950|Vega:OTTHUMG00000168178	leucine rich repeat containing 10B
chr20	23065541	23065920	diffreps_peak_744	5.65109	379	NM_012072	CD93	8.14912	2.23313e-06	1.37021e-05	up	22918	C1QR1|C1qR(P)|C1qRP|CDw93|ECSM3|MXRA4|dJ737E23.1	MIM:120577|HGNC:HGNC:15855|Ensembl:ENSG00000125810|HPRD:00396|Vega:OTTHUMG00000032058	CD93 molecule		GO:0005886(plasma membrane)//GO:0016021(integral component of membrane)//GO:0009986(cell surface)//GO:0016023(cytoplasmic, membrane-bounded vesicle)	GO:0004872(receptor activity)//GO:0001849(complement component C1q binding)//GO:0030246(carbohydrate binding)//GO:0005515(protein binding)//GO:0005509(calcium ion binding)	GO:0042116(macrophage activation)//GO:0098792(xenophagy)//GO:0098779(mitophagy in response to mitochondrial depolarization)//GO:0006909(phagocytosis)//GO:0016032(viral process)//GO:0016337(single organismal cell-cell adhesion)//GO:0002230(positive regulation of defense response to virus by host)
chr15	45493261	45493373	diffreps_peak_420	20	112	ENST00000290894	SHF	9.60452	0	0	up	90525	-	HGNC:HGNC:25116|Ensembl:ENSG00000138606|HPRD:14272|Vega:OTTHUMG00000131353	Src homology 2 domain containing F				GO:0006915(apoptotic process)
chr12	6875581	6875916	diffreps_peak_256	20	335	NM_002824	PTMS	4.21287	0	0	up	5763	ParaT	MIM:168440|HGNC:HGNC:9629|Ensembl:ENSG00000159335|HPRD:01344|Vega:OTTHUMG00000169196	parathymosin		GO:0005634(nucleus)		GO:0002376(immune system process)//GO:0006260(DNA replication)
chr1	201438161	201438299	diffreps_peak_125	20	138	NM_012396	PHLDA3	14.5921	0	0	up	23612	TIH1	MIM:607054|HGNC:HGNC:8934|HPRD:09519	pleckstrin homology like domain family A member 3		GO:0005886(plasma membrane)//GO:0070062(extracellular exosome)//GO:0005737(cytoplasm)	GO:0005546(phosphatidylinositol-4,5-bisphosphate binding)//GO:0010314(phosphatidylinositol-5-phosphate binding)//GO:0043325(phosphatidylinositol-3,4-bisphosphate binding)//GO:0005547(phosphatidylinositol-3,4,5-trisphosphate binding)//GO:0032266(phosphatidylinositol-3-phosphate binding)//GO:0080025(phosphatidylinositol-3,5-bisphosphate binding)	GO:0043065(positive regulation of apoptotic process)//GO:0009653(anatomical structure morphogenesis)//GO:0042771(intrinsic apoptotic signaling pathway in response to DNA damage by p53 class mediator)//GO:0051898(negative regulation of protein kinase B signaling)
chr11	33757927	33758025	diffreps_peak_204	20	98	NM_000611	CD59	6.12132	0	0	up	966	16.3A5|1F5|EJ16|EJ30|EL32|G344|HRF-20|HRF20|MAC-IP|MACIF|MEM43|MIC11|MIN1|MIN2|MIN3|MIRL|MSK21|p18-20	MIM:107271|HGNC:HGNC:1689|HPRD:00117	CD59 molecule	hsa04610(Complement and coagulation cascades)//hsa04640(Hematopoietic cell lineage)	GO:0005886(plasma membrane)//GO:0031982(vesicle)//GO:0009986(cell surface)//GO:0031362(anchored component of external side of plasma membrane)//GO:0016020(membrane)//GO:0033116(endoplasmic reticulum-Golgi intermediate compartment membrane)//GO:0005789(endoplasmic reticulum membrane)//GO:0012507(ER to Golgi transport vesicle membrane)//GO:0043218(compact myelin)//GO:0070062(extracellular exosome)/…	GO:0005515(protein binding)//GO:0001848(complement binding)	GO:0061024(membrane organization)//GO:0044267(cellular protein metabolic process)//GO:0042102(positive regulation of T cell proliferation)//GO:0045087(innate immune response)//GO:0007596(blood coagulation)//GO:0048208(COPII vesicle coating)//GO:0001971(negative regulation of activation of membrane attack complex)//GO:0007166(cell surface receptor signaling pathway)//GO:0043066(negative regulation…
chr16	72821341	72821720	diffreps_peak_491	9.21462	379	NM_006885	ZFHX3	5.95652	6.10071e-10	4.64346e-09	up	463	ATBF1|ATBT|ZNF927	MIM:104155|HGNC:HGNC:777|Ensembl:ENSG00000140836|HPRD:00075|Vega:OTTHUMG00000137599	zinc finger homeobox 3	hsa04550(Signaling pathways regulating pluripotency of stem cells)	GO:0043231(intracellular membrane-bounded organelle)//GO:0005667(transcription factor complex)//GO:0005739(mitochondrion)//GO:0016604(nuclear body)//GO:0005730(nucleolus)//GO:0005654(nucleoplasm)//GO:0005634(nucleus)//GO:0005737(cytoplasm)	GO:0008270(zinc ion binding)//GO:0003700(transcription factor activity, sequence-specific DNA binding)//GO:0019899(enzyme binding)//GO:0044212(transcription regulatory region DNA binding)//GO:0003705(transcription factor activity, RNA polymerase II distal enhancer sequence-specific binding)//GO:0001046(core promoter sequence-specific DNA binding)//GO:0005515(protein binding)	GO:0007517(muscle organ development)//GO:0032922(circadian regulation of gene expression)//GO:0045664(regulation of neuron differentiation)//GO:0007420(brain development)//GO:0007050(cell cycle arrest)//GO:0045663(positive regulation of myoblast differentiation)//GO:0006366(transcription from RNA polymerase II promoter)//GO:0045892(negative regulation of transcription, DNA-templated)//GO:0045662(…
chr22	50616361	50616740	diffreps_peak_794	20	379	NM_052839	PANX2	57.1159	0	0	up	56666	PX2|hPANX2	MIM:608421|HGNC:HGNC:8600|Ensembl:ENSG00000073150|HPRD:09760|Vega:OTTHUMG00000044649	pannexin 2		GO:0016021(integral component of membrane)//GO:0005921(gap junction)//GO:0005886(plasma membrane)//GO:0005737(cytoplasm)	GO:0055077(gap junction hemi-channel activity)	GO:0055085(transmembrane transport)//GO:0034214(protein hexamerization)//GO:0007268(synaptic transmission)//GO:0002931(response to ischemia)//GO:0006811(ion transport)
chr3	96336261	96337000	diffreps_peak_828	20	739	ENST00000600213	MTRNR2L12	2.02266	0	0	up	100463498	HN12	HGNC:HGNC:37169	MT-RNR2-like 12		GO:0005576(extracellular region)//GO:0005737(cytoplasm)
chr2	70504421	70504800	diffreps_peak_664	8.25595	379	NM_016297	PCYOX1	13.8795	5.54689e-09	4.06365e-08	up	51449	PCL1	MIM:610995|HGNC:HGNC:20588|Ensembl:ENSG00000116005|HPRD:11422|Vega:OTTHUMG00000129671	prenylcysteine oxidase 1	hsa00900(Terpenoid backbone biosynthesis)	GO:0005774(vacuolar membrane)//GO:0005764(lysosome)//GO:0034361(very-low-density lipoprotein particle)//GO:0005886(plasma membrane)//GO:0070062(extracellular exosome)	GO:0001735(prenylcysteine oxidase activity)//GO:0008555(chloride-transporting ATPase activity)	GO:0055114(oxidation-reduction process)//GO:0030329(prenylcysteine metabolic process)//GO:0030328(prenylcysteine catabolic process)//GO:1902476(chloride transmembrane transport)//GO:0030327(prenylated protein catabolic process)
chr16	2264561	2264822	diffreps_peak_449	8.04951	261	NM_001042371	PGP	80.5	8.92252e-09	6.46811e-08	up	283871	PGPase	MIM:172280|HGNC:HGNC:8909|Ensembl:ENSG00000184207|Vega:OTTHUMG00000177047	phosphoglycolate phosphatase	hsa00630(Glyoxylate and dicarboxylate metabolism)//		GO:0008967(phosphoglycolate phosphatase activity)//GO:0098519(nucleotide phosphatase activity, acting on free nucleotides)//GO:0000287(magnesium ion binding)//GO:0043136(glycerol-3-phosphatase activity)//GO:0004725(protein tyrosine phosphatase activity)	GO:0006114(glycerol biosynthetic process)//GO:0045721(negative regulation of gluconeogenesis)//GO:0016311(dephosphorylation)//GO:0035335(peptidyl-tyrosine dephosphorylation)//GO:0006650(glycerophospholipid metabolic process)
chr17	60142500	60142643	diffreps_peak_561	5.13822	143	NM_005121	MED13	18.1765	7.27418e-06	4.2487e-05	up	9969	ARC250|DRIP250|HSPC221|THRAP1|TRAP240	MIM:603808|HGNC:HGNC:22474|Ensembl:ENSG00000108510|HPRD:07229|Vega:OTTHUMG00000179251	mediator complex subunit 13	hsa04919(Thyroid hormone signaling pathway)	GO:0016592(mediator complex)//GO:0005654(nucleoplasm)//GO:0005634(nucleus)//GO:0016020(membrane)	GO:0046966(thyroid hormone receptor binding)//GO:0003712(transcription cofactor activity)//GO:0004872(receptor activity)//GO:0030374(ligand-dependent nuclear receptor transcription coactivator activity)//GO:0001104(RNA polymerase II transcription cofactor activity)//GO:0042809(vitamin D receptor binding)//GO:0003713(transcription coactivator activity)	GO:0070328(triglyceride homeostasis)//GO:0030518(intracellular steroid hormone receptor signaling pathway)//GO:0010467(gene expression)//GO:1904168(negative regulation of thyroid hormone receptor activity)//GO:0006367(transcription initiation from RNA polymerase II promoter)//GO:0042632(cholesterol homeostasis)//GO:0045944(positive regulation of transcription from RNA polymerase II promoter)//GO:…
chr2	239149032	239149280	diffreps_peak_724	6.80843	248	ENST00000436051	HES6	7.9931	1.55444e-07	1.04744e-06	up	55502	C-HAIRY1|HES-6|bHLHb41|bHLHc23	MIM:610331|HGNC:HGNC:18254|Ensembl:ENSG00000144485|HPRD:11021|Vega:OTTHUMG00000133340	hes family bHLH transcription factor 6		GO:0005667(transcription factor complex)//GO:0005634(nucleus)	GO:0001227(transcriptional repressor activity, RNA polymerase II transcription regulatory region sequence-specific binding)//GO:0003712(transcription cofactor activity)//GO:0003700(transcription factor activity, sequence-specific DNA binding)//GO:0000977(RNA polymerase II regulatory region sequence-specific DNA binding)//GO:0008134(transcription factor binding)//GO:0046983(protein dimerization ac…	GO:0007399(nervous system development)//GO:0006351(transcription, DNA-templated)//GO:0006355(regulation of transcription, DNA-templated)//GO:0000122(negative regulation of transcription from RNA polymerase II promoter)//GO:0030154(cell differentiation)
chr13	36705421	36705514	diffreps_peak_305	7.60214	93	NM_004734	DCLK1	4.78684	2.49954e-08	1.77195e-07	up	9201	CL1|CLICK1|DCAMKL1|DCDC3A|DCLK	MIM:604742|HGNC:HGNC:2700|Ensembl:ENSG00000133083|HPRD:09202|Vega:OTTHUMG00000016729	doublecortin like kinase 1		GO:0005622(intracellular)//GO:0097481(neuronal postsynaptic density)//GO:0005887(integral component of plasma membrane)	GO:0004672(protein kinase activity)//GO:0005524(ATP binding)//GO:0004674(protein serine/threonine kinase activity)//GO:0005057(receptor signaling protein activity)	GO:0048675(axon extension)//GO:0006468(protein phosphorylation)//GO:0030900(forebrain development)//GO:0001764(neuron migration)//GO:0048813(dendrite morphogenesis)//GO:0009615(response to virus)//GO:0007399(nervous system development)//GO:0035556(intracellular signal transduction)//GO:0016197(endosomal transport)//GO:0021952(central nervous system projection neuron axonogenesis)//GO:0007417(cent…
chr16	72991561	72991820	diffreps_peak_492	8.99082	259	NM_006885	ZFHX3	90.6	1.02136e-09	7.7216e-09	up	463	ATBF1|ATBT|ZNF927	MIM:104155|HGNC:HGNC:777|Ensembl:ENSG00000140836|HPRD:00075|Vega:OTTHUMG00000137599	zinc finger homeobox 3	hsa04550(Signaling pathways regulating pluripotency of stem cells)	GO:0043231(intracellular membrane-bounded organelle)//GO:0005667(transcription factor complex)//GO:0005739(mitochondrion)//GO:0016604(nuclear body)//GO:0005730(nucleolus)//GO:0005654(nucleoplasm)//GO:0005634(nucleus)//GO:0005737(cytoplasm)	GO:0008270(zinc ion binding)//GO:0003700(transcription factor activity, sequence-specific DNA binding)//GO:0019899(enzyme binding)//GO:0044212(transcription regulatory region DNA binding)//GO:0003705(transcription factor activity, RNA polymerase II distal enhancer sequence-specific binding)//GO:0001046(core promoter sequence-specific DNA binding)//GO:0005515(protein binding)	GO:0007517(muscle organ development)//GO:0032922(circadian regulation of gene expression)//GO:0045664(regulation of neuron differentiation)//GO:0007420(brain development)//GO:0007050(cell cycle arrest)//GO:0045663(positive regulation of myoblast differentiation)//GO:0006366(transcription from RNA polymerase II promoter)//GO:0045892(negative regulation of transcription, DNA-templated)//GO:0045662(…
chr8	65493681	65494240	diffreps_peak_1122	8.30366	559	NM_152414	BHLHE22	10.8291	4.96985e-09	3.65581e-08	up	27319	BHLHB5|Beta3|CAGL85|TNRC20	MIM:613483|HGNC:HGNC:11963|Ensembl:ENSG00000180828|HPRD:16551|Vega:OTTHUMG00000164386	basic helix-loop-helix family member e22		GO:0005634(nucleus)	GO:0000981(RNA polymerase II transcription factor activity, sequence-specific DNA binding)//GO:0046983(protein dimerization activity)	GO:0006357(regulation of transcription from RNA polymerase II promoter)//GO:0022008(neurogenesis)//GO:0006351(transcription, DNA-templated)
chr12	106633101	106633480	diffreps_peak_291	6.41759	379	NM_006825	CKAP4	8.30469	3.82306e-07	2.49206e-06	up	10970	CLIMP-63|ERGIC-63|p63	HGNC:HGNC:16991|Ensembl:ENSG00000136026|HPRD:16717|Vega:OTTHUMG00000170085	cytoskeleton-associated protein 4	hsa04141(Protein processing in endoplasmic reticulum)	GO:0005886(plasma membrane)//GO:0070062(extracellular exosome)//GO:0005811(lipid particle)//GO:0016020(membrane)//GO:0048471(perinuclear region of cytoplasm)//GO:0005789(endoplasmic reticulum membrane)//GO:0016021(integral component of membrane)//GO:0042599(lamellar body)//GO:0005783(endoplasmic reticulum)//GO:0005856(cytoskeleton)	GO:0044822(poly(A) RNA binding)	GO:0044267(cellular protein metabolic process)
chr16	28074441	28074820	diffreps_peak_462	8.02096	379	NM_001109763	GSG1L	29.8387	9.52875e-09	6.89091e-08	up	146395	PRO19651	HGNC:HGNC:28283|Ensembl:ENSG00000169181|HPRD:14464|Vega:OTTHUMG00000131676	GSG1-like		GO:0016021(integral component of membrane)//GO:0030054(cell junction)//GO:0005886(plasma membrane)//GO:0032279(asymmetric synapse)	GO:0005515(protein binding)
chr17	7788122	7788401	diffreps_peak_509	20	279	NM_001005271	CHD3	10.7675	0	0	up	1107	Mi-2a|Mi2-ALPHA|ZFH	MIM:602120|HGNC:HGNC:1918|Ensembl:ENSG00000170004|HPRD:09071|Vega:OTTHUMG00000150427	chromodomain helicase DNA binding protein 3		GO:0005654(nucleoplasm)//GO:0005813(centrosome)//GO:0045111(intermediate filament cytoskeleton)//GO:0005730(nucleolus)//GO:0016581(NuRD complex)//GO:0005634(nucleus)//GO:0005737(cytoplasm)	GO:0016818(hydrolase activity, acting on acid anhydrides, in phosphorus-containing anhydrides)//GO:0008270(zinc ion binding)//GO:0005524(ATP binding)//GO:0004386(helicase activity)//GO:0004003(ATP-dependent DNA helicase activity)//GO:0044822(poly(A) RNA binding)//GO:0005515(protein binding)//GO:0003677(DNA binding)	GO:0006325(chromatin organization)//GO:0051297(centrosome organization)//GO:0008152(metabolic process)//GO:0006333(chromatin assembly or disassembly)//GO:0016568(chromatin modification)//GO:0032508(DNA duplex unwinding)//GO:0006351(transcription, DNA-templated)//GO:0007051(spindle organization)//GO:0006357(regulation of transcription from RNA polymerase II promoter)//GO:0006355(regulation of tran…
chr3	184032951	184033020	diffreps_peak_850	14.2825	69	NM_182917	EIF4G1	52.2903	5.21805e-15	4.85559e-14	up	1981	EIF-4G1|EIF4F|EIF4G|EIF4GI|P220|PARK18	MIM:600495|HGNC:HGNC:3296|Ensembl:ENSG00000114867|HPRD:06774|Vega:OTTHUMG00000156784	eukaryotic translation initiation factor 4 gamma 1	hsa03013(RNA transport)//hsa05416(Viral myocarditis)	GO:0016020(membrane)//GO:0016281(eukaryotic translation initiation factor 4F complex)//GO:0005737(cytoplasm)//GO:0005829(cytosol)	GO:0008190(eukaryotic initiation factor 4E binding)//GO:0003743(translation initiation factor activity)//GO:0008135(translation factor activity, RNA binding)//GO:0003723(RNA binding)//GO:0044822(poly(A) RNA binding)//GO:0005515(protein binding)	GO:0006412(translation)//GO:0044267(cellular protein metabolic process)//GO:0000184(nuclear-transcribed mRNA catabolic process, nonsense-mediated decay)//GO:0045666(positive regulation of neuron differentiation)//GO:0008286(insulin receptor signaling pathway)//GO:0043488(regulation of mRNA stability)//GO:0010467(gene expression)//GO:0019221(cytokine-mediated signaling pathway)//GO:0000288(nuclear…
chr16	12995476	12995640	diffreps_peak_459	20	164	NM_001145204	SHISA9	8.94924	0	0	up	729993	CKAMP44	MIM:613346|HGNC:HGNC:37231|Ensembl:ENSG00000237515|Vega:OTTHUMG00000154258	shisa family member 9		GO:0032591(dendritic spine membrane)//GO:0045202(synapse)//GO:0032281(AMPA glutamate receptor complex)//GO:0030054(cell junction)//GO:0008328(ionotropic glutamate receptor complex)		GO:0048172(regulation of short-term neuronal synaptic plasticity)
chr20	37353104	37353180	diffreps_peak_754	20	76	NM_080552	SLC32A1	5.42148	0	0	up	140679	VGAT|VIAAT	MIM:616440|HGNC:HGNC:11018|Ensembl:ENSG00000101438|HPRD:18058|Vega:OTTHUMG00000032457	solute carrier family 32 member 1	hsa04721(Synaptic vesicle cycle)//hsa04723(Retrograde endocannabinoid signaling)//hsa04727(GABAergic synapse)//hsa05032(Morphine addiction)//hsa05033(Nicotine addiction)	GO:0061202(clathrin-sculpted gamma-aminobutyric acid transport vesicle membrane)//GO:0005886(plasma membrane)//GO:0051286(cell tip)//GO:0044292(dendrite terminus)//GO:0043005(neuron projection)//GO:0030425(dendrite)//GO:0044306(neuron projection terminus)//GO:0016021(integral component of membrane)//GO:0044316(cone cell pedicle)//GO:0060077(inhibitory synapse)//GO:0048786(presynaptic active zone)…	GO:0015187(glycine transmembrane transporter activity)//GO:0015495(gamma-aminobutyric acid:proton symporter activity)//GO:0015171(amino acid transmembrane transporter activity)	GO:0007568(aging)//GO:0006811(ion transport)//GO:0007268(synaptic transmission)//GO:0021766(hippocampus development)//GO:0015816(glycine transport)//GO:0055085(transmembrane transport)//GO:0003333(amino acid transmembrane transport)//GO:0007269(neurotransmitter secretion)//GO:0015812(gamma-aminobutyric acid transport)
chrX	57618441	57618820	diffreps_peak_1229	11.0782	379	NM_007157	ZXDB	23.9483	8.35176e-12	6.94487e-11	up	158586	ZNF905|dJ83L6.1	MIM:300236|HGNC:HGNC:13199|Ensembl:ENSG00000198455|HPRD:11777|Vega:OTTHUMG00000021685	zinc finger, X-linked, duplicated B		GO:0005634(nucleus)	GO:0003674(molecular_function)//GO:0046872(metal ion binding)//GO:0003676(nucleic acid binding)	GO:0006351(transcription, DNA-templated)//GO:0006355(regulation of transcription, DNA-templated)//GO:0008150(biological_process)
chr2	176041021	176041400	diffreps_peak_700	9.05069	379	NM_001689	ATP5G3	9.09091	8.89839e-10	6.74432e-09	up	518	P3	MIM:602736|HGNC:HGNC:843|HPRD:04112	ATP synthase, H+ transporting, mitochondrial Fo complex subunit C3 (subunit 9)	hsa00190(Oxidative phosphorylation)//	GO:0016021(integral component of membrane)//GO:0045263(proton-transporting ATP synthase complex, coupling factor F(o))//GO:0005741(mitochondrial outer membrane)//GO:0005753(mitochondrial proton-transporting ATP synthase complex)	GO:0008289(lipid binding)//GO:0005215(transporter activity)//GO:0015078(hydrogen ion transmembrane transporter activity)	GO:0007568(aging)//GO:0044281(small molecule metabolic process)//GO:0015991(ATP hydrolysis coupled proton transport)//GO:0022904(respiratory electron transport chain)//GO:0042776(mitochondrial ATP synthesis coupled proton transport)//GO:0044237(cellular metabolic process)//GO:0045471(response to ethanol)
chr9	112082701	112083080	diffreps_peak_1181	12.058	379	NM_018424	EPB41L4B	5.3417	8.75078e-13	7.56353e-12	up	54566	CG1|EHM2	MIM:610340|HGNC:HGNC:19818|Ensembl:ENSG00000095203|HPRD:09940|Vega:OTTHUMG00000020470	erythrocyte membrane protein band 4.1 like 4B		GO:0005923(bicellular tight junction)//GO:0019898(extrinsic component of membrane)//GO:0045177(apical part of cell)//GO:0005856(cytoskeleton)//GO:0005737(cytoplasm)	GO:0008092(cytoskeletal protein binding)//GO:0005200(structural constituent of cytoskeleton)	GO:0010837(regulation of keratinocyte proliferation)//GO:0051549(positive regulation of keratinocyte migration)//GO:0031032(actomyosin structure organization)//GO:0010628(positive regulation of gene expression)//GO:0042060(wound healing)//GO:0045785(positive regulation of cell adhesion)
chr18	48722936	48723240	diffreps_peak_586	20	304	NM_016626	MEX3C	12.3437	0	0	up	51320	BM-013|MEX-3C|RKHD2|RNF194	MIM:611005|HGNC:HGNC:28040|Ensembl:ENSG00000176624|HPRD:15255|Vega:OTTHUMG00000132693	mex-3 RNA binding family member C		GO:0005634(nucleus)//GO:0005737(cytoplasm)	GO:0044822(poly(A) RNA binding)//GO:0003723(RNA binding)//GO:0008270(zinc ion binding)//GO:0005515(protein binding)//GO:0016874(ligase activity)	GO:0045598(regulation of fat cell differentiation)//GO:0098779(mitophagy in response to mitochondrial depolarization)//GO:0003415(chondrocyte hypertrophy)//GO:0097009(energy homeostasis)
chr3	173114073	173114140	diffreps_peak_847	5.10385	67	ENST00000423427	NLGN1	49	7.87314e-06	4.57477e-05	up	22871	NL1	MIM:600568|HGNC:HGNC:14291|Ensembl:ENSG00000169760|HPRD:07195|Vega:OTTHUMG00000157005	neuroligin 1	hsa04514(Cell adhesion molecules (CAMs))	GO:0045211(postsynaptic membrane)//GO:0005886(plasma membrane)//GO:0005887(integral component of plasma membrane)//GO:0098793(presynapse)//GO:0009986(cell surface)//GO:0005615(extracellular space)//GO:0030425(dendrite)//GO:0060076(excitatory synapse)//GO:0005794(Golgi apparatus)//GO:0009897(external side of plasma membrane)//GO:0017146(NMDA selective glutamate receptor complex)//GO:0045202(synaps…	GO:0004872(receptor activity)//GO:0030165(PDZ domain binding)//GO:0052689(carboxylic ester hydrolase activity)//GO:0042043(neurexin family protein binding)//GO:0097110(scaffold protein binding)//GO:0050839(cell adhesion molecule binding)//GO:0046983(protein dimerization activity)	GO:0051290(protein heterotetramerization)//GO:0051260(protein homooligomerization)//GO:0035418(protein localization to synapse)//GO:0007158(neuron cell-cell adhesion)//GO:0045184(establishment of protein localization)//GO:0051968(positive regulation of synaptic transmission, glutamatergic)//GO:0048511(rhythmic process)//GO:0097104(postsynaptic membrane assembly)//GO:2000311(regulation of alpha-am…
chr15	69747766	69747885	diffreps_peak_431	5.25242	119	ENST00000560274	RPLP1	6.69014	5.59214e-06	3.30709e-05	up	6176	LP1|P1|RPP1	MIM:180520|HGNC:HGNC:10372|Ensembl:ENSG00000137818|HPRD:01611|Vega:OTTHUMG00000172087	ribosomal protein, large, P1	hsa03010(Ribosome)	GO:0070062(extracellular exosome)//GO:0022625(cytosolic large ribosomal subunit)//GO:0005925(focal adhesion)//GO:0005737(cytoplasm)//GO:0005829(cytosol)	GO:0003735(structural constituent of ribosome)//GO:0005515(protein binding)	GO:0006415(translational termination)//GO:0006412(translation)//GO:0044267(cellular protein metabolic process)//GO:0000184(nuclear-transcribed mRNA catabolic process, nonsense-mediated decay)//GO:0044281(small molecule metabolic process)//GO:0006614(SRP-dependent cotranslational protein targeting to membrane)//GO:0019083(viral transcription)//GO:0010467(gene expression)//GO:0001887(selenium compo…
chr3	62357921	62358300	diffreps_peak_823	6.35476	379	NM_018008	FEZF2	15.7885	4.41816e-07	2.85718e-06	up	55079	FEZ|FEZL|FKSG36|TOF|ZFP312|ZNF312	MIM:607414|HGNC:HGNC:13506|Ensembl:ENSG00000153266|HPRD:07596|Vega:OTTHUMG00000158705	FEZ family zinc finger 2		GO:0005634(nucleus)	GO:0003682(chromatin binding)//GO:0000978(RNA polymerase II core promoter proximal region sequence-specific DNA binding)//GO:0001227(transcriptional repressor activity, RNA polymerase II transcription regulatory region sequence-specific binding)//GO:0046872(metal ion binding)//GO:0001228(transcriptional activator activity, RNA polymerase II transcription regulatory region sequence-specific bindin…	GO:0021542(dentate gyrus development)//GO:0007411(axon guidance)//GO:0021797(forebrain anterior/posterior pattern specification)//GO:0045666(positive regulation of neuron differentiation)//GO:0021902(commitment of neuronal cell to specific neuron type in forebrain)//GO:0048664(neuron fate determination)//GO:0021853(cerebral cortex GABAergic interneuron migration)//GO:0007413(axonal fasciculation)…
chr5	180480468	180480620	diffreps_peak_947	20	152	ENST00000515271	BTNL9	114.025	0	0	up	153579	BTN3|BTN8|VDLS1900	HGNC:HGNC:24176|Ensembl:ENSG00000165810|HPRD:12550|Vega:OTTHUMG00000133152	butyrophilin like 9		GO:0016021(integral component of membrane)
chr19	18632730	18632937	diffreps_peak_608	10.4917	207	NM_006532	ELL	4.10278	3.22311e-11	2.59843e-10	up	8178	C19orf17|ELL1|MEN|PPP1R68	MIM:600284|HGNC:HGNC:23114|Ensembl:ENSG00000105656|HPRD:02615|Vega:OTTHUMG00000183364	elongation factor for RNA polymerase II		GO:0005886(plasma membrane)//GO:0015629(actin cytoskeleton)//GO:0035327(transcriptionally active chromatin)//GO:0035363(histone locus body)//GO:0016607(nuclear speck)//GO:0015030(Cajal body)//GO:0005654(nucleoplasm)//GO:0005634(nucleus)//GO:0008023(transcription elongation factor complex)//GO:0005737(cytoplasm)	GO:0005515(protein binding)//GO:0019902(phosphatase binding)	GO:0045945(positive regulation of transcription from RNA polymerase III promoter)//GO:0032968(positive regulation of transcription elongation from RNA polymerase II promoter)//GO:0010467(gene expression)//GO:0010923(negative regulation of phosphatase activity)//GO:0032786(positive regulation of DNA-templated transcription, elongation)//GO:0001701(in utero embryonic development)//GO:0006366(transc…
chr1	149784779	149784920	diffreps_peak_86	8.24315	141	NM_001123375	HIST2H3D	28.3824	5.71278e-09	4.18177e-08	up	653604	-	HGNC:HGNC:25311|Ensembl:ENSG00000183598|Vega:OTTHUMG00000012092	histone cluster 2, H3d	hsa05034(Alcoholism)//hsa05202(Transcriptional misregulation in cancer)//hsa05322(Systemic lupus erythematosus)
chr2	128180681	128180984	diffreps_peak_677	20	303	uc010yzj.2	PROC	70.3277	0	0	up	5624	APC|PC|PROC1|THPH3|THPH4	MIM:612283|HGNC:HGNC:9451|Ensembl:ENSG00000115718|HPRD:01466|Vega:OTTHUMG00000131528	protein C, inactivator of coagulation factors Va and VIIIa	hsa04610(Complement and coagulation cascades)	GO:0005576(extracellular region)//GO:0005796(Golgi lumen)//GO:0005794(Golgi apparatus)//GO:0005788(endoplasmic reticulum lumen)//GO:0005783(endoplasmic reticulum)//GO:0005615(extracellular space)	GO:0005515(protein binding)//GO:0004252(serine-type endopeptidase activity)//GO:0005509(calcium ion binding)	GO:0044267(cellular protein metabolic process)//GO:0007596(blood coagulation)//GO:0050728(negative regulation of inflammatory response)//GO:0050819(negative regulation of coagulation)//GO:0030195(negative regulation of blood coagulation)//GO:0006465(signal peptide processing)//GO:1903142(positive regulation of establishment of endothelial barrier)//GO:0043687(post-translational protein modificati…
chr10	24497719	24498160	diffreps_peak_161	20	441	NM_019590	KIAA1217	3.7501	0	0	up	56243	SKT	HGNC:HGNC:25428|Ensembl:ENSG00000120549|HPRD:11132|Vega:OTTHUMG00000017824	KIAA1217		GO:0005737(cytoplasm)	GO:0003674(molecular_function)//GO:0005515(protein binding)	GO:0048706(embryonic skeletal system development)
chr10	37890841	37891240	diffreps_peak_167	20	399	NM_001190489	MTRNR2L7	2.12409	0	0	up	100288485	HN7	HGNC:HGNC:37164|Ensembl:ENSG00000256892|Vega:OTTHUMG00000184979	MT-RNR2-like 7		GO:0005576(extracellular region)//GO:0005737(cytoplasm)
chr8	22550601	22550815	diffreps_peak_1106	5.04825	214	NM_004430	EGR3	10.2222	8.94844e-06	5.17616e-05	up	1960	EGR-3|PILOT	MIM:602419|HGNC:HGNC:3240|Ensembl:ENSG00000179388|HPRD:03881|Vega:OTTHUMG00000097825	early growth response 3	hsa05161(Hepatitis B)//hsa05203(Viral carcinogenesis)	GO:0005634(nucleus)	GO:0046872(metal ion binding)//GO:0003677(DNA binding)//GO:0003700(transcription factor activity, sequence-specific DNA binding)	GO:0007517(muscle organ development)//GO:0033089(positive regulation of T cell differentiation in thymus)//GO:0035924(cellular response to vascular endothelial growth factor stimulus)//GO:0007422(peripheral nervous system development)//GO:0006351(transcription, DNA-templated)//GO:0006355(regulation of transcription, DNA-templated)//GO:0035767(endothelial cell chemotaxis)//GO:0044344(cellular resp…
chr1	156389962	156390128	diffreps_peak_92	11.638	166	ENST00000368242	C1orf61	2.00565	2.30149e-12	1.95725e-11	up	10485	CROC4	HGNC:HGNC:30780|Ensembl:ENSG00000125462|HPRD:09899|Vega:OTTHUMG00000031022	chromosome 1 open reading frame 61		GO:0005634(nucleus)
chr19	12811641	12812057	diffreps_peak_601	13.8682	416	NM_013433	TNPO2	2.96035	1.35447e-14	1.23859e-13	up	30000	IPO3|KPNB2B|TRN2	MIM:603002|HGNC:HGNC:19998|Ensembl:ENSG00000105576|Vega:OTTHUMG00000180333	transportin 2		GO:0031965(nuclear membrane)//GO:0005622(intracellular)//GO:0005634(nucleus)//GO:0034399(nuclear periphery)//GO:0005737(cytoplasm)	GO:0008139(nuclear localization sequence binding)//GO:0005515(protein binding)//GO:0008565(protein transporter activity)//GO:0008536(Ran GTPase binding)	GO:0000060(protein import into nucleus, translocation)//GO:0051148(negative regulation of muscle cell differentiation)//GO:0006886(intracellular protein transport)//GO:0006607(NLS-bearing protein import into nucleus)//GO:0006610(ribosomal protein import into nucleus)//GO:0000059(protein import into nucleus, docking)
chr12	120427647	120427880	diffreps_peak_294	11.4472	233	NM_207311	CCDC64	14.0769	3.57114e-12	3.01418e-11	up	92558	BICDR-1|H_267D11.1	HGNC:HGNC:28095|Ensembl:ENSG00000135127|HPRD:14292|Vega:OTTHUMG00000169311	coiled-coil domain containing 64		GO:0005813(centrosome)//GO:0005737(cytoplasm)	GO:0017137(Rab GTPase binding)//GO:0034452(dynactin binding)	GO:0031175(neuron projection development)//GO:0055107(Golgi to secretory granule transport)
chrX	82764701	82764775	diffreps_peak_1238	20	74	ENST00000373200	POU3F4	9.76909	0	0	up	5456	BRAIN-4|BRN-4|BRN4|DFN3|DFNX2|OCT-9|OTF-9|OTF9	MIM:300039|HGNC:HGNC:9217|HPRD:02076	POU class 3 homeobox 4		GO:0005634(nucleus)	GO:0003680(AT DNA binding)//GO:0000977(RNA polymerase II regulatory region sequence-specific DNA binding)//GO:0003700(transcription factor activity, sequence-specific DNA binding)	GO:2001054(negative regulation of mesenchymal cell apoptotic process)//GO:0021879(forebrain neuron differentiation)//GO:0006366(transcription from RNA polymerase II promoter)//GO:0006357(regulation of transcription from RNA polymerase II promoter)//GO:0007605(sensory perception of sound)//GO:0090103(cochlea morphogenesis)
chr12	3186520	3186560	diffreps_peak_253	20	40	NM_006675	TSPAN9	64.0141	0	0	up	10867	NET-5|NET5|PP1057	MIM:613137|HGNC:HGNC:21640|Ensembl:ENSG00000011105|HPRD:14823|Vega:OTTHUMG00000150333	tetraspanin 9		GO:0016021(integral component of membrane)//GO:0005887(integral component of plasma membrane)//GO:0005886(plasma membrane)//GO:0005925(focal adhesion)//GO:0097197(tetraspanin-enriched microdomain)	GO:0003674(molecular_function)	GO:0007166(cell surface receptor signaling pathway)//GO:0008150(biological_process)
chr18	9614475	9614605	diffreps_peak_575	10.1038	130	NM_005134	PPP4R1	2.65651	7.87364e-11	6.25231e-10	up	9989	MEG1|PP4(Rmeg)|PP4R1	MIM:604908|HGNC:HGNC:9320|Ensembl:ENSG00000154845|Vega:OTTHUMG00000137466	protein phosphatase 4 regulatory subunit 1		GO:0030289(protein phosphatase 4 complex)	GO:0030362(protein phosphatase type 4 regulator activity)//GO:0005515(protein binding)//GO:0004721(phosphoprotein phosphatase activity)	GO:0050790(regulation of catalytic activity)//GO:0006470(protein dephosphorylation)//GO:0006468(protein phosphorylation)//GO:0007165(signal transduction)
chr14	20896969	20896980	diffreps_peak_327	5.46895	11	NM_001109997	KLHL33	7.53226	3.39663e-06	2.0519e-05	up	123103	-	HGNC:HGNC:31952|Ensembl:ENSG00000185271|Vega:OTTHUMG00000170982	kelch like family member 33		GO:0015629(actin cytoskeleton)//GO:0031463(Cul3-RING ubiquitin ligase complex)	GO:0004842(ubiquitin-protein transferase activity)//GO:0003779(actin binding)	GO:0016567(protein ubiquitination)
chr18	21750290	21750417	diffreps_peak_578	20	127	NM_018030	OSBPL1A	5.49545	0	0	up	114876	ORP-1|ORP1|OSBPL1B	MIM:606730|HGNC:HGNC:16398|Ensembl:ENSG00000141447|HPRD:09472|Vega:OTTHUMG00000131944	oxysterol binding protein like 1A		GO:0070062(extracellular exosome)//GO:0005770(late endosome)//GO:0005765(lysosomal membrane)//GO:0005654(nucleoplasm)//GO:0005622(intracellular)//GO:0005634(nucleus)//GO:0005737(cytoplasm)	GO:0005543(phospholipid binding)//GO:0015485(cholesterol binding)//GO:0005515(protein binding)	GO:0006869(lipid transport)//GO:0016192(vesicle-mediated transport)//GO:0008203(cholesterol metabolic process)//GO:0019886(antigen processing and presentation of exogenous peptide antigen via MHC class II)
chr12	112819881	112819896	diffreps_peak_293	20	15	NM_001109662	HECTD4	6.58546	0	0	up	283450	C12orf51|POTAGE	HGNC:HGNC:26611|Ensembl:ENSG00000173064|HPRD:08170|Vega:OTTHUMG00000150719	HECT domain containing E3 ubiquitin protein ligase 4		GO:0016021(integral component of membrane)	GO:0004842(ubiquitin-protein transferase activity)//GO:0016874(ligase activity)	GO:0042593(glucose homeostasis)//GO:0042787(protein ubiquitination involved in ubiquitin-dependent protein catabolic process)//GO:0016567(protein ubiquitination)//GO:0006006(glucose metabolic process)
chr18	53255268	53255500	diffreps_peak_589	6.12149	232	NM_003199	TCF4	11.5263	7.55972e-07	4.81263e-06	up	6925	E2-2|FECD3|ITF-2|ITF2|PTHS|SEF-2|SEF2|SEF2-1|SEF2-1A|SEF2-1B|SEF2-1D|TCF-4|bHLHb19	MIM:602272|HGNC:HGNC:11634|Ensembl:ENSG00000196628|HPRD:03780|Vega:OTTHUMG00000132713	transcription factor 4		GO:0005667(transcription factor complex)//GO:0005634(nucleus)//GO:0000790(nuclear chromatin)	GO:0003682(chromatin binding)//GO:0042802(identical protein binding)//GO:0003700(transcription factor activity, sequence-specific DNA binding)//GO:0000978(RNA polymerase II core promoter proximal region sequence-specific DNA binding)//GO:0046982(protein heterodimerization activity)//GO:0001087(transcription factor activity, TFIIB-class binding)//GO:0001093(TFIIB-class transcription factor binding…	GO:0045666(positive regulation of neuron differentiation)//GO:0006352(DNA-templated transcription, initiation)//GO:0006367(transcription initiation from RNA polymerase II promoter)//GO:0065004(protein-DNA complex assembly)//GO:0000122(negative regulation of transcription from RNA polymerase II promoter)//GO:0045893(positive regulation of transcription, DNA-templated)//GO:0045944(positive regulati…
chr12	94853501	94853764	diffreps_peak_283	15.3525	263	NM_016122	CEP83	13.7651	4.44089e-16	4.22873e-15	up	51134	CCDC41|NPHP18|NY-REN-58	MIM:615847|HGNC:HGNC:17966|Ensembl:ENSG00000173588|HPRD:14869|Vega:OTTHUMG00000170242	centrosomal protein 83kDa		GO:0097539(ciliary transition fiber)//GO:0005814(centriole)//GO:0005794(Golgi apparatus)//GO:0005829(cytosol)	GO:0003674(molecular_function)//GO:0005515(protein binding)	GO:0071539(protein localization to centrosome)//GO:0042384(cilium assembly)//GO:0048278(vesicle docking)//GO:0051660(establishment of centrosome localization)//GO:0006996(organelle organization)
chr17	7297621	7298000	diffreps_peak_506	20	379	ENST00000535512	TMEM256-PLSCR3	18.6597	0	0	up	100529211	C17orf61-PLSCR3	HGNC:HGNC:49186	TMEM256-PLSCR3 readthrough (NMD candidate)		GO:0016020(membrane)	GO:0017128(phospholipid scramblase activity)	GO:0017121(phospholipid scrambling)
chrX	55207861	55208740	diffreps_peak_1228	20	879	NM_001190708	MTRNR2L10	2.04142	0	0	up	100463488	HN10	HGNC:HGNC:37167	MT-RNR2-like 10		GO:0005576(extracellular region)//GO:0005737(cytoplasm)
chr1	242687921	242687998	diffreps_peak_150	10.6637	77	NM_152666	PLD5	10.4444	2.16938e-11	1.76316e-10	up	200150	PLDC	HGNC:HGNC:26879|Ensembl:ENSG00000180287|HPRD:08812	phospholipase D family member 5		GO:0016021(integral component of membrane)	GO:0003824(catalytic activity)	GO:0008152(metabolic process)
chr1	150620621	150620880	diffreps_peak_87	13.1721	259	NM_018178	GOLPH3L	136	6.72795e-14	6.05381e-13	up	55204	GPP34R	MIM:612208|HGNC:HGNC:24882|Ensembl:ENSG00000143457|HPRD:17048|Vega:OTTHUMG00000035009	golgi phosphoprotein 3 like	hsa05202(Transcriptional misregulation in cancer)	GO:0005622(intracellular)//GO:0032580(Golgi cisterna membrane)//GO:0000139(Golgi membrane)//GO:0032588(trans-Golgi network membrane)	GO:0005515(protein binding)//GO:0070273(phosphatidylinositol-4-phosphate binding)	GO:0050714(positive regulation of protein secretion)//GO:0007030(Golgi organization)//GO:0048193(Golgi vesicle transport)
chr20	4667281	4667382	diffreps_peak_736	20	101	NM_001080123	PRNP	14.8763	0	0	up	5621	ASCR|AltPrP|CD230|CJD|GSS|KURU|PRIP|PrP|PrP27-30|PrP33-35C|PrPc|p27-30	MIM:176640|HGNC:HGNC:9449|Ensembl:ENSG00000171867|HPRD:01453|Vega:OTTHUMG00000031786	prion protein	hsa05020(Prion diseases)	GO:0005886(plasma membrane)//GO:0070062(extracellular exosome)//GO:0009986(cell surface)//GO:0031225(anchored component of membrane)//GO:0005794(Golgi apparatus)//GO:0016021(integral component of membrane)//GO:0019898(extrinsic component of membrane)//GO:0045121(membrane raft)//GO:0005741(mitochondrial outer membrane)//GO:0005783(endoplasmic reticulum)//GO:0005634(nucleus)//GO:0005737(cytoplasm)	GO:0005507(copper ion binding)//GO:0042802(identical protein binding)//GO:0044325(ion channel binding)//GO:0043008(ATP-dependent protein binding)//GO:0051087(chaperone binding)//GO:0008017(microtubule binding)//GO:0046872(metal ion binding)//GO:0005515(protein binding)//GO:0015631(tubulin binding)//GO:0005521(lamin binding)	GO:0070885(negative regulation of calcineurin-NFAT signaling cascade)//GO:0007411(axon guidance)//GO:0051260(protein homooligomerization)//GO:0032880(regulation of protein localization)//GO:0046686(response to cadmium ion)//GO:0006979(response to oxidative stress)//GO:0007050(cell cycle arrest)//GO:0032689(negative regulation of interferon-gamma production)//GO:0032703(negative regulation of inte…
chr11	130297601	130298000	diffreps_peak_250	20	399	NM_007037	ADAMTS8	38.1191	0	0	up	11095	ADAM-TS8|METH2	MIM:605175|HGNC:HGNC:224|Ensembl:ENSG00000134917|HPRD:05531|Vega:OTTHUMG00000165656	ADAM metallopeptidase with thrombospondin type 1 motif 8		GO:0005578(proteinaceous extracellular matrix)//GO:0031012(extracellular matrix)	GO:0008237(metallopeptidase activity)//GO:0008270(zinc ion binding)//GO:0004222(metalloendopeptidase activity)//GO:0009673(low-affinity phosphate transmembrane transporter activity)//GO:0008201(heparin binding)//GO:0005178(integrin binding)	GO:0006508(proteolysis)//GO:0035435(phosphate ion transmembrane transport)//GO:0008285(negative regulation of cell proliferation)
chr10	120789541	120789920	diffreps_peak_187	8.53518	379	NM_199461	NANOS1	31.6774	2.91625e-09	2.16825e-08	up	340719	EC_Rep1a|NOS-1|NOS1|SPGF12	MIM:608226|HGNC:HGNC:23044|Ensembl:ENSG00000188613|HPRD:16302|Vega:OTTHUMG00000019141	nanos homolog 1 (Drosophila)		GO:0048471(perinuclear region of cytoplasm)//GO:0005737(cytoplasm)	GO:0030371(translation repressor activity)//GO:0003723(RNA binding)//GO:0008270(zinc ion binding)//GO:0005515(protein binding)	GO:1900153(positive regulation of nuclear-transcribed mRNA catabolic process, deadenylation-dependent decay)//GO:0016477(cell migration)//GO:0010631(epithelial cell migration)//GO:0017148(negative regulation of translation)
chr1	238107023	238107480	diffreps_peak_147	14.0252	457	ENST00000604646	MTRNR2L11	2.27298	9.4369e-15	8.69142e-14	up	100463489	HN11	HGNC:HGNC:37168	MT-RNR2-like 11 (pseudogene)		GO:0005576(extracellular region)//GO:0005737(cytoplasm)
chr17	22022436	22023540	diffreps_peak_526	20	1104	NM_001190452	MTRNR2L1	2.24057	0	0	up	100462977	HN1	HGNC:HGNC:37155|Ensembl:ENSG00000256618|Vega:OTTHUMG00000179068	MT-RNR2-like 1		GO:0005576(extracellular region)//GO:0005737(cytoplasm)
chr17	27053221	27053230	diffreps_peak_531	6.62949	9	NM_138463	TLCD1	65.3	2.347e-07	1.56044e-06	up	116238	-	HGNC:HGNC:25177|Ensembl:ENSG00000160606|HPRD:14015|Vega:OTTHUMG00000132683	TLC domain containing 1		GO:0016021(integral component of membrane)//GO:0005886(plasma membrane)
chr14	61439101	61439480	diffreps_peak_345	20	379	ENST00000261249	TRMT5	23.9011	0	0	up	57570	COXPD26|KIAA1393|TRM5	MIM:611023|HGNC:HGNC:23141|Ensembl:ENSG00000126814|HPRD:17213|Vega:OTTHUMG00000171294	tRNA methyltransferase 5		GO:0005634(nucleus)//GO:0005759(mitochondrial matrix)	GO:0052906(tRNA (guanine(37)-N(1))-methyltransferase activity)	GO:0010467(gene expression)//GO:0006400(tRNA modification)//GO:0070901(mitochondrial tRNA methylation)//GO:0008033(tRNA processing)
chr19	3094541	3094785	diffreps_peak_592	10.2721	244	NM_002067	GNA11	2.55277	5.34456e-11	4.27422e-10	up	2767	FBH|FBH2|FHH2|GNA-11|HHC2|HYPOC2	MIM:139313|HGNC:HGNC:4379|Ensembl:ENSG00000088256|HPRD:00759|Vega:OTTHUMG00000180631	guanine nucleotide binding protein (G protein), alpha 11 (Gq class)	hsa04020(Calcium signaling pathway)//hsa04022(cGMP-PKG signaling pathway)//hsa04270(Vascular smooth muscle contraction)//hsa04540(Gap junction)//hsa04725(Cholinergic synapse)//hsa04730(Long-term depression)//hsa04911(Insulin secretion)//hsa04912(GnRH signaling pathway)//	GO:0005765(lysosomal membrane)//GO:0005886(plasma membrane)//GO:0070062(extracellular exosome)//GO:0001750(photoreceptor outer segment)//GO:0005737(cytoplasm)	GO:0031826(type 2A serotonin receptor binding)//GO:0031683(G-protein beta/gamma-subunit complex binding)//GO:0003924(GTPase activity)//GO:0001664(G-protein coupled receptor binding)//GO:0005525(GTP binding)//GO:0004871(signal transducer activity)//GO:0019001(guanyl nucleotide binding)//GO:0046872(metal ion binding)	GO:0030168(platelet activation)//GO:0045634(regulation of melanocyte differentiation)//GO:0008152(metabolic process)//GO:0007507(heart development)//GO:0007596(blood coagulation)//GO:0007213(G-protein coupled acetylcholine receptor signaling pathway)//GO:0001501(skeletal system development)//GO:0009649(entrainment of circadian clock)//GO:0001508(action potential)//GO:0007603(phototransduction, vi…
chr10	98592016	98592156	diffreps_peak_181	12.1509	140	NM_001170765	LCOR	6.37179	7.06546e-13	6.15421e-12	up	84458	MLR2	MIM:607698|HGNC:HGNC:29503|Ensembl:ENSG00000196233|HPRD:07609	ligand dependent nuclear receptor corepressor		GO:0005634(nucleus)	GO:0008134(transcription factor binding)//GO:0005515(protein binding)//GO:0003677(DNA binding)//GO:0003700(transcription factor activity, sequence-specific DNA binding)	GO:0006366(transcription from RNA polymerase II promoter)//GO:0000122(negative regulation of transcription from RNA polymerase II promoter)
chr14	96709521	96709720	diffreps_peak_355	12.7488	199	NM_000623	BDKRB2	131.4	1.78302e-13	1.58532e-12	up	624	B2R|BK-2|BK2|BKR2|BRB2	MIM:113503|HGNC:HGNC:1030|Ensembl:ENSG00000168398|HPRD:00213|Vega:OTTHUMG00000171408	bradykinin receptor B2	hsa04020(Calcium signaling pathway)//hsa04022(cGMP-PKG signaling pathway)//hsa04071(Sphingolipid signaling pathway)//hsa04080(Neuroactive ligand-receptor interaction)//hsa04610(Complement and coagulation cascades)//hsa04750(Inflammatory mediator regulation of TRP channels)//hsa04810(Regulation of actin cytoskeleton)//hsa04961(Endocrine and other factor-regulated calcium reabsorption)//hsa05142(Ch…	GO:0005768(endosome)//GO:0005886(plasma membrane)//GO:0005887(integral component of plasma membrane)//GO:0005829(cytosol)	GO:0031698(beta-2 adrenergic receptor binding)//GO:0002020(protease binding)//GO:0004947(bradykinin receptor activity)//GO:0046982(protein heterodimerization activity)//GO:0031702(type 1 angiotensin receptor binding)//GO:0004435(phosphatidylinositol phospholipase C activity)//GO:0005515(protein binding)	GO:0043114(regulation of vascular permeability)//GO:0006954(inflammatory response)//GO:0009651(response to salt stress)//GO:0007169(transmembrane receptor protein tyrosine kinase signaling pathway)//GO:0042493(response to drug)//GO:0019229(regulation of vasoconstriction)//GO:0050482(arachidonic acid secretion)//GO:0071456(cellular response to hypoxia)//GO:0042311(vasodilation)//GO:0042310(vasocon…
chr1	40254181	40254533	diffreps_peak_33	20	352	NM_001720	BMP8B	18.4691	0	0	up	656	BMP8|OP2	MIM:602284|HGNC:HGNC:1075|HPRD:03792	bone morphogenetic protein 8b	hsa04350(TGF-beta signaling pathway)//hsa04390(Hippo signaling pathway)	GO:0005615(extracellular space)	GO:0070700(BMP receptor binding)//GO:0008083(growth factor activity)//GO:0005160(transforming growth factor beta receptor binding)//GO:0005125(cytokine activity)	GO:0030509(BMP signaling pathway)//GO:0051216(cartilage development)//GO:0010862(positive regulation of pathway-restricted SMAD protein phosphorylation)//GO:0001501(skeletal system development)//GO:0060395(SMAD protein signal transduction)//GO:0001503(ossification)//GO:0048468(cell development)//GO:0043408(regulation of MAPK cascade)//GO:0040007(growth)//GO:0042981(regulation of apoptotic process)
chr20	55934521	55934878	diffreps_peak_761	20	357	NM_001190472	MTRNR2L3	2.41661	0	0	up	100462983	HN3	HGNC:HGNC:37157|Ensembl:ENSG00000256222|Vega:OTTHUMG00000184962	MT-RNR2-like 3		GO:0005576(extracellular region)//GO:0005737(cytoplasm)
chr19	33792661	33793040	diffreps_peak_613	6.60406	379	NM_004364	CEBPA	15.0862	2.48849e-07	1.64842e-06	up	1050	C/EBP-alpha|CEBP	MIM:116897|HGNC:HGNC:1833|Ensembl:ENSG00000245848|HPRD:00296|Vega:OTTHUMG00000161461	CCAAT/enhancer binding protein alpha	hsa04932(Non-alcoholic fatty liver disease (NAFLD))//hsa05200(Pathways in cancer)//hsa05202(Transcriptional misregulation in cancer)//hsa05221(Acute myeloid leukemia)	GO:0005730(nucleolus)//GO:0005634(nucleus)//GO:0090575(RNA polymerase II transcription factor complex)	GO:0019900(kinase binding)//GO:0003700(transcription factor activity, sequence-specific DNA binding)//GO:0000978(RNA polymerase II core promoter proximal region sequence-specific DNA binding)//GO:0044212(transcription regulatory region DNA binding)//GO:0008134(transcription factor binding)//GO:0003705(transcription factor activity, RNA polymerase II distal enhancer sequence-specific binding)//GO:…	GO:0045600(positive regulation of fat cell differentiation)//GO:0042593(glucose homeostasis)//GO:0045736(negative regulation of cyclin-dependent protein serine/threonine kinase activity)//GO:0008285(negative regulation of cell proliferation)//GO:0000122(negative regulation of transcription from RNA polymerase II promoter)//GO:0071407(cellular response to organic cyclic compound)//GO:0001892(embry…
chr13	77460121	77460520	diffreps_peak_319	11.9027	399	NM_138444	KCTD12	14.157	1.25111e-12	1.07619e-11	up	115207	C13orf2|PFET1|PFETIN	MIM:610521|HGNC:HGNC:14678|Ensembl:ENSG00000178695|HPRD:11060|Vega:OTTHUMG00000017096	potassium channel tetramerization domain containing 12		GO:0042734(presynaptic membrane)//GO:0070062(extracellular exosome)//GO:0030054(cell junction)//GO:0045211(postsynaptic membrane)	GO:0044822(poly(A) RNA binding)	GO:0051260(protein homooligomerization)
chr16	3421052	3421400	diffreps_peak_458	10.3567	348	NM_001190476	MTRNR2L4	4.21333	4.39877e-11	3.53356e-10	up	100463285	HN4	HGNC:HGNC:37161	MT-RNR2-like 4		GO:0005576(extracellular region)//GO:0005737(cytoplasm)
chr4	39979076	39979300	diffreps_peak_862	20	224	NM_001100399	PDS5A	5.15517	0	0	up	23244	PIG54|SCC-112|SCC112	MIM:613200|HGNC:HGNC:29088|Ensembl:ENSG00000121892|HPRD:11537|Vega:OTTHUMG00000160582	PDS5 cohesin associated factor A		GO:0005886(plasma membrane)//GO:0005694(chromosome)//GO:0005829(cytosol)//GO:0000785(chromatin)//GO:0005654(nucleoplasm)//GO:0000775(chromosome, centromeric region)	GO:0005515(protein binding)	GO:0007064(mitotic sister chromatid cohesion)//GO:0008156(negative regulation of DNA replication)//GO:0051301(cell division)//GO:0000278(mitotic cell cycle)
chr19	46000049	46000313	diffreps_peak_622	6.90541	264	NM_005619	RTN2	5.52256	1.24333e-07	8.44768e-07	up	6253	NSP2|NSPL1|NSPLI|SPG12	MIM:603183|HGNC:HGNC:10468|Ensembl:ENSG00000125744|HPRD:04421|Vega:OTTHUMG00000182123	reticulon 2		GO:0016021(integral component of membrane)//GO:0005789(endoplasmic reticulum membrane)//GO:0030176(integral component of endoplasmic reticulum membrane)//GO:0014802(terminal cisterna)//GO:0005783(endoplasmic reticulum)//GO:0030315(T-tubule)	GO:0005515(protein binding)	GO:0046324(regulation of glucose import)//GO:0065002(intracellular protein transmembrane transport)
chr7	142375101	142375550	diffreps_peak_1089	20	449	ENST00000604952	MTRNR2L6	2.34627	0	0	up	100463482	HN6	HGNC:HGNC:37163|Ensembl:ENSG00000270672|Vega:OTTHUMG00000184977	MT-RNR2-like 6		GO:0005576(extracellular region)//GO:0005737(cytoplasm)
chr20	2673523	2673760	diffreps_peak_732	20	237	NM_001110514	EBF4	23.504	0	0	up	57593	COE4|O/E-4	MIM:609935|HGNC:HGNC:29278|Ensembl:ENSG00000088881|Vega:OTTHUMG00000031709	early B-cell factor 4		GO:0005634(nucleus)	GO:0046872(metal ion binding)//GO:0000977(RNA polymerase II regulatory region sequence-specific DNA binding)//GO:0008134(transcription factor binding)//GO:0001228(transcriptional activator activity, RNA polymerase II transcription regulatory region sequence-specific binding)//GO:0001077(transcriptional activator activity, RNA polymerase II core promoter proximal region sequence-specific binding)/…	GO:0006351(transcription, DNA-templated)//GO:0006366(transcription from RNA polymerase II promoter)//GO:0007275(multicellular organism development)//GO:0006355(regulation of transcription, DNA-templated)//GO:0045944(positive regulation of transcription from RNA polymerase II promoter)
chr1	151105261	151105640	diffreps_peak_88	20	379	NM_030913	SEMA6C	44.1139	0	0	up	10500	SEMAY|m-SemaY|m-SemaY2	MIM:609294|HGNC:HGNC:10740|Ensembl:ENSG00000143434|HPRD:10220|Vega:OTTHUMG00000012261	semaphorin 6C	hsa04360(Axon guidance)	GO:0005887(integral component of plasma membrane)	GO:0045499(chemorepellent activity)//GO:0030215(semaphorin receptor binding)	GO:0007411(axon guidance)//GO:0071526(semaphorin-plexin signaling pathway)//GO:0048843(negative regulation of axon extension involved in axon guidance)//GO:0050919(negative chemotaxis)//GO:0001755(neural crest cell migration)//GO:0030335(positive regulation of cell migration)
chr2	197791193	197791460	diffreps_peak_703	7.19956	267	ENST00000374738	PGAP1	10.8	6.316e-08	4.36727e-07	up	80055	Bst1|ISPD3024|MRT42|SPG67	MIM:611655|HGNC:HGNC:25712|Ensembl:ENSG00000197121|HPRD:10147|Vega:OTTHUMG00000132743	post-GPI attachment to proteins 1	hsa00563(Glycosylphosphatidylinositol(GPI)-anchor biosynthesis)//	GO:0005783(endoplasmic reticulum)//GO:0005622(intracellular)//GO:0016021(integral component of membrane)//GO:0005789(endoplasmic reticulum membrane)	GO:0016788(hydrolase activity, acting on ester bonds)//GO:0004518(nuclease activity)//GO:0042578(phosphoric ester hydrolase activity)	GO:0044267(cellular protein metabolic process)//GO:0009880(embryonic pattern specification)//GO:0006886(intracellular protein transport)//GO:0009948(anterior/posterior axis specification)//GO:0021871(forebrain regionalization)//GO:0015798(myo-inositol transport)//GO:0090305(nucleic acid phosphodiester bond hydrolysis)//GO:0006501(C-terminal protein lipidation)//GO:0043687(post-translational prote…
chr2	240322070	240322420	diffreps_peak_725	20	350	NM_006037	HDAC4	15.1899	0	0	up	9759	AHO3|BDMR|HA6116|HD4|HDAC-4|HDAC-A|HDACA	MIM:605314|HGNC:HGNC:14063|Ensembl:ENSG00000068024|HPRD:05610|Vega:OTTHUMG00000133344	histone deacetylase 4	hsa05034(Alcoholism)//hsa05169(Epstein-Barr virus infection)//hsa05203(Viral carcinogenesis)//hsa05206(MicroRNAs in cancer)	GO:0030018(Z disc)//GO:0031672(A band)//GO:0000118(histone deacetylase complex)//GO:0017053(transcriptional repressor complex)//GO:0005829(cytosol)//GO:0042641(actomyosin)//GO:0031594(neuromuscular junction)//GO:0005654(nucleoplasm)//GO:0005634(nucleus)//GO:0005737(cytoplasm)	GO:0032041(NAD-dependent histone deacetylase activity (H3-K14 specific))//GO:0008270(zinc ion binding)//GO:0019901(protein kinase binding)//GO:0043565(sequence-specific DNA binding)//GO:0001047(core promoter binding)//GO:0003682(chromatin binding)//GO:0033613(activating transcription factor binding)//GO:0001025(RNA polymerase III transcription factor binding)//GO:0070491(repressing transcription …	GO:0000122(negative regulation of transcription from RNA polymerase II promoter)//GO:0045820(negative regulation of glycolytic process)//GO:0048742(regulation of skeletal muscle fiber development)//GO:0071374(cellular response to parathyroid hormone stimulus)//GO:0042113(B cell activation)//GO:0008285(negative regulation of cell proliferation)//GO:0016575(histone deacetylation)//GO:0045893(positi…
chr1	202113621	202113871	diffreps_peak_126	7.8787	250	NM_138795	ARL8A	29.3226	1.32222e-08	9.49318e-08	up	127829	ARL10B|GIE2	MIM:616597|HGNC:HGNC:25192|Ensembl:ENSG00000143862|HPRD:09807|Vega:OTTHUMG00000035923	ADP ribosylation factor like GTPase 8A		GO:0070062(extracellular exosome)//GO:0016020(membrane)//GO:0051233(spindle midzone)//GO:0005765(lysosomal membrane)//GO:0030496(midbody)//GO:0005622(intracellular)//GO:0031902(late endosome membrane)//GO:0005737(cytoplasm)	GO:0003924(GTPase activity)//GO:0043014(alpha-tubulin binding)//GO:0005515(protein binding)//GO:0005525(GTP binding)//GO:0048487(beta-tubulin binding)	GO:0007067(mitotic nuclear division)//GO:0007264(small GTPase mediated signal transduction)//GO:0007059(chromosome segregation)//GO:0051301(cell division)
chr19	4724421	4724544	diffreps_peak_594	20	123	ENST00000598041	DPP9	3.50346	0	0	up	91039	DP9|DPLP9|DPRP-2|DPRP2	MIM:608258|HGNC:HGNC:18648|Ensembl:ENSG00000142002|HPRD:07001|Vega:OTTHUMG00000182040	dipeptidyl peptidase 9		GO:0005634(nucleus)//GO:0005737(cytoplasm)//GO:0005829(cytosol)	GO:0008236(serine-type peptidase activity)//GO:0004177(aminopeptidase activity)//GO:0042802(identical protein binding)	GO:0006508(proteolysis)
chr16	686816	686900	diffreps_peak_445	20	84	uc010uuk.2	AK301549	3.64838	0	0	up
chr10	101295181	101295580	diffreps_peak_182	20	399	NM_145285	NKX2-3	6.33493	0	0	up	159296	CSX3|NK2.3|NKX2.3|NKX2C|NKX4-3	MIM:606727|HGNC:HGNC:7836|Ensembl:ENSG00000119919|HPRD:05992|Vega:OTTHUMG00000018887	NK2 homeobox 3		GO:0005575(cellular_component)//GO:0005634(nucleus)	GO:0043565(sequence-specific DNA binding)//GO:0003674(molecular_function)	GO:0006641(triglyceride metabolic process)//GO:0022612(gland morphogenesis)//GO:0048541(Peyer's patch development)//GO:0002317(plasma cell differentiation)//GO:0006351(transcription, DNA-templated)//GO:0042127(regulation of cell proliferation)//GO:0050900(leukocyte migration)//GO:0042475(odontogenesis of dentin-containing tooth)//GO:0048621(post-embryonic digestive tract morphogenesis)//GO:003022…
chr6	6152045	6152182	diffreps_peak_958	15.9546	137	NM_000129	F13A1	167	1.11022e-16	1.07079e-15	up	2162	F13A	MIM:134570|HGNC:HGNC:3531|Ensembl:ENSG00000124491|HPRD:00604|Vega:OTTHUMG00000014186	coagulation factor XIII A chain	hsa04610(Complement and coagulation cascades)	GO:0072562(blood microparticle)//GO:0005576(extracellular region)//GO:0031093(platelet alpha granule lumen)	GO:0003810(protein-glutamine gamma-glutamyltransferase activity)//GO:0046872(metal ion binding)	GO:0030168(platelet activation)//GO:0007596(blood coagulation)//GO:0018149(peptide cross-linking)//GO:0002576(platelet degranulation)
chr22	32340478	32340600	diffreps_peak_784	10.0453	122	NM_003405	YWHAH	21.9138	9.01015e-11	7.13588e-10	up	7533	YWHA1	MIM:113508|HGNC:HGNC:12853|Ensembl:ENSG00000128245|HPRD:00215|Vega:OTTHUMG00000030833	tyrosine 3-monooxygenase/tryptophan 5-monooxygenase activation protein, eta	hsa04110(Cell cycle)//hsa04114(Oocyte meiosis)//hsa04151(PI3K-Akt signaling pathway)//hsa04390(Hippo signaling pathway)//hsa05169(Epstein-Barr virus infection)//hsa05203(Viral carcinogenesis)	GO:0005886(plasma membrane)//GO:0070062(extracellular exosome)//GO:0030659(cytoplasmic vesicle membrane)//GO:0014704(intercalated disc)//GO:0005829(cytosol)//GO:0005739(mitochondrion)//GO:0005737(cytoplasm)	GO:0019904(protein domain specific binding)//GO:0003779(actin binding)//GO:0019899(enzyme binding)//GO:0046982(protein heterodimerization activity)//GO:0044325(ion channel binding)//GO:0017080(sodium channel regulator activity)//GO:0005159(insulin-like growth factor receptor binding)//GO:0005515(protein binding)//GO:0035259(glucocorticoid receptor binding)	GO:0061024(membrane organization)//GO:0048167(regulation of synaptic plasticity)//GO:1900740(positive regulation of protein insertion into mitochondrial membrane involved in apoptotic signaling pathway)//GO:0045664(regulation of neuron differentiation)//GO:2000649(regulation of sodium ion transmembrane transporter activity)//GO:0050774(negative regulation of dendrite morphogenesis)//GO:0010467(ge…
chr3	133292941	133293128	diffreps_peak_837	9.38209	187	NM_017548	CDV3	34.7097	4.14872e-10	3.19288e-09	up	55573	H41	HGNC:HGNC:26928|Ensembl:ENSG00000091527|HPRD:13627|Vega:OTTHUMG00000159764	CDV3 homolog (mouse)		GO:0005730(nucleolus)//GO:0005886(plasma membrane)//GO:0005737(cytoplasm)	GO:0003674(molecular_function)	GO:0008283(cell proliferation)

## Sheet: down.Treat_vs_Control
Supplement table 1 Differentially methylated RNA sites for: down.Treat_vs_Control
Fold change cut-off: 2 P-value cut-off: 1e-05 Column A ~ E: the coordinates of the differentially mythylated RNA sites in bed format, please ref http://genome.ucsc.edu/FAQ/FAQformat.html#format1. Column F: the length of the methylated RNA sites Column G ~ H: the transcript id and gene symbol of differentially methylated RNA. Column I ~ L: the comparison information calculated by diffreps. Column …
	down.Treat_vs_Control differentially methylated RNA sites
bed format information of differentially methylated RNA sites					differentially methylated RNA			comparison information				Annotations
chrom	txStart	txEnd	PeakID	score	Peak_length	transcript_id	GeneName	Foldchange	P_value	FDR	Regulation	GeneID	Synonyms	dbXrefs	description	Pathway	GO_CC	GO_MF	GO_BP
chr1	33797875	33797980	diffreps_peak_30	10.2741	105	NM_004427	PHC2	4.7845	5.31957e-11	4.25802e-10	down	1912	EDR2|HPH2|PH2	MIM:602979|HGNC:HGNC:3183|Ensembl:ENSG00000134686|HPRD:10340|Vega:OTTHUMG00000004133	polyhomeotic homolog 2		GO:0035102(PRC1 complex)//GO:0005654(nucleoplasm)//GO:0031519(PcG protein complex)//GO:0005634(nucleus)//GO:0000792(heterochromatin)	GO:0008270(zinc ion binding)//GO:0005515(protein binding)//GO:0003677(DNA binding)//GO:0042802(identical protein binding)	GO:0016925(protein sumoylation)//GO:0043687(post-translational protein modification)//GO:0044267(cellular protein metabolic process)//GO:0007275(multicellular organism development)//GO:0007283(spermatogenesis)
chr10	7791149	7791480	diffreps_peak_154	5.18582	331	NM_002216	ITIH2	5.7033	6.51891e-06	3.82247e-05	down	3698	H2P|SHAP	MIM:146640|HGNC:HGNC:6167|Ensembl:ENSG00000151655|HPRD:00890|Vega:OTTHUMG00000017633	inter-alpha-trypsin inhibitor heavy chain 2		GO:0072562(blood microparticle)//GO:0070062(extracellular exosome)//GO:0005576(extracellular region)	GO:0004867(serine-type endopeptidase inhibitor activity)//GO:0004866(endopeptidase inhibitor activity)	GO:0030212(hyaluronan metabolic process)//GO:0010951(negative regulation of endopeptidase activity)
chr14	21152335	21152500	diffreps_peak_331	6.75873	165	NM_001145	ANG	3.62456	1.74288e-07	1.17266e-06	down	283	ALS9|HEL168|RAA1|RNASE4|RNASE5	MIM:105850|HGNC:HGNC:483|Ensembl:ENSG00000214274|HPRD:00105|Vega:OTTHUMG00000029576	angiogenin, ribonuclease, RNase A family, 5		GO:0070062(extracellular exosome)//GO:0005576(extracellular region)//GO:0032311(angiogenin-PRI complex)//GO:0030426(growth cone)//GO:0005605(basal lamina)//GO:0005730(nucleolus)//GO:0005634(nucleus)//GO:0005615(extracellular space)//GO:0016023(cytoplasmic, membrane-bounded vesicle)//GO:0043025(neuronal cell body)	GO:0019843(rRNA binding)//GO:0042803(protein homodimerization activity)//GO:0004540(ribonuclease activity)//GO:0005515(protein binding)//GO:0008201(heparin binding)//GO:0005507(copper ion binding)//GO:0042277(peptide binding)//GO:0005102(receptor binding)//GO:0004519(endonuclease activity)//GO:0003779(actin binding)//GO:0003677(DNA binding)	GO:0050714(positive regulation of protein secretion)//GO:0006651(diacylglycerol biosynthetic process)//GO:0019731(antibacterial humoral response)//GO:0016477(cell migration)//GO:0090305(nucleic acid phosphodiester bond hydrolysis)//GO:0048662(negative regulation of smooth muscle cell proliferation)//GO:0001556(oocyte maturation)//GO:0032431(activation of phospholipase A2 activity)//GO:0007154(cel…
chr1	155895481	155895634	diffreps_peak_90	20	153	NM_014949	KIAA0907	4.04303	0	0	down	22889	BLOM7	HGNC:HGNC:29145|Ensembl:ENSG00000132680|HPRD:17198|Vega:OTTHUMG00000014103	KIAA0907		GO:0005634(nucleus)	GO:0003723(RNA binding)//GO:0005515(protein binding)
chr19	12817021	12817181	diffreps_peak_603	20	160	NM_013433	TNPO2	13.6693	0	0	down	30000	IPO3|KPNB2B|TRN2	MIM:603002|HGNC:HGNC:19998|Ensembl:ENSG00000105576|Vega:OTTHUMG00000180333	transportin 2		GO:0031965(nuclear membrane)//GO:0005622(intracellular)//GO:0005634(nucleus)//GO:0034399(nuclear periphery)//GO:0005737(cytoplasm)	GO:0008139(nuclear localization sequence binding)//GO:0005515(protein binding)//GO:0008565(protein transporter activity)//GO:0008536(Ran GTPase binding)	GO:0000060(protein import into nucleus, translocation)//GO:0051148(negative regulation of muscle cell differentiation)//GO:0006886(intracellular protein transport)//GO:0006607(NLS-bearing protein import into nucleus)//GO:0006610(ribosomal protein import into nucleus)//GO:0000059(protein import into nucleus, docking)
chr16	56659601	56659791	diffreps_peak_472	7.45228	190	NM_175617	MT1E	14.1806	3.52958e-08	2.46714e-07	down	4493	MT-1E|MT-IE|MT1|MTD	MIM:156351|HGNC:HGNC:7397|HPRD:01126	metallothionein 1E	hsa04978(Mineral absorption)	GO:0005634(nucleus)//GO:0005737(cytoplasm)//GO:0048471(perinuclear region of cytoplasm)	GO:0008270(zinc ion binding)//GO:0046872(metal ion binding)	GO:0071276(cellular response to cadmium ion)//GO:0010038(response to metal ion)//GO:0044281(small molecule metabolic process)//GO:0071294(cellular response to zinc ion)//GO:0045926(negative regulation of growth)
chr17	28444021	28444350	diffreps_peak_534	20	329	ENST00000585881	NSRP1	2.71618	0	0	down	84081	CCDC55|HSPC095|NSrp70	MIM:616173|HGNC:HGNC:25305|Ensembl:ENSG00000126653|HPRD:08536|Vega:OTTHUMG00000132754	nuclear speckle splicing regulatory protein 1		GO:0030529(intracellular ribonucleoprotein complex)//GO:0005634(nucleus)//GO:0016607(nuclear speck)	GO:0044822(poly(A) RNA binding)//GO:0005515(protein binding)//GO:0003729(mRNA binding)	GO:0006397(mRNA processing)//GO:0008380(RNA splicing)//GO:0032502(developmental process)//GO:0006913(nucleocytoplasmic transport)//GO:0000381(regulation of alternative mRNA splicing, via spliceosome)
chr11	122929801	122930156	diffreps_peak_248	20	355	ENST00000524552	HSPA8	4.28103	0	0	down	3312	HEL-33|HEL-S-72p|HSC54|HSC70|HSC71|HSP71|HSP73|HSPA10|LAP-1|LAP1|NIP71	MIM:600816|HGNC:HGNC:5241|Ensembl:ENSG00000109971|HPRD:07205|Vega:OTTHUMG00000166030	heat shock protein family A (Hsp70) member 8	hsa03040(Spliceosome)//hsa04010(MAPK signaling pathway)//hsa04141(Protein processing in endoplasmic reticulum)//hsa04144(Endocytosis)//	GO:0030529(intracellular ribonucleoprotein complex)//GO:0061202(clathrin-sculpted gamma-aminobutyric acid transport vesicle membrane)//GO:0005886(plasma membrane)//GO:0043209(myelin sheath)//GO:0016020(membrane)//GO:0043202(lysosomal lumen)//GO:0005925(focal adhesion)//GO:0098575(lumenal side of lysosomal membrane)//GO:0005829(cytosol)//GO:0005765(lysosomal membrane)//GO:0070062(extracellular exo…	GO:0031625(ubiquitin protein ligase binding)//GO:0051082(unfolded protein binding)//GO:0005524(ATP binding)//GO:0019899(enzyme binding)//GO:0023026(MHC class II protein complex binding)//GO:0044822(poly(A) RNA binding)//GO:0031072(heat shock protein binding)//GO:0055131(C3HC4-type RING finger domain binding)//GO:0016887(ATPase activity)//GO:0001664(G-protein coupled receptor binding)//GO:0005515(…	GO:0061024(membrane organization)//GO:0008380(RNA splicing)//GO:0000398(mRNA splicing, via spliceosome)//GO:0043488(regulation of mRNA stability)//GO:1904589(regulation of protein import)//GO:0006457(protein folding)//GO:0006986(response to unfolded protein)//GO:0007268(synaptic transmission)//GO:0051726(regulation of cell cycle)//GO:0007269(neurotransmitter secretion)//GO:0006351(transcription, …
chr16	81995441	81995980	diffreps_peak_494	20	539	NM_002661	PLCG2	2.68008	0	0	down	5336	APLAID|FCAS3|PLC-IV|PLC-gamma-2	MIM:600220|HGNC:HGNC:9066|Ensembl:ENSG00000197943|HPRD:02570|Vega:OTTHUMG00000176532	phospholipase C gamma 2	hsa00562(Inositol phosphate metabolism)//	GO:0005622(intracellular)//GO:0005886(plasma membrane)//GO:0070062(extracellular exosome)//GO:0005829(cytosol)	GO:0004871(signal transducer activity)//GO:0008081(phosphoric diester hydrolase activity)//GO:0004435(phosphatidylinositol phospholipase C activity)//GO:0005515(protein binding)//GO:0004629(phospholipase C activity)	GO:0030168(platelet activation)//GO:0008152(metabolic process)//GO:0009395(phospholipid catabolic process)//GO:0002092(positive regulation of receptor internalization)//GO:0016042(lipid catabolic process)//GO:0032959(inositol trisphosphate biosynthetic process)//GO:0050853(B cell receptor signaling pathway)//GO:0019722(calcium-mediated signaling)//GO:0016055(Wnt signaling pathway)//GO:0032481(pos…
chr3	17560393	17560487	diffreps_peak_801	20	94	ENST00000415814	TBC1D5	9.79328	0	0	down	9779	-	MIM:615740|HGNC:HGNC:19166|Ensembl:ENSG00000131374|HPRD:10262|Vega:OTTHUMG00000155488	TBC1 domain family member 5		GO:0010008(endosome membrane)//GO:0005776(autophagosome)//GO:1990316(ATG1/ULK1 kinase complex)//GO:0030122(AP-2 adaptor complex)//GO:0030904(retromer complex)	GO:0035612(AP-2 adaptor complex binding)//GO:0005096(GTPase activator activity)//GO:0005515(protein binding)	GO:0042594(response to starvation)//GO:0010508(positive regulation of autophagy)//GO:1902017(regulation of cilium assembly)//GO:0002092(positive regulation of receptor internalization)//GO:0042147(retrograde transport, endosome to Golgi)//GO:0098779(mitophagy in response to mitochondrial depolarization)//GO:0043547(positive regulation of GTPase activity)//GO:0015031(protein transport)
chr14	101349281	101349660	diffreps_peak_358	20	379	NM_001134888	RTL1	2.69001	0	0	down	388015	MART1|Mar1|PEG11	MIM:611896|HGNC:HGNC:14665|Ensembl:ENSG00000254656|Vega:OTTHUMG00000167573	retrotransposon-like 1		GO:0016021(integral component of membrane)		GO:0007275(multicellular organism development)
chr3	52725557	52725645	diffreps_peak_820	20	88	NM_014366	GNL3	19.7802	0	0	down	26354	C77032|E2IG3|NNP47|NS	MIM:608011|HGNC:HGNC:29931|Ensembl:ENSG00000163938|HPRD:06419|Vega:OTTHUMG00000158752	guanine nucleotide binding protein-like 3 (nucleolar)	hsa03008(Ribosome biogenesis in eukaryotes)	GO:0005654(nucleoplasm)//GO:0016020(membrane)//GO:0005634(nucleus)//GO:0005615(extracellular space)//GO:0005730(nucleolus)	GO:0044822(poly(A) RNA binding)//GO:0003924(GTPase activity)//GO:0005515(protein binding)//GO:0005525(GTP binding)	GO:0033235(positive regulation of protein sumoylation)//GO:0008283(cell proliferation)//GO:0042127(regulation of cell proliferation)//GO:1902895(positive regulation of pri-miRNA transcription from RNA polymerase II promoter)//GO:0042254(ribosome biogenesis)//GO:1904816(positive regulation of protein localization to chromosome, telomeric region)//GO:0032206(positive regulation of telomere maintena…
chrM	14421	14672	diffreps_peak_1204	20	251	ENST00000361681	MT-ND6	5.93391	0	0	down
chr22	26854410	26854420	diffreps_peak_782	10.9153	10	NM_022081	HPS4	11.6972	1.21523e-11	9.98509e-11	down	89781	BLOC3S2|LE	MIM:606682|HGNC:HGNC:15844|Ensembl:ENSG00000100099|HPRD:05983|Vega:OTTHUMG00000030459	HPS4, biogenesis of lysosomal organelles complex 3 subunit 2		GO:0005764(lysosome)//GO:0031085(BLOC-3 complex)//GO:0042827(platelet dense granule)//GO:0016020(membrane)//GO:0042470(melanosome)//GO:0005737(cytoplasm)	GO:0046983(protein dimerization activity)//GO:0005515(protein binding)//GO:0042803(protein homodimerization activity)	GO:1903955(positive regulation of protein targeting to mitochondrion)//GO:0007596(blood coagulation)//GO:0048075(positive regulation of eye pigmentation)//GO:0007040(lysosome organization)//GO:0030318(melanocyte differentiation)//GO:0050821(protein stabilization)//GO:0006605(protein targeting)//GO:0007599(hemostasis)
chr19	50083771	50083829	diffreps_peak_631	12.1144	58	NM_015953	NOSIP	11.2012	7.68385e-13	6.67345e-12	down	51070	CGI-25	MIM:616759|HGNC:HGNC:17946|Ensembl:ENSG00000142546|HPRD:17642|Vega:OTTHUMG00000183169	nitric oxide synthase interacting protein		GO:0005634(nucleus)//GO:0000139(Golgi membrane)//GO:0005737(cytoplasm)//GO:0005829(cytosol)	GO:0044822(poly(A) RNA binding)//GO:0004842(ubiquitin-protein transferase activity)//GO:0005515(protein binding)	GO:0043086(negative regulation of catalytic activity)//GO:0044281(small molecule metabolic process)//GO:0051001(negative regulation of nitric-oxide synthase activity)//GO:0046209(nitric oxide metabolic process)//GO:0016567(protein ubiquitination)//GO:0050999(regulation of nitric-oxide synthase activity)
chr6	133136445	133136780	diffreps_peak_1035	20	335	uc003qdy.1	SNORA33	19.2361	0	0	down	594839	ACA33	HGNC:HGNC:32623|Ensembl:ENSG00000200534	small nucleolar RNA, H/ACA box 33
chr8	42065011	42065180	diffreps_peak_1114	6.33476	169	NM_000930	PLAT	18.6905	4.62633e-07	2.98536e-06	down	5327	T-PA|TPA	MIM:173370|HGNC:HGNC:9051|Ensembl:ENSG00000104368|HPRD:01419|Vega:OTTHUMG00000164072	plasminogen activator, tissue type	hsa04610(Complement and coagulation cascades)//hsa05202(Transcriptional misregulation in cancer)	GO:0070062(extracellular exosome)//GO:0045177(apical part of cell)//GO:0009986(cell surface)//GO:0031012(extracellular matrix)//GO:0005576(extracellular region)//GO:0005615(extracellular space)//GO:0005737(cytoplasm)//GO:0030141(secretory granule)	GO:0005102(receptor binding)//GO:0051219(phosphoprotein binding)//GO:0005515(protein binding)//GO:0004252(serine-type endopeptidase activity)//GO:0001948(glycoprotein binding)	GO:0045861(negative regulation of proteolysis)//GO:0048008(platelet-derived growth factor receptor signaling pathway)//GO:0014909(smooth muscle cell migration)//GO:0001666(response to hypoxia)//GO:0007596(blood coagulation)//GO:0042730(fibrinolysis)//GO:0006508(proteolysis)//GO:0031639(plasminogen activation)//GO:0006464(cellular protein modification process)
chr11	61013461	61013617	diffreps_peak_222	20	156	NM_014224	PGA5	31.3185	0	0	down	5222	Pg5	MIM:169730|HGNC:HGNC:8887|Ensembl:ENSG00000256713|HPRD:01356|Vega:OTTHUMG00000168075	pepsinogen 5, group I (pepsinogen A)	hsa04974(Protein digestion and absorption)	GO:0097486(multivesicular body lumen)//GO:0070062(extracellular exosome)	GO:0004190(aspartic-type endopeptidase activity)	GO:0006508(proteolysis)//GO:0007586(digestion)//GO:0044267(cellular protein metabolic process)//GO:0030163(protein catabolic process)
chrM	12335	12520	diffreps_peak_1203	20	185	ENST00000361567	MT-ND5	14.1065	0	0	down
chr1	9211521	9211894	diffreps_peak_8	10.8239	373	uc009vmq.3	mir-34	4.30781	1.5002e-11	1.23041e-10	down
chr11	60989817	60989928	diffreps_peak_215	20	111	ENST00000422676	PGA4	61.5145	0	0	down	643847	-	MIM:169720|HGNC:HGNC:8886|Ensembl:ENSG00000229183|Vega:OTTHUMG00000168073	pepsinogen 4, group I (pepsinogen A)	hsa04974(Protein digestion and absorption)	GO:0097486(multivesicular body lumen)//GO:0070062(extracellular exosome)	GO:0004190(aspartic-type endopeptidase activity)	GO:0006508(proteolysis)//GO:0007586(digestion)//GO:0044267(cellular protein metabolic process)//GO:0030163(protein catabolic process)
chr2	21230761	21231020	diffreps_peak_645	9.2458	259	ENST00000233242	APOB	7.84286	5.67811e-10	4.3301e-09	down	338	FLDB|LDLCQ4|apoB-100|apoB-48	MIM:107730|HGNC:HGNC:603|Ensembl:ENSG00000084674|HPRD:00133|Vega:OTTHUMG00000090785	apolipoprotein B	hsa04975(Fat digestion and absorption)//hsa04977(Vitamin digestion and absorption)	GO:0071682(endocytic vesicle lumen)//GO:0005737(cytoplasm)//GO:0034359(mature chylomicron)//GO:0034363(intermediate-density lipoprotein particle)//GO:0010008(endosome membrane)//GO:0015629(actin cytoskeleton)//GO:0005794(Golgi apparatus)//GO:0034361(very-low-density lipoprotein particle)//GO:0042627(chylomicron)//GO:0034362(low-density lipoprotein particle)//GO:0043231(intracellular membrane-boun…	GO:0050750(low-density lipoprotein particle receptor binding)//GO:0005319(lipid transporter activity)//GO:0005515(protein binding)//GO:0017127(cholesterol transporter activity)//GO:0008201(heparin binding)//GO:0035473(lipase binding)//GO:0005543(phospholipid binding)	GO:0010269(response to selenium ion)//GO:0034374(low-density lipoprotein particle remodeling)//GO:0010628(positive regulation of gene expression)//GO:0071379(cellular response to prostaglandin stimulus)//GO:0007283(spermatogenesis)//GO:0009615(response to virus)//GO:0050900(leukocyte migration)//GO:0006766(vitamin metabolic process)//GO:0030317(sperm motility)//GO:0006775(fat-soluble vitamin meta…
chr7	150935481	150935860	diffreps_peak_1100	7.46422	379	NM_019015	CHPF2	2.87606	3.4338e-08	2.4058e-07	down	54480	CSGLCA-T|CSGlcAT|ChSy-3|chPF-2	MIM:608037|HGNC:HGNC:29270|Ensembl:ENSG00000033100|HPRD:10474|Vega:OTTHUMG00000157380	chondroitin polymerizing factor 2	hsa00532(Glycosaminoglycan biosynthesis - chondroitin sulfate / dermatan sulfate)//	GO:0016020(membrane)//GO:0032580(Golgi cisterna membrane)//GO:0000139(Golgi membrane)//GO:0016021(integral component of membrane)	GO:0008376(acetylgalactosaminyltransferase activity)//GO:0050510(N-acetylgalactosaminyl-proteoglycan 3-beta-glucuronosyltransferase activity)	GO:0008152(metabolic process)//GO:0044281(small molecule metabolic process)//GO:0030206(chondroitin sulfate biosynthetic process)//GO:0005975(carbohydrate metabolic process)//GO:0030204(chondroitin sulfate metabolic process)//GO:0030203(glycosaminoglycan metabolic process)
chr14	106053224	106053540	diffreps_peak_379	5.39927	316	uc001yrt.3	DKFZp686O16217	2.17614	3.98776e-06	2.39612e-05	down
chr11	59612733	59612972	diffreps_peak_214	20	239	ENST00000541311	GIF	80.2918	0	0	down	2694	IF|IFMH|INF|TCN3	MIM:609342|HGNC:HGNC:4268|Ensembl:ENSG00000134812|HPRD:02024|Vega:OTTHUMG00000167399	gastric intrinsic factor	hsa04977(Vitamin digestion and absorption)	GO:0005768(endosome)//GO:0005576(extracellular region)//GO:0043202(lysosomal lumen)//GO:0005902(microvillus)//GO:0005615(extracellular space)//GO:0016324(apical plasma membrane)	GO:0031419(cobalamin binding)	GO:0044281(small molecule metabolic process)//GO:0006766(vitamin metabolic process)//GO:0009235(cobalamin metabolic process)//GO:0006767(water-soluble vitamin metabolic process)//GO:0006824(cobalt ion transport)//GO:0015889(cobalamin transport)
chr9	33934041	33934460	diffreps_peak_1159	20	419	uc003ztp.2	UBAP2	8.98252	0	0	down	55833	UBAP-2	HGNC:HGNC:14185|Ensembl:ENSG00000137073|HPRD:06748|Vega:OTTHUMG00000000427	ubiquitin associated protein 2			GO:0044822(poly(A) RNA binding)
chr20	45216697	45216740	diffreps_peak_757	11.0571	43	NM_022829	SLC13A3	4.13867	8.76743e-12	7.27705e-11	down	64849	NADC3|SDCT2	MIM:606411|HGNC:HGNC:14430|Ensembl:ENSG00000158296|HPRD:10450|Vega:OTTHUMG00000033042	solute carrier family 13 member 3		GO:0016021(integral component of membrane)//GO:0005887(integral component of plasma membrane)//GO:0005886(plasma membrane)//GO:0070062(extracellular exosome)	GO:0015183(L-aspartate transmembrane transporter activity)//GO:0005215(transporter activity)//GO:0015141(succinate transmembrane transporter activity)//GO:0015362(high-affinity sodium:dicarboxylate symporter activity)//GO:0015137(citrate transmembrane transporter activity)//GO:0017153(sodium:dicarboxylate symporter activity)	GO:0006814(sodium ion transport)//GO:0055085(transmembrane transport)//GO:0071422(succinate transmembrane transport)//GO:0015746(citrate transport)//GO:0089712(L-aspartate transmembrane transport)
chr6	31803064	31803228	diffreps_peak_1002	20	164	ENST00000375633	C6orf48	16.5389	0	0	down	50854	D6S57|G8	MIM:605447|HGNC:HGNC:19078|Ensembl:ENSG00000204387|HPRD:12015|Vega:OTTHUMG00000031175	chromosome 6 open reading frame 48
chr4	71532143	71532320	diffreps_peak_869	20	177	NM_144646	JCHAIN	7.18966	0	0	down	3512	IGCJ|IGJ|JCH	MIM:147790|HGNC:HGNC:5713|Ensembl:ENSG00000132465|HPRD:00991|Vega:OTTHUMG00000129909	joining chain of multimeric IgA and IgM		GO:0071752(secretory dimeric IgA immunoglobulin complex)//GO:0070062(extracellular exosome)//GO:0005576(extracellular region)//GO:0072562(blood microparticle)//GO:0071751(secretory IgA immunoglobulin complex)//GO:0071757(hexameric IgM immunoglobulin complex)//GO:0071756(pentameric IgM immunoglobulin complex)//GO:0005615(extracellular space)//GO:0071750(dimeric IgA immunoglobulin complex)//GO:0071…	GO:0019862(IgA binding)//GO:0031210(phosphatidylcholine binding)//GO:0003823(antigen binding)//GO:0042803(protein homodimerization activity)//GO:0042834(peptidoglycan binding)//GO:0034987(immunoglobulin receptor binding)//GO:0003697(single-stranded DNA binding)	GO:0045087(innate immune response)//GO:0019731(antibacterial humoral response)//GO:0032461(positive regulation of protein oligomerization)//GO:0001895(retina homeostasis)//GO:0060267(positive regulation of respiratory burst)//GO:0002250(adaptive immune response)//GO:0006955(immune response)//GO:0003094(glomerular filtration)
chr3	12881641	12881949	diffreps_peak_796	20	308	NM_001007074	RPL32	6.96231	0	0	down	6161	L32|PP9932	HGNC:HGNC:10336|Ensembl:ENSG00000144713|HPRD:17995	ribosomal protein L32	hsa03010(Ribosome)	GO:0016020(membrane)//GO:0022625(cytosolic large ribosomal subunit)//GO:0005840(ribosome)//GO:0005829(cytosol)	GO:0044822(poly(A) RNA binding)//GO:0003735(structural constituent of ribosome)	GO:0006415(translational termination)//GO:0001887(selenium compound metabolic process)//GO:0044267(cellular protein metabolic process)//GO:0000184(nuclear-transcribed mRNA catabolic process, nonsense-mediated decay)//GO:0044281(small molecule metabolic process)//GO:0006614(SRP-dependent cotranslational protein targeting to membrane)//GO:0019083(viral transcription)//GO:0010467(gene expression)//G…
chr11	61008647	61008754	diffreps_peak_218	20	107	NM_014224	PGA5	57.1474	0	0	down	5222	Pg5	MIM:169730|HGNC:HGNC:8887|Ensembl:ENSG00000256713|HPRD:01356|Vega:OTTHUMG00000168075	pepsinogen 5, group I (pepsinogen A)	hsa04974(Protein digestion and absorption)	GO:0097486(multivesicular body lumen)//GO:0070062(extracellular exosome)	GO:0004190(aspartic-type endopeptidase activity)	GO:0006508(proteolysis)//GO:0007586(digestion)//GO:0044267(cellular protein metabolic process)//GO:0030163(protein catabolic process)
chr19	7599037	7599100	diffreps_peak_595	14.0355	63	NM_006702	PNPLA6	13.487	9.21485e-15	8.49562e-14	down	10908	BNHS|LNMS|NTE|NTEMND|OMCS|SPG39|iPLA2delta|sws	MIM:603197|HGNC:HGNC:16268|Ensembl:ENSG00000032444|HPRD:04432|Vega:OTTHUMG00000182094	patatin like phospholipase domain containing 6	hsa00564(Glycerophospholipid metabolism)	GO:0005783(endoplasmic reticulum)//GO:0016020(membrane)//GO:0016021(integral component of membrane)//GO:0005789(endoplasmic reticulum membrane)	GO:0004622(lysophospholipase activity)	GO:0009887(organ morphogenesis)//GO:0016042(lipid catabolic process)//GO:0046470(phosphatidylcholine metabolic process)//GO:0001525(angiogenesis)//GO:0032502(developmental process)
chr2	27274290	27274400	diffreps_peak_649	20	110	ENST00000421915	AGBL5	2.87183	0	0	down	60509	CCP5	MIM:615900|HGNC:HGNC:26147|Ensembl:ENSG00000084693|HPRD:07968|Vega:OTTHUMG00000128406	ATP/GTP binding protein-like 5		GO:0072686(mitotic spindle)//GO:0030496(midbody)//GO:0005634(nucleus)//GO:0005737(cytoplasm)//GO:0005829(cytosol)	GO:0008270(zinc ion binding)//GO:0015631(tubulin binding)//GO:0004181(metallocarboxypeptidase activity)	GO:0006508(proteolysis)//GO:0035611(protein branching point deglutamylation)//GO:0035608(protein deglutamylation)
chr12	56713647	56713805	diffreps_peak_271	20	158	NM_014871	PAN2	3.00283	0	0	down	9924	USP52	HGNC:HGNC:20074|Ensembl:ENSG00000135473|HPRD:15640|Vega:OTTHUMG00000170412	PAN2 poly(A) specific ribonuclease subunit	hsa03018(RNA degradation)	GO:0000932(cytoplasmic mRNA processing body)//GO:0005634(nucleus)//GO:0031251(PAN complex)//GO:0005829(cytosol)	GO:0003676(nucleic acid binding)//GO:0005515(protein binding)//GO:0004535(poly(A)-specific ribonuclease activity)//GO:0000175(3'-5'-exoribonuclease activity)	GO:0090503(RNA phosphodiester bond hydrolysis, exonucleolytic)//GO:0010467(gene expression)//GO:0000288(nuclear-transcribed mRNA catabolic process, deadenylation-dependent decay)//GO:0000289(nuclear-transcribed mRNA poly(A) tail shortening)//GO:0006397(mRNA processing)//GO:0010606(positive regulation of cytoplasmic mRNA processing body assembly)
chr9	127998681	127998900	diffreps_peak_1191	7.20876	219	NM_005347	HSPA5	4.775	6.18352e-08	4.28225e-07	down	3309	BIP|GRP78|HEL-S-89n|MIF2	MIM:138120|HGNC:HGNC:5238|Ensembl:ENSG00000044574|HPRD:00682|Vega:OTTHUMG00000020672	heat shock protein family A (Hsp70) member 5	hsa03060(Protein export)//hsa04141(Protein processing in endoplasmic reticulum)//hsa04612(Antigen processing and presentation)//hsa04918(Thyroid hormone synthesis)//hsa05020(Prion diseases)	GO:0005886(plasma membrane)//GO:0043209(myelin sheath)//GO:0009986(cell surface)//GO:0005790(smooth endoplasmic reticulum)//GO:0070062(extracellular exosome)//GO:0005789(endoplasmic reticulum membrane)//GO:0030176(integral component of endoplasmic reticulum membrane)//GO:0008180(COP9 signalosome)//GO:0005788(endoplasmic reticulum lumen)//GO:0005739(mitochondrion)//GO:0030496(midbody)//GO:0042470(…	GO:0019904(protein domain specific binding)//GO:0051082(unfolded protein binding)//GO:0043022(ribosome binding)//GO:0005524(ATP binding)//GO:0019899(enzyme binding)//GO:0051787(misfolded protein binding)//GO:0051087(chaperone binding)//GO:0016887(ATPase activity)//GO:0005515(protein binding)//GO:0001948(glycoprotein binding)//GO:0005509(calcium ion binding)//GO:0031625(ubiquitin protein ligase bi…	GO:0030168(platelet activation)//GO:0044267(cellular protein metabolic process)//GO:1903897(regulation of PERK-mediated unfolded protein response)//GO:0021680(cerebellar Purkinje cell layer development)//GO:0006987(activation of signaling protein activity involved in unfolded protein response)//GO:0042149(cellular response to glucose starvation)//GO:0034975(protein folding in endoplasmic reticulu…
chr15	25337106	25337260	diffreps_peak_404	20	154	uc001yyi.1	C15orf49	12.4787	0	0	down
chr6	31804621	31805180	diffreps_peak_1003	20	559	ENST00000395788	C6orf48	20.0912	0	0	down	50854	D6S57|G8	MIM:605447|HGNC:HGNC:19078|Ensembl:ENSG00000204387|HPRD:12015|Vega:OTTHUMG00000031175	chromosome 6 open reading frame 48
chr17	8076501	8077000	diffreps_peak_513	20	499	NM_032354	TMEM107	2.05066	0	0	down	84314	GRVS638|PRO1268	MIM:616183|HGNC:HGNC:28128|HPRD:14400	transmembrane protein 107		GO:0016021(integral component of membrane)//GO:0005575(cellular_component)	GO:0003674(molecular_function)	GO:0042384(cilium assembly)//GO:0042733(embryonic digit morphogenesis)//GO:0008150(biological_process)//GO:0021532(neural tube patterning)
chr19	46142102	46142362	diffreps_peak_623	5.99833	260	ENST00000586770	EML2	2.53793	1.00386e-06	6.32355e-06	down	24139	ELP70|EMAP-2|EMAP2	HGNC:HGNC:18035|Ensembl:ENSG00000125746|HPRD:16860|Vega:OTTHUMG00000182127	echinoderm microtubule associated protein like 2		GO:0005875(microtubule associated complex)//GO:0016021(integral component of membrane)//GO:0005874(microtubule)//GO:0005737(cytoplasm)//GO:0072686(mitotic spindle)	GO:0005102(receptor binding)//GO:0008017(microtubule binding)//GO:0005515(protein binding)//GO:0015631(tubulin binding)//GO:0008022(protein C-terminus binding)	GO:0007605(sensory perception of sound)//GO:0007601(visual perception)//GO:0031115(negative regulation of microtubule polymerization)//GO:0010968(regulation of microtubule nucleation)
chr19	47922326	47922660	diffreps_peak_628	6.37031	334	NM_020160	MEIS3	2.35843	4.26273e-07	2.76462e-06	down	56917	MRG2	HGNC:HGNC:29537|Ensembl:ENSG00000105419|HPRD:14386|Vega:OTTHUMG00000172280	Meis homeobox 3		GO:0005634(nucleus)	GO:0001077(transcriptional activator activity, RNA polymerase II core promoter proximal region sequence-specific binding)//GO:0043565(sequence-specific DNA binding)//GO:0003682(chromatin binding)//GO:0003677(DNA binding)	GO:2001234(negative regulation of apoptotic signaling pathway)//GO:0006366(transcription from RNA polymerase II promoter)//GO:0006355(regulation of transcription, DNA-templated)//GO:0051897(positive regulation of protein kinase B signaling)//GO:0045944(positive regulation of transcription from RNA polymerase II promoter)
chr21	43782390	43782400	diffreps_peak_775	12.1814	10	NM_003225	TFF1	15.7685	6.58584e-13	5.75877e-12	down	7031	BCEI|D21S21|HP1.A|HPS2|pNR-2|pS2	MIM:113710|HGNC:HGNC:11755|Ensembl:ENSG00000160182|HPRD:00219|Vega:OTTHUMG00000086799	trefoil factor 1		GO:0005615(extracellular space)	GO:0008083(growth factor activity)//GO:0005515(protein binding)	GO:0007586(digestion)//GO:0030154(cell differentiation)//GO:0010039(response to iron ion)//GO:0005975(carbohydrate metabolic process)//GO:0008285(negative regulation of cell proliferation)//GO:0030277(maintenance of gastrointestinal epithelium)//GO:0035902(response to immobilization stress)//GO:0043434(response to peptide hormone)
chr16	71929395	71929492	diffreps_peak_490	12.12	97	NM_014761	IST1	124.6	7.58504e-13	6.594e-12	down	9798	OLC1	MIM:616434|HGNC:HGNC:28977|Ensembl:ENSG00000182149|HPRD:13784|Vega:OTTHUMG00000137597	IST1, ESCRT-III associated factor	hsa04144(Endocytosis)	GO:0070062(extracellular exosome)//GO:0090543(Flemming body)//GO:0005829(cytosol)//GO:0005813(centrosome)//GO:0030496(midbody)//GO:0005793(endoplasmic reticulum-Golgi intermediate compartment)//GO:0016023(cytoplasmic, membrane-bounded vesicle)	GO:0090541(MIT domain binding)//GO:0005515(protein binding)//GO:0019904(protein domain specific binding)//GO:0032403(protein complex binding)	GO:0009838(abscission)//GO:0098779(mitophagy in response to mitochondrial depolarization)//GO:0045862(positive regulation of proteolysis)//GO:0098792(xenophagy)//GO:0048672(positive regulation of collateral sprouting)//GO:0046745(viral capsid secondary envelopment)//GO:0045184(establishment of protein localization)//GO:0051301(cell division)//GO:0008104(protein localization)//GO:0036258(multivesi…
chr15	40643233	40643263	diffreps_peak_414	20	30	NM_001145643	PHGR1	13.0974	0	0	down	644844	-	HGNC:HGNC:37226|Ensembl:ENSG00000233041|Vega:OTTHUMG00000172416	proline/histidine/glycine-rich 1
chr7	98479597	98479647	diffreps_peak_1072	20	50	NM_003496	TRRAP	3.55206	0	0	down	8295	PAF350/400|PAF400|STAF40|TR-AP|Tra1	MIM:603015|HGNC:HGNC:12347|Ensembl:ENSG00000196367|HPRD:04310|Vega:OTTHUMG00000150403	transformation/transcription domain-associated protein	hsa05166(HTLV-I infection)	GO:0030914(STAGA complex)//GO:0000812(Swr1 complex)//GO:0005794(Golgi apparatus)//GO:0000125(PCAF complex)//GO:0033276(transcription factor TFTC complex)//GO:0005654(nucleoplasm)//GO:0035267(NuA4 histone acetyltransferase complex)//GO:0005634(nucleus)	GO:0016773(phosphotransferase activity, alcohol group as acceptor)//GO:0016301(kinase activity)//GO:0005515(protein binding)//GO:0003712(transcription cofactor activity)//GO:0003713(transcription coactivator activity)	GO:0006325(chromatin organization)//GO:0008152(metabolic process)//GO:0016310(phosphorylation)//GO:0006351(transcription, DNA-templated)//GO:0016573(histone acetylation)//GO:0043968(histone H2A acetylation)//GO:0016578(histone deubiquitination)//GO:0007093(mitotic cell cycle checkpoint)//GO:0043967(histone H4 acetylation)//GO:0006281(DNA repair)//GO:0006355(regulation of transcription, DNA-templa…
chr21	47648401	47648738	diffreps_peak_776	8.28621	337	NM_001145437	LSS	30.7742	5.17357e-09	3.79945e-08	down	4047	CTRCT44|OSC	MIM:600909|HGNC:HGNC:6708|Ensembl:ENSG00000160285|HPRD:02945|Vega:OTTHUMG00000090633	lanosterol synthase (2,3-oxidosqualene-lanosterol cyclase)	hsa00100(Steroid biosynthesis)//	GO:0005811(lipid particle)//GO:0016020(membrane)//GO:0005789(endoplasmic reticulum membrane)	GO:0000250(lanosterol synthase activity)//GO:0016866(intramolecular transferase activity)	GO:0044281(small molecule metabolic process)//GO:0006694(steroid biosynthetic process)//GO:0008152(metabolic process)//GO:0031647(regulation of protein stability)//GO:0006695(cholesterol biosynthetic process)
chr3	49057907	49058003	diffreps_peak_815	20	96	NM_199074	NDUFAF3	2.70739	0	0	down	25915	2P1|C3orf60|E3-3	MIM:612911|HGNC:HGNC:29918|HPRD:16809	NADH:ubiquinone oxidoreductase complex assembly factor 3		GO:0005743(mitochondrial inner membrane)//GO:0005634(nucleus)	GO:0005515(protein binding)	GO:0032981(mitochondrial respiratory chain complex I assembly)//GO:0022904(respiratory electron transport chain)//GO:0044281(small molecule metabolic process)//GO:0044237(cellular metabolic process)
chr3	193853930	193854080	diffreps_peak_854	5.40406	150	NM_005524	HES1	52.2	3.94406e-06	2.37145e-05	down	3280	HES-1|HHL|HRY|bHLHb39	MIM:139605|HGNC:HGNC:5192|Ensembl:ENSG00000114315|HPRD:00770|Vega:OTTHUMG00000155984	hes family bHLH transcription factor 1	hsa03460(Fanconi anemia pathway)//hsa04330(Notch signaling pathway)//hsa04950(Maturity onset diabetes of the young)	GO:0005654(nucleoplasm)//GO:0005634(nucleus)//GO:0005737(cytoplasm)	GO:0071820(N-box binding)//GO:0042826(histone deacetylase binding)//GO:0042803(protein homodimerization activity)//GO:0043565(sequence-specific DNA binding)//GO:0003700(transcription factor activity, sequence-specific DNA binding)//GO:0001078(transcriptional repressor activity, RNA polymerase II core promoter proximal region sequence-specific binding)//GO:0051087(chaperone binding)//GO:0008134(tr…	GO:0072049(comma-shaped body morphogenesis)//GO:0048711(positive regulation of astrocyte differentiation)//GO:0046331(lateral inhibition)//GO:0031018(endocrine pancreas development)//GO:0061106(negative regulation of stomach neuroendocrine cell differentiation)//GO:0016477(cell migration)//GO:0060253(negative regulation of glial cell proliferation)//GO:0060412(ventricular septum morphogenesis)//G…
chr3	52726887	52727062	diffreps_peak_821	20	175	NM_014366	GNL3	22.0299	0	0	down	26354	C77032|E2IG3|NNP47|NS	MIM:608011|HGNC:HGNC:29931|Ensembl:ENSG00000163938|HPRD:06419|Vega:OTTHUMG00000158752	guanine nucleotide binding protein-like 3 (nucleolar)	hsa03008(Ribosome biogenesis in eukaryotes)	GO:0005654(nucleoplasm)//GO:0016020(membrane)//GO:0005634(nucleus)//GO:0005615(extracellular space)//GO:0005730(nucleolus)	GO:0044822(poly(A) RNA binding)//GO:0003924(GTPase activity)//GO:0005515(protein binding)//GO:0005525(GTP binding)	GO:0033235(positive regulation of protein sumoylation)//GO:0008283(cell proliferation)//GO:0042127(regulation of cell proliferation)//GO:1902895(positive regulation of pri-miRNA transcription from RNA polymerase II promoter)//GO:0042254(ribosome biogenesis)//GO:1904816(positive regulation of protein localization to chromosome, telomeric region)//GO:0032206(positive regulation of telomere maintena…
chr5	148808480	148808840	diffreps_peak_929	20	360	uc021yfo.2	MIR143	2.79828	0	0	down	406935	MIRN143|mir-143	MIM:612117|HGNC:HGNC:31530|Ensembl:ENSG00000208035|miRBase:MI0000459	microRNA 143	hsa05206(MicroRNAs in cancer)
chr22	26846848	26847180	diffreps_peak_781	20	332	NM_022081	HPS4	8.9693	0	0	down	89781	BLOC3S2|LE	MIM:606682|HGNC:HGNC:15844|Ensembl:ENSG00000100099|HPRD:05983|Vega:OTTHUMG00000030459	HPS4, biogenesis of lysosomal organelles complex 3 subunit 2		GO:0005764(lysosome)//GO:0031085(BLOC-3 complex)//GO:0042827(platelet dense granule)//GO:0016020(membrane)//GO:0042470(melanosome)//GO:0005737(cytoplasm)	GO:0046983(protein dimerization activity)//GO:0005515(protein binding)//GO:0042803(protein homodimerization activity)	GO:1903955(positive regulation of protein targeting to mitochondrion)//GO:0007596(blood coagulation)//GO:0048075(positive regulation of eye pigmentation)//GO:0007040(lysosome organization)//GO:0030318(melanocyte differentiation)//GO:0050821(protein stabilization)//GO:0006605(protein targeting)//GO:0007599(hemostasis)
chr19	3982281	3982422	diffreps_peak_593	20	141	NM_001961	EEF2	17.6475	0	0	down	1938	EEF-2|EF-2|EF2|SCA26	MIM:130610|HGNC:HGNC:3214|Ensembl:ENSG00000167658|HPRD:00561|Vega:OTTHUMG00000181790	eukaryotic translation elongation factor 2	hsa04152(AMPK signaling pathway)//hsa04921(Oxytocin signaling pathway)	GO:0030529(intracellular ribonucleoprotein complex)//GO:0005886(plasma membrane)//GO:0070062(extracellular exosome)//GO:0016020(membrane)//GO:0005829(cytosol)//GO:0045121(membrane raft)//GO:0042788(polysomal ribosome)//GO:0005634(nucleus)//GO:0005737(cytoplasm)//GO:0016235(aggresome)	GO:0008097(5S rRNA binding)//GO:0043022(ribosome binding)//GO:0019901(protein kinase binding)//GO:0003924(GTPase activity)//GO:0044822(poly(A) RNA binding)//GO:0005525(GTP binding)//GO:0003746(translation elongation factor activity)//GO:0005515(protein binding)//GO:0002039(p53 binding)//GO:0051015(actin filament binding)	GO:0035914(skeletal muscle cell differentiation)//GO:0006414(translational elongation)//GO:0007568(aging)//GO:0045727(positive regulation of translation)//GO:0032355(response to estradiol)//GO:0010467(gene expression)//GO:0002244(hematopoietic progenitor cell differentiation)//GO:0017183(peptidyl-diphthamide biosynthetic process from peptidyl-histidine)//GO:1990416(cellular response to brain-deri…
chr12	57037241	57037371	diffreps_peak_272	20	130	NM_001686	ATP5B	12.6693	0	0	down	506	ATPMB|ATPSB|HEL-S-271	MIM:102910|HGNC:HGNC:830|Ensembl:ENSG00000110955|HPRD:00044	ATP synthase, H+ transporting, mitochondrial F1 complex, beta polypeptide	hsa00190(Oxidative phosphorylation)//	GO:0005886(plasma membrane)//GO:0043209(myelin sheath)//GO:0009986(cell surface)//GO:0005754(mitochondrial proton-transporting ATP synthase, catalytic core)//GO:0042645(mitochondrial nucleoid)//GO:0016020(membrane)//GO:0005759(mitochondrial matrix)//GO:0045261(proton-transporting ATP synthase complex, catalytic core F(1))//GO:0070062(extracellular exosome)//GO:0005739(mitochondrion)//GO:0005753(m…	GO:0022857(transmembrane transporter activity)//GO:0046933(proton-transporting ATP synthase activity, rotational mechanism)//GO:0005524(ATP binding)//GO:0005215(transporter activity)//GO:0046961(proton-transporting ATPase activity, rotational mechanism)//GO:0016820(hydrolase activity, acting on acid anhydrides, catalyzing transmembrane movement of substances)//GO:0005515(protein binding)//GO:0042…	GO:0015986(ATP synthesis coupled proton transport)//GO:0015992(proton transport)//GO:0022904(respiratory electron transport chain)//GO:0044281(small molecule metabolic process)//GO:0044237(cellular metabolic process)//GO:0051453(regulation of intracellular pH)//GO:0015991(ATP hydrolysis coupled proton transport)//GO:0006754(ATP biosynthetic process)//GO:0006996(organelle organization)//GO:0007005…
chr19	10220588	10220696	diffreps_peak_597	20	108	NM_020230	PPAN	16.3317	0	0	down	56342	BXDC3|SSF|SSF-1|SSF1|SSF2	MIM:607793|HGNC:HGNC:9227|Ensembl:ENSG00000130810|HPRD:08478|Vega:OTTHUMG00000156826	peter pan homolog (Drosophila)		GO:0005730(nucleolus)//GO:0030687(preribosome, large subunit precursor)//GO:0005634(nucleus)	GO:0019843(rRNA binding)//GO:0044822(poly(A) RNA binding)	GO:0000027(ribosomal large subunit assembly)
chr2	21225681	21225920	diffreps_peak_644	10.1881	239	ENST00000233242	APOB	8.0852	6.48477e-11	5.16769e-10	down	338	FLDB|LDLCQ4|apoB-100|apoB-48	MIM:107730|HGNC:HGNC:603|Ensembl:ENSG00000084674|HPRD:00133|Vega:OTTHUMG00000090785	apolipoprotein B	hsa04975(Fat digestion and absorption)//hsa04977(Vitamin digestion and absorption)	GO:0071682(endocytic vesicle lumen)//GO:0005737(cytoplasm)//GO:0034359(mature chylomicron)//GO:0034363(intermediate-density lipoprotein particle)//GO:0010008(endosome membrane)//GO:0015629(actin cytoskeleton)//GO:0005794(Golgi apparatus)//GO:0034361(very-low-density lipoprotein particle)//GO:0042627(chylomicron)//GO:0034362(low-density lipoprotein particle)//GO:0043231(intracellular membrane-boun…	GO:0050750(low-density lipoprotein particle receptor binding)//GO:0005319(lipid transporter activity)//GO:0005515(protein binding)//GO:0017127(cholesterol transporter activity)//GO:0008201(heparin binding)//GO:0035473(lipase binding)//GO:0005543(phospholipid binding)	GO:0010269(response to selenium ion)//GO:0034374(low-density lipoprotein particle remodeling)//GO:0010628(positive regulation of gene expression)//GO:0071379(cellular response to prostaglandin stimulus)//GO:0007283(spermatogenesis)//GO:0009615(response to virus)//GO:0050900(leukocyte migration)//GO:0006766(vitamin metabolic process)//GO:0030317(sperm motility)//GO:0006775(fat-soluble vitamin meta…
chr13	45910201	45910680	diffreps_peak_312	9.82449	479	NM_003295	TPT1	3.83551	1.49801e-10	1.17092e-09	down	7178	HRF|TCTP|p02|p23	MIM:600763|HGNC:HGNC:12022|Ensembl:ENSG00000133112|HPRD:15979|Vega:OTTHUMG00000016845	tumor protein, translationally-controlled 1		GO:0005634(nucleus)//GO:0045298(tubulin complex)//GO:0070062(extracellular exosome)//GO:0005654(nucleoplasm)//GO:0005771(multivesicular body)//GO:0005615(extracellular space)//GO:0005737(cytoplasm)	GO:0044822(poly(A) RNA binding)//GO:0008134(transcription factor binding)//GO:0005515(protein binding)//GO:0005509(calcium ion binding)	GO:2000384(negative regulation of ectoderm development)//GO:0006874(cellular calcium ion homeostasis)//GO:0006816(calcium ion transport)//GO:0043066(negative regulation of apoptotic process)//GO:0009615(response to virus)//GO:1902230(negative regulation of intrinsic apoptotic signaling pathway in response to DNA damage)//GO:0019827(stem cell population maintenance)//GO:0042981(regulation of apopt…
chr12	6619794	6619960	diffreps_peak_254	9.95727	166	NM_014865	NCAPD2	4.59165	1.10339e-10	8.70797e-10	down	9918	CAP-D2|CNAP1|hCAP-D2	MIM:615638|HGNC:HGNC:24305|Ensembl:ENSG00000010292|HPRD:06472|Vega:OTTHUMG00000168513	non-SMC condensin I complex subunit D2		GO:0000779(condensed chromosome, centromeric region)//GO:0000797(condensin core heterodimer)//GO:0000799(nuclear condensin complex)//GO:0016020(membrane)//GO:0000228(nuclear chromosome)//GO:0005829(cytosol)//GO:0000793(condensed chromosome)//GO:0005654(nucleoplasm)//GO:0005634(nucleus)//GO:0005737(cytoplasm)//GO:0000796(condensin complex)	GO:0042393(histone binding)//GO:0003682(chromatin binding)//GO:0005515(protein binding)	GO:0051304(chromosome separation)//GO:0051301(cell division)//GO:0007076(mitotic chromosome condensation)//GO:0000278(mitotic cell cycle)//GO:0010032(meiotic chromosome condensation)
chr22	39715032	39715116	diffreps_peak_788	20	84	ENST00000453303	RPL3	26.4866	0	0	down	6122	ASC-1|L3|TARBP-B	MIM:604163|HGNC:HGNC:10332|Ensembl:ENSG00000100316|HPRD:16042|Vega:OTTHUMG00000151079	ribosomal protein L3	hsa03010(Ribosome)	GO:0070062(extracellular exosome)//GO:0005829(cytosol)//GO:0005925(focal adhesion)//GO:0005654(nucleoplasm)//GO:0005730(nucleolus)//GO:0005634(nucleus)//GO:0005840(ribosome)//GO:0005737(cytoplasm)//GO:0022625(cytosolic large ribosomal subunit)	GO:0044822(poly(A) RNA binding)//GO:0003735(structural constituent of ribosome)//GO:0005515(protein binding)//GO:0003723(RNA binding)	GO:0006415(translational termination)//GO:0001887(selenium compound metabolic process)//GO:0044267(cellular protein metabolic process)//GO:0000184(nuclear-transcribed mRNA catabolic process, nonsense-mediated decay)//GO:0044281(small molecule metabolic process)//GO:0006614(SRP-dependent cotranslational protein targeting to membrane)//GO:0000027(ribosomal large subunit assembly)//GO:0019083(viral …
chr4	152024881	152025260	diffreps_peak_885	20	379	NM_001267699	RPS3A	7.09108	0	0	down	6189	FTE1|MFTL|S3A	MIM:180478|HGNC:HGNC:10421|Ensembl:ENSG00000145425|HPRD:01606|Vega:OTTHUMG00000161445	ribosomal protein S3A	hsa03010(Ribosome)	GO:0030529(intracellular ribonucleoprotein complex)//GO:0070062(extracellular exosome)//GO:0005829(cytosol)//GO:0022627(cytosolic small ribosomal subunit)//GO:0005925(focal adhesion)//GO:0005730(nucleolus)//GO:0005634(nucleus)//GO:0005840(ribosome)//GO:0005737(cytoplasm)	GO:0044822(poly(A) RNA binding)//GO:0003735(structural constituent of ribosome)//GO:0005515(protein binding)//GO:0003723(RNA binding)	GO:0006415(translational termination)//GO:0001887(selenium compound metabolic process)//GO:0044267(cellular protein metabolic process)//GO:0000184(nuclear-transcribed mRNA catabolic process, nonsense-mediated decay)//GO:0044281(small molecule metabolic process)//GO:0006614(SRP-dependent cotranslational protein targeting to membrane)//GO:0019083(viral transcription)//GO:0010467(gene expression)//G…
chr14	36231915	36231959	diffreps_peak_338	11.5809	44	NM_014990	RALGAPA1	4.05739	2.62479e-12	2.22377e-11	down	253959	GARNL1|GRIPE|RalGAPalpha1|TULIP1|p240	MIM:608884|HGNC:HGNC:17770|Ensembl:ENSG00000174373|HPRD:12324|Vega:OTTHUMG00000170619	Ral GTPase activating protein catalytic alpha subunit 1		GO:0005634(nucleus)//GO:0005737(cytoplasm)	GO:0005096(GTPase activator activity)//GO:0046982(protein heterodimerization activity)	GO:0051056(regulation of small GTPase mediated signal transduction)//GO:0006355(regulation of transcription, DNA-templated)//GO:0090630(activation of GTPase activity)//GO:0043547(positive regulation of GTPase activity)
chr10	115933773	115934020	diffreps_peak_186	20	247	NM_018017	CCDC186	4.56325	0	0	down	55088	C10orf118	HGNC:HGNC:24349|Ensembl:ENSG00000165813|HPRD:16576|Vega:OTTHUMG00000019081	coiled-coil domain containing 186
chr17	27047586	27047860	diffreps_peak_528	20	274	ENST00000472628	RPL23A	23.7011	0	0	down	6147	L23A|MDA20	MIM:602326|HGNC:HGNC:10317|HPRD:15998	ribosomal protein L23a	hsa03010(Ribosome)	GO:0070062(extracellular exosome)//GO:0005829(cytosol)//GO:0031932(TORC2 complex)//GO:0005730(nucleolus)//GO:0005634(nucleus)//GO:0005840(ribosome)//GO:0005737(cytoplasm)//GO:0022625(cytosolic large ribosomal subunit)	GO:0019843(rRNA binding)//GO:0000166(nucleotide binding)//GO:0005515(protein binding)//GO:0044822(poly(A) RNA binding)//GO:0003735(structural constituent of ribosome)	GO:0006415(translational termination)//GO:0001887(selenium compound metabolic process)//GO:0044267(cellular protein metabolic process)//GO:0000184(nuclear-transcribed mRNA catabolic process, nonsense-mediated decay)//GO:0044281(small molecule metabolic process)//GO:0006614(SRP-dependent cotranslational protein targeting to membrane)//GO:0000027(ribosomal large subunit assembly)//GO:0019083(viral …
chr19	12814241	12814340	diffreps_peak_602	20	99	NM_013433	TNPO2	23.5415	0	0	down	30000	IPO3|KPNB2B|TRN2	MIM:603002|HGNC:HGNC:19998|Ensembl:ENSG00000105576|Vega:OTTHUMG00000180333	transportin 2		GO:0031965(nuclear membrane)//GO:0005622(intracellular)//GO:0005634(nucleus)//GO:0034399(nuclear periphery)//GO:0005737(cytoplasm)	GO:0008139(nuclear localization sequence binding)//GO:0005515(protein binding)//GO:0008565(protein transporter activity)//GO:0008536(Ran GTPase binding)	GO:0000060(protein import into nucleus, translocation)//GO:0051148(negative regulation of muscle cell differentiation)//GO:0006886(intracellular protein transport)//GO:0006607(NLS-bearing protein import into nucleus)//GO:0006610(ribosomal protein import into nucleus)//GO:0000059(protein import into nucleus, docking)
chr1	93306241	93306560	diffreps_peak_53	15.1764	319	uc001dpd.3	RPL5	3.40165	6.66134e-16	6.28979e-15	down	6125	DBA6|L5|MSTP030|PPP1R135	MIM:603634|HGNC:HGNC:10360|Ensembl:ENSG00000122406|HPRD:04699|Vega:OTTHUMG00000010899	ribosomal protein L5	hsa03010(Ribosome)	GO:0030529(intracellular ribonucleoprotein complex)//GO:0070062(extracellular exosome)//GO:0016020(membrane)//GO:0005829(cytosol)//GO:0005737(cytoplasm)//GO:0005730(nucleolus)//GO:0005634(nucleus)//GO:0005840(ribosome)//GO:0005925(focal adhesion)//GO:0022625(cytosolic large ribosomal subunit)	GO:0044822(poly(A) RNA binding)//GO:0003723(RNA binding)//GO:0005515(protein binding)//GO:0008097(5S rRNA binding)//GO:0003735(structural constituent of ribosome)	GO:0006415(translational termination)//GO:0006412(translation)//GO:0044267(cellular protein metabolic process)//GO:0000184(nuclear-transcribed mRNA catabolic process, nonsense-mediated decay)//GO:0044281(small molecule metabolic process)//GO:0042273(ribosomal large subunit biogenesis)//GO:0006614(SRP-dependent cotranslational protein targeting to membrane)//GO:0000027(ribosomal large subunit asse…
chr17	37310519	37310647	diffreps_peak_542	20	128	ENST00000579190	PLXDC1	3.02747	0	0	down	57125	TEM3|TEM7	MIM:606826|HGNC:HGNC:20945|Ensembl:ENSG00000161381|HPRD:08439|Vega:OTTHUMG00000133183	plexin domain containing 1		GO:0005923(bicellular tight junction)//GO:0005886(plasma membrane)//GO:0005576(extracellular region)//GO:0043235(receptor complex)//GO:0030425(dendrite)//GO:0016021(integral component of membrane)//GO:0005622(intracellular)//GO:0005615(extracellular space)//GO:0005737(cytoplasm)//GO:0043025(neuronal cell body)	GO:0005515(protein binding)	GO:0021510(spinal cord development)//GO:0001525(angiogenesis)
chr3	184043638	184043745	diffreps_peak_851	20	107	ENST00000448284	EIF4G1	11.2595	0	0	down	1981	EIF-4G1|EIF4F|EIF4G|EIF4GI|P220|PARK18	MIM:600495|HGNC:HGNC:3296|Ensembl:ENSG00000114867|HPRD:06774|Vega:OTTHUMG00000156784	eukaryotic translation initiation factor 4 gamma 1	hsa03013(RNA transport)//hsa05416(Viral myocarditis)	GO:0016020(membrane)//GO:0016281(eukaryotic translation initiation factor 4F complex)//GO:0005737(cytoplasm)//GO:0005829(cytosol)	GO:0008190(eukaryotic initiation factor 4E binding)//GO:0003743(translation initiation factor activity)//GO:0008135(translation factor activity, RNA binding)//GO:0003723(RNA binding)//GO:0044822(poly(A) RNA binding)//GO:0005515(protein binding)	GO:0006412(translation)//GO:0044267(cellular protein metabolic process)//GO:0000184(nuclear-transcribed mRNA catabolic process, nonsense-mediated decay)//GO:0045666(positive regulation of neuron differentiation)//GO:0008286(insulin receptor signaling pathway)//GO:0043488(regulation of mRNA stability)//GO:0010467(gene expression)//GO:0019221(cytokine-mediated signaling pathway)//GO:0000288(nuclear…
chr6	133137761	133138280	diffreps_peak_1036	20	519	uc003qdy.1	SNORA33	10.7323	0	0	down	594839	ACA33	HGNC:HGNC:32623|Ensembl:ENSG00000200534	small nucleolar RNA, H/ACA box 33
chr2	232324862	232325004	diffreps_peak_721	20	142	NM_005381	NCL	15.842	0	0	down	4691	C23	MIM:164035|HGNC:HGNC:7667|HPRD:01245	nucleolin	hsa05130(Pathogenic Escherichia coli infection)	GO:0030529(intracellular ribonucleoprotein complex)//GO:0070062(extracellular exosome)//GO:0009986(cell surface)//GO:0005938(cell cortex)//GO:0016020(membrane)//GO:0001650(fibrillar center)//GO:0036464(cytoplasmic ribonucleoprotein granule)//GO:0001651(dense fibrillar component)//GO:0005654(nucleoplasm)//GO:0005730(nucleolus)//GO:0005634(nucleus)	GO:0043236(laminin binding)//GO:0003676(nucleic acid binding)//GO:0003723(RNA binding)//GO:0042134(rRNA primary transcript binding)//GO:1990631(ErbB-4 class receptor binding)//GO:0042393(histone binding)//GO:0042802(identical protein binding)//GO:0035368(selenocysteine insertion sequence binding)//GO:0000166(nucleotide binding)//GO:0042162(telomeric DNA binding)//GO:0008022(protein C-terminus bin…	GO:0006897(endocytosis)//GO:1901838(positive regulation of transcription of nuclear large rRNA transcript from RNA polymerase I promoter)//GO:2000778(positive regulation of interleukin-6 secretion)//GO:0007283(spermatogenesis)//GO:2000232(regulation of rRNA processing)//GO:0097421(liver regeneration)//GO:0045944(positive regulation of transcription from RNA polymerase II promoter)//GO:0043066(neg…
chr4	141264681	141264862	diffreps_peak_884	5.79514	181	NM_001153585	SCOC	56.4	1.60274e-06	9.96337e-06	down	60592	HRIHFB2072|SCOCO|UNC-69	HGNC:HGNC:20335|Ensembl:ENSG00000153130|HPRD:18027|Vega:OTTHUMG00000133416	short coiled-coil protein		GO:0005768(endosome)//GO:0000139(Golgi membrane)//GO:0005802(trans-Golgi network)//GO:0005829(cytosol)	GO:0005515(protein binding)	GO:0061635(regulation of protein complex stability)//GO:0016239(positive regulation of macroautophagy)
chr6	41704448	41704580	diffreps_peak_1009	20	132	NM_002630	PGC	34.9582	0	0	down	5225	PEPC|PGII	MIM:169740|HGNC:HGNC:8890|Ensembl:ENSG00000096088|HPRD:01357|Vega:OTTHUMG00000014683	progastricsin (pepsinogen C)		GO:0070062(extracellular exosome)//GO:0005615(extracellular space)	GO:0004190(aspartic-type endopeptidase activity)	GO:0006508(proteolysis)//GO:0002803(positive regulation of antibacterial peptide production)//GO:0030163(protein catabolic process)//GO:0007586(digestion)
chr19	51302461	51302614	diffreps_peak_632	20	153	ENST00000593287	C19orf48	7.26566	0	0	down	84798	-	HGNC:HGNC:29667|Ensembl:ENSG00000167747|HPRD:14437|Vega:OTTHUMG00000182875	chromosome 19 open reading frame 48
chr9	125642271	125642404	diffreps_peak_1186	13.1845	133	NM_018835	RC3H2	2.45679	6.53921e-14	5.88988e-13	down	54542	MNAB|RNF164	MIM:615231|HGNC:HGNC:21461|Ensembl:ENSG00000056586|HPRD:14726|Vega:OTTHUMG00000020632	ring finger and CCCH-type domains 2		GO:0000932(cytoplasmic mRNA processing body)//GO:0005654(nucleoplasm)//GO:0009986(cell surface)//GO:0005737(cytoplasm)//GO:0016020(membrane)	GO:0008270(zinc ion binding)//GO:0004842(ubiquitin-protein transferase activity)//GO:0003729(mRNA binding)//GO:0016874(ligase activity)//GO:0044822(poly(A) RNA binding)//GO:0003677(DNA binding)	GO:0042098(T cell proliferation)//GO:0043029(T cell homeostasis)//GO:0035264(multicellular organism growth)//GO:0060173(limb development)//GO:0009791(post-embryonic development)//GO:0001782(B cell homeostasis)//GO:0016567(protein ubiquitination)//GO:0000209(protein polyubiquitination)//GO:0061470(T follicular helper cell differentiation)//GO:1901224(positive regulation of NIK/NF-kappaB signaling)…
chr10	105153955	105154151	diffreps_peak_185	20	196	NM_032747	USMG5	2.73359	0	0	down	84833	DAPIT|HCVFTP2|bA792D24.4	MIM:615204|HGNC:HGNC:30889|Ensembl:ENSG00000173915|HPRD:18277|Vega:OTTHUMG00000018984	up-regulated during skeletal muscle growth 5 homolog (mouse)		GO:0016021(integral component of membrane)//GO:0005739(mitochondrion)//GO:0005753(mitochondrial proton-transporting ATP synthase complex)//GO:0070062(extracellular exosome)
chr20	3145481	3145798	diffreps_peak_734	6.88978	317	NM_001282533	LZTS3	13.25	1.28891e-07	8.73754e-07	down	9762	PROSAPIP1	MIM:610484|Ensembl:ENSG00000088899|HPRD:11461|Vega:OTTHUMG00000031735	leucine zipper, putative tumor suppressor family member 3		GO:0014069(postsynaptic density)//GO:0030054(cell junction)//GO:0005856(cytoskeleton)//GO:0005737(cytoplasm)//GO:0045211(postsynaptic membrane)
chr12	57038601	57038739	diffreps_peak_273	20	138	NM_001686	ATP5B	36.1746	0	0	down	506	ATPMB|ATPSB|HEL-S-271	MIM:102910|HGNC:HGNC:830|Ensembl:ENSG00000110955|HPRD:00044	ATP synthase, H+ transporting, mitochondrial F1 complex, beta polypeptide	hsa00190(Oxidative phosphorylation)//	GO:0005886(plasma membrane)//GO:0043209(myelin sheath)//GO:0009986(cell surface)//GO:0005754(mitochondrial proton-transporting ATP synthase, catalytic core)//GO:0042645(mitochondrial nucleoid)//GO:0016020(membrane)//GO:0005759(mitochondrial matrix)//GO:0045261(proton-transporting ATP synthase complex, catalytic core F(1))//GO:0070062(extracellular exosome)//GO:0005739(mitochondrion)//GO:0005753(m…	GO:0022857(transmembrane transporter activity)//GO:0046933(proton-transporting ATP synthase activity, rotational mechanism)//GO:0005524(ATP binding)//GO:0005215(transporter activity)//GO:0046961(proton-transporting ATPase activity, rotational mechanism)//GO:0016820(hydrolase activity, acting on acid anhydrides, catalyzing transmembrane movement of substances)//GO:0005515(protein binding)//GO:0042…	GO:0015986(ATP synthesis coupled proton transport)//GO:0015992(proton transport)//GO:0022904(respiratory electron transport chain)//GO:0044281(small molecule metabolic process)//GO:0044237(cellular metabolic process)//GO:0051453(regulation of intracellular pH)//GO:0015991(ATP hydrolysis coupled proton transport)//GO:0006754(ATP biosynthetic process)//GO:0006996(organelle organization)//GO:0007005…
