# Supplementary material for: The N6-Methyladenosine Features of mRNA and Aberrant Expression of m6A Modified Genes in Gastric Cancer and Their Potential Impact on the Risk and Prognosis
Source: Front Genet. 2020 Nov 4;11:561566. doi: 10.3389/fgene.2020.561566 (PMC7672124; doi:10.3389/fgene.2020.561566)
Supplement: Supplementary file 2 [file Table_2.XLSX]

## Sheet: mRNA.up.Treat vs Control
Supplement table 2 Differentially expressed genes among three paired gastric cancer and paracancerous tissues: up.Treat vs Control
						Raw Intensity						Normalized Intensity						Annotation
ProbeName	Fold Change	P-value	Regulation	Treat	Control	1_2.txt(raw)	2_2.txt(raw)	3_2.txt(raw)	1_1.txt(raw)	2_1.txt(raw)	3_1.txt(raw)	1_2.txt(normalized)	2_2.txt(normalized)	3_2.txt(normalized)	1_1.txt(normalized)	2_1.txt(normalized)	3_1.txt(normalized)	Sequence	TargetID	Accessions	X_db	GeneID	GeneSymbol	Synonyms	Full_name_from_nomenclature_authority	Description	ChromosomalLocation	Probe_start	Probe_end	Strand	type
A_23_P200310	4.20839	0.0316359	up	5.41885	3.34558	45.7677	40.1915	51.8401	4.82059	12.8389	14.8957	5.98089	4.77755	5.49809	2.28099	3.77433	3.98141	AGATGGACTATTTGCTCCTTTGCCTAACTTACTCATACTGTAAGCAGATTAGTGCTCAGG	ref|NM_001114120	ref|NM_001114120$2348$3052|ref|NM_017779$1496$3052|ens|ENST00000489862$1268$286|ens|ENST00000488146$990$1609	AgilentCatalog	55635	DEPDC1	DEP.8|DEPDC1-V2|DEPDC1A|SDP35	DEP domain containing 1	ref|Homo sapiens DEP domain containing 1 (DEPDC1), transcript variant 1, mRNA [NM_001114120]	chr1	68939848	68939814	-	mRNA
A_23_P16252	9.45277	0.0241494	up	7.13542	3.89468	51.3391	576.838	103.632	26.5097	10.542	11.3827	6.1388	8.79894	6.46852	4.6382	3.44623	3.5996	GTCAGAGTGCTGTCTTATGTGAAGTGGATCGAGGACACCATAGCGGAGAACTCCTGAACG	ref|NM_002257	ref|NM_002257$771$55|ens|ENST00000301420$768$38|ens|ENST00000448701$1751$43|ens|ENST00000593325$1751$43	AgilentCatalog	3816	KLK1	KLKR|Klk6|hK1	kallikrein 1	ref|Homo sapiens kallikrein 1 (KLK1), mRNA [NM_002257]	chr19	51322506	51322447	-	mRNA
A_33_P3382565	2.34103	0.0190558	up	7.30254	6.0754	166.911	230.946	129.512	55.5046	66.5593	69.3941	7.72705	7.39623	6.78435	5.74183	6.22922	6.25515	TGTCAACTTCTGCAAGGCCCATCTCATGATGATCACCTGCTTCGACATCACCTCCAGGCG	ref|NM_018012	ref|NM_018012$6700$527|ens|ENST00000407071$6700$527|gb|BC172918$3087$34|gb|AY923834$6701$527	AgilentCatalog	55083	KIF26B	-	kinesin family member 26B	ref|Homo sapiens kinesin family member 26B (KIF26B), mRNA [NM_018012]	chr1	245865842	245865901	+	mRNA
A_23_P17826	5.33243	0.0441507	up	8.88219	6.4674	964.963	600.445	238.921	83.075	49.3165	134.561	10.1366	8.85822	7.65179	6.34033	5.80629	7.25557	TCTTACTCACCTTCCTTTAGTCTCGTCCTGTGGTGTTGAAGGGAAATCAGCCAGTTGTAA	ref|NM_000343	ref|NM_000343$2281$2720|ref|NM_001256314$1999$2720|ens|ENST00000543737$1978$50|ens|ENST00000266088$2281$2720	AgilentCatalog	6523	SLC5A1	D22S675|NAGT|SGLT1	solute carrier family 5 (sodium/glucose cotransporter), member 1	ref|Homo sapiens solute carrier family 5 (sodium/glucose cotransporter), member 1 (SLC5A1), transcript variant 1, mRNA [NM_000343]	chr22	32506237	32506296	+	mRNA
A_23_P60079	6.48442	0.0386481	up	6.33051	3.63353	36.834	97.7576	174.949	14.6135	4.67319	27.7097	5.68705	6.10205	7.20243	3.7778	2.24137	4.88143	CAGTTTACAGACGCTGCTGTCACAACCAAGAATGTTATGTGCAAGTTTATCAGTAAATAA	ref|NM_001147	ref|NM_001147$2092$3118|ref|NM_001118887$2089$3118|ref|NM_001118888$1936$3118|ens|ENST00000415216$2089$3095	AgilentCatalog	285	ANGPT2	AGPT2|ANG2	angiopoietin 2	ref|Homo sapiens angiopoietin 2 (ANGPT2), transcript variant 1, mRNA [NM_001147]	chr8	6360349	6360290	-	mRNA
A_24_P122746	3.70362	0.0076104	up	5.2521	3.36317	39.9689	50.8706	32.2843	8.55317	9.30122	13.4868	5.79882	5.12556	4.83193	3.00481	3.24235	3.84233	GCCATGCTGCAGTTGCTTCTAGTTGAGACGAGAAGAGCGACAAGGTTGTGATCCACGTGG	ref|NM_022834	ref|NM_022834$4109$490|ref|NM_199121$3714$490|ens|ENST00000476993$3961$490|ens|ENST00000404702$3714$490	AgilentCatalog	64856	VWA1	WARP	von Willebrand factor A domain containing 1	ref|Homo sapiens von Willebrand factor A domain containing 1 (VWA1), transcript variant 1, mRNA [NM_022834]	chr1	1377713	1377772	+	mRNA
A_23_P89799	2.30818	0.00579768	up	8.0823	6.87555	220.598	369.987	310.91	143.904	77.5676	114.719	8.10703	8.12232	8.01756	7.1762	6.44173	7.00871	GAGCTAAAACTCAACTATAGAAGACATTAAAAGAAATCGTATTCTTGCCAAGTAACCACC	ref|NM_006111	ref|NM_006111$1816$76|ens|ENST00000591171$1733$57|ens|ENST00000285093$1895$63|gb|AK054673$1816$57	AgilentCatalog	10449	ACAA2	DSAEC	acetyl-CoA acyltransferase 2	ref|Homo sapiens acetyl-CoA acyltransferase 2 (ACAA2), mRNA [NM_006111]	chr18	47309991	47309932	-	mRNA
A_23_P137391	2.05703	0.0250712	up	11.3316	10.291	2794.98	2478.65	3421.06	1189.78	909.028	1375.33	11.5941	10.9903	11.4104	10.2619	9.89335	10.7177	GGAGCTTGGCAGAAGTTCACAGCCAGTGCAGGAATCCAGGTAGTGGGGGATGATCTCACA	ref|NM_001201483	ref|NM_001201483$1788$719|ref|NM_001428$1425$719|ens|ENST00000464920$1509$697|ens|ENST00000234590$1023$700	AgilentCatalog	2023	ENO1	ENO1L1|MPB1|NNE|PPH	enolase 1, (alpha)	ref|Homo sapiens enolase 1, (alpha) (ENO1), transcript variant 2, mRNA [NM_001201483]	chr1	8924113	8924054	-	mRNA
A_33_P3271241	2.22569	0.00502006	up	10.8992	9.74495	1674.57	2068.95	2635.75	862.618	640.405	865.818	10.9004	10.7368	11.0604	9.79976	9.40223	10.0329	GCATATTGGCTATGATTGACGAAGGGGAAACCGACTGGAAAGTCATTGCCATTAATGTGG	ref|NM_021129	ref|NM_021129$531$725|ens|ENST00000608321$501$53|ens|ENST00000373230$434$293|ens|ENST00000373232$524$711	AgilentCatalog	5464	PPA1	HEL-S-66p|IOPPP|PP|PP1|SID6-8061	pyrophosphatase (inorganic) 1	ref|Homo sapiens pyrophosphatase (inorganic) 1 (PPA1), mRNA [NM_021129]	chr10	71973305	71973246	-	mRNA
A_23_P80902	2.91793	0.0145665	up	5.15205	3.60711	34.3127	34.4227	45.6428	11.8737	9.81651	15.2447	5.58758	4.54878	5.31979	3.47447	3.3314	4.01545	ATTCTGCATCCATATACACCCTGTGACAGTCAGCAGTCTGCTATTAAGTGGCCTACTTCA	ref|NM_020242	ref|NM_020242$4474$323|ens|ENST00000453693$2080$301|ens|ENST00000326047$4474$308|ens|ENST00000438321$4427$308	AgilentCatalog	56992	KIF15	HKLP2|KNSL7|NY-BR-62	kinesin family member 15	ref|Homo sapiens kinesin family member 15 (KIF15), mRNA [NM_020242]	chr3	44894386	44894445	+	mRNA
A_23_P141092	2.20153	0.0313275	up	5.52358	4.38507	42.5867	77.5992	34.8299	28.7783	16.6651	17.2965	5.88421	5.75051	4.93602	4.75816	4.19949	4.19757	ATTTGGGTCTCTTTTATGACCTCTTTTTCAATACTGTAAATCGACCTTTGAACGAAGCCA	ref|NM_003223	ref|NM_003223$1378$709|ens|ENST00000575320$5730$701|ens|ENST00000204517$1453$702|ens|ENST00000575672$851$702	AgilentCatalog	7023	TFAP4	AP-4|bHLHc41	transcription factor AP-4 (activating enhancer binding protein 4)	ref|Homo sapiens transcription factor AP-4 (activating enhancer binding protein 4) (TFAP4), mRNA [NM_003223]	chr16	4307948	4307889	-	mRNA
A_23_P161152	2.47287	0.00507919	up	7.43449	6.12831	116.122	314.402	173.473	78.1806	55.3678	65.462	7.23868	7.87356	7.19124	6.24735	5.9739	6.16367	AGTTCCCAGAAATGAATGCTATGATCATGCGACGGTTCAGTTTGCCTGGAGATGTAGACA	ref|NM_014317	ref|NM_014317$1070$549|ens|ENST00000470978$266$473|ens|ENST00000376215$1077$489|ens|ENST00000491711$606$232	AgilentCatalog	23590	PDSS1	COQ1|COQ10D2|DPS|SPS|TPRT|TPT|TPT 1|hDPS1	prenyl (decaprenyl) diphosphate synthase, subunit 1	ref|Homo sapiens prenyl (decaprenyl) diphosphate synthase, subunit 1 (PDSS1), mRNA [NM_014317]	chr10	27024507	27031483	+	mRNA
A_23_P420209	2.92502	0.0246059	up	8.26413	6.71569	208.556	356.395	505.736	177.206	69.4135	75.0196	8.02998	8.06431	8.6981	7.48113	6.2895	6.37643	TTTGAAGAACCCTAAATCCCAACAACTGATTGAATGGGTAAAAGACACTTATAGCCCAGA	ref|NM_004751	ref|NM_004751$1375$805|ens|ENST00000560585$1516$784|gb|AK312852$1158$331|gb|AF038650$926$331	AgilentCatalog	9245	GCNT3	C2/4GnT|C24GNT|C2GNT2|C2GNTM|GNTM	glucosaminyl (N-acetyl) transferase 3, mucin type	ref|Homo sapiens glucosaminyl (N-acetyl) transferase 3, mucin type (GCNT3), mRNA [NM_004751]	chr15	59911364	59911423	+	mRNA
A_23_P253752	6.41998	0.00735623	up	5.36987	2.6873	28.1696	67.7378	42.9055	6.28041	3.64067	11.6842	5.32768	5.54951	5.23242	2.59857	1.82481	3.63852	GGTATCAGCAACACAAGCCTTCTAAACTCAAGGATTTAAACTCAACTTAAGGTTGAGCTT	ref|NM_001099286	ref|NM_001099286$1509$242|ref|NM_138419$1221$242|ens|ENST00000420702$1509$224|ens|ENST00000367784$1302$224	AgilentCatalog	113115	MTFR2	DUFD1|FAM54A	mitochondrial fission regulator 2	ref|Homo sapiens mitochondrial fission regulator 2 (MTFR2), transcript variant 1, mRNA [NM_001099286]	chr6	136552451	136552392	-	mRNA
A_32_P186474	3.06607	0.000953862	up	3.59574	1.97935	9.70579	14.0092	13.7895	3.66066	3.86451	3.55277	3.89298	3.25668	3.63756	1.95448	1.97931	2.00426	AAATTATTCTTAATGTCTGTAAAAACGATTTTCTTCTGTAGAATGTTTGACTTCATATTG	ref|NM_001126103	ref|NM_001126103$3197$69|ref|NM_013277$3186$69|ref|NM_001126104$3077$69|ens|ENST00000454520$2953$67	AgilentCatalog	29127	RACGAP1	CYK4|HsCYK-4|ID-GAP|MgcRacGAP	Rac GTPase activating protein 1	ref|Homo sapiens Rac GTPase activating protein 1 (RACGAP1), transcript variant 2, mRNA [NM_001126103]	chr12	50383073	50383014	-	mRNA
A_24_P260639	2.87356	0.0192437	up	9.55985	8.03701	758.187	788.069	957.478	326.767	143.716	290.146	9.81107	9.25967	9.60881	8.39016	7.30133	8.41956	CAGCCAAGAAGCCCAAGAAGGTGGCTGGCGCCGCTACCCCGAAGAAAAGCATCAAAAAGA	ref|NM_005320	ref|NM_005320$458$259|ens|ENST00000244534$458$259|gb|AK312845$457$203|gb|EU446961$425$221	AgilentCatalog	3007	HIST1H1D	H1.3|H1D|H1F3|H1s-2	histone cluster 1, H1d	ref|Homo sapiens histone cluster 1, H1d (HIST1H1D), mRNA [NM_005320]	chr6	26234758	26234699	-	mRNA
A_33_P3222228	5.47794	0.000334983	up	7.57025	5.11662	112.478	294.21	255.946	33.365	34.8864	31.2172	7.19504	7.77032	7.74538	4.97306	5.31953	5.05725	GCTCCTTCAGCTGGGCACTCGCTTTCTGCAAGGCCTGCTGGAAACTGCAGGAGGAATCCA	ref|NM_000150	ref|NM_000150$2177$900|ref|NM_001040701$2049$900|ref|NM_000149$1623$924|ref|NM_001097639$1275$924	AgilentCatalog	2528	FUT6	FCT3A|FT1A|Fuc-TVI|FucT-VI	fucosyltransferase 6 (alpha (1,3) fucosyltransferase)	ref|Homo sapiens fucosyltransferase 6 (alpha (1,3) fucosyltransferase) (FUT6), transcript variant 1, mRNA [NM_000150]	chr19	5831596	5831537	-	mRNA
A_23_P3681	2.19922	0.0431343	up	6.26392	5.12693	84.2	116.133	56.6876	45.3479	30.731	26.442	6.80623	6.36259	5.62295	5.43509	5.13257	4.81314	AGACCTTGGAAATGTGGACATAAGCTCTTTCTTTCCTTTTGTTACTGTATTTAGTTTGTG	ref|NM_018092	ref|NM_018092$3283$349|ref|NM_001201477$3262$349|ref|XM_006721289$3169$232|ref|XM_006721290$3160$232	AgilentCatalog	81831	NETO2	BTCL2|NEOT2	neuropilin (NRP) and tolloid (TLL)-like 2	ref|Homo sapiens neuropilin (NRP) and tolloid (TLL)-like 2 (NETO2), transcript variant 1, mRNA [NM_018092]	chr16	47115839	47115780	-	mRNA
A_23_P42868	2.14854	0.0336793	up	3.096	1.99264	7.36308	14.4073	5.82752	3.42169	3.77797	4.24565	3.51967	3.29798	2.47035	1.80263	1.91666	2.25863	TTTCTGCTCTTCCAAAGCTCCTGCGTCTGTTTTTAAAGAGCATGGAAAAATACTGCCTAG	ref|NM_000596	ref|NM_000596$1348$252|ens|ENST00000275525$1351$242|gb|X13405$1157$226|gb|M31145$1219$231	AgilentCatalog	3484	IGFBP1	AFBP|IBP1|IGF-BP25|PP12|hIGFBP-1	insulin-like growth factor binding protein 1	ref|Homo sapiens insulin-like growth factor binding protein 1 (IGFBP1), mRNA [NM_000596]	chr7	45932966	45933025	+	mRNA
A_23_P127107	12.452	0.0442614	up	5.42067	1.78236	50.7132	196.385	8.67442	3.31009	3.45016	3.31896	6.12256	7.15736	2.9821	1.74193	1.74234	1.86282	CCTGAGTAGTAACTGGTTAGCTTCTCTGGACAATTCAGCATGGTAACGTGACTGTCATCT	ref|NM_152311	ref|NM_152311$889$225|ens|ENST00000368671$889$203|gb|BC029478$889$225|gb|BX640823$1169$268	AgilentCatalog	119467	CLRN3	TMEM12|USH3AL1	clarin 3	ref|Homo sapiens clarin 3 (CLRN3), mRNA [NM_152311]	chr10	129676367	129676308	-	mRNA
A_23_P421379	2.87667	0.0165399	up	7.36002	5.83562	87.2022	249.472	249.142	41.7447	53.1255	70.7343	6.85462	7.51794	7.70751	5.30932	5.91427	6.28328	TGCTTCCGGACAACTTCCCCAGATACCCCGTGGGCAAGTTCTTCCAATATGACACCTGGA	ref|NM_000612	ref|NM_000612$1050$4072|ref|NM_001007139$1024$4072|ref|NM_001127598$724$4072|ref|NM_001291862$557$4073	AgilentCatalog	3481	IGF2	C11orf43|GRDF|IGF-II|PP9974	insulin-like growth factor 2	ref|Homo sapiens insulin-like growth factor 2 (somatomedin A) (IGF2), transcript variant 1, mRNA [NM_000612]	chr11	2154754	2154402	-	mRNA
A_23_P209183	2.12711	0.017807	up	8.11095	7.02206	234.577	422.175	268.949	126.105	89.3004	152.709	8.19537	8.3211	7.81639	6.97649	6.63812	7.45156	GGTGTGGGAACTTCTCACTCATTGGCTTCTTTCCCACACACCTGAAGAGCACTGACTGTG	ref|NM_024656	ref|NM_024656$2864$669|ens|ENST00000252599$2972$672|ens|ENST00000593832$2206$675|ref|XM_005260080$2605$675	AgilentCatalog	79709	COLGALT1	GLT25D1	collagen beta(1-O)galactosyltransferase 1	ref|Homo sapiens collagen beta(1-O)galactosyltransferase 1 (COLGALT1), mRNA [NM_024656]	chr19	17693237	17693296	+	mRNA
A_33_P3311795	3.33691	0.0355645	up	4.34409	2.60558	17.866	46.3045	11.0367	5.79801	4.8835	7.63329	4.7177	4.98752	3.32705	2.50014	2.298	3.01859	GCCAACTGGGATGGCTCCTTGTGCTTTGCAACATACATAGTTAACCAACAAAGACAATAA	ens|ENST00000528345	ens|ENST00000528345$921$992|ens|ENST00000531634$772$992|gb|AJ616798$152$17|gb|AY787454$993$992	AgilentCatalog	4602	MYB	Cmyb|c-myb|c-myb_CDS|efg	v-myb avian myeloblastosis viral oncogene homolog	ens|v-myb avian myeloblastosis viral oncogene homolog [Source:HGNC Symbol;Acc:7545] [ENST00000528345]	chr6	135516143	135516202	+	mRNA
A_23_P69537	2.71754	0.0173122	up	4.06349	2.62119	13.0644	16.0611	24.4948	6.37902	4.79099	7.3971	4.29589	3.45293	4.44166	2.61891	2.27284	2.97182	AAATCCTTGCTAAATGTACTCTGTTGAAAATCCCTGTGTTGTCAATGTTCTCAGTTGTAA	ref|NM_006681	ref|NM_006681$708$66|ref|NM_001292045$660$66|ref|NM_001292046$633$66|ref|NR_120489$594$66	AgilentCatalog	10874	NMU	-	neuromedin U	ref|Homo sapiens neuromedin U (NMU), transcript variant 1, mRNA [NM_006681]	chr4	56461505	56461446	-	mRNA
A_24_P257971	2.28339	0.00971775	up	8.05959	6.86841	244.651	259.52	393.43	117.652	116.571	94.8872	8.2543	7.57567	8.3488	6.86767	7.009	6.72856	TTCCAGAAGACAGAGCTACGGAAGGAGGGCTTTGACCCGGCTATTGTGAAAGACCCGCTG	ref|NM_005094	ref|NM_005094$2070$1074|ens|ENST00000300456$1902$1066|gb|AK314681$2090$87|gb|AK290222$2070$506	AgilentCatalog	10999	SLC27A4	ACSVL4|FATP4|IPS	solute carrier family 27 (fatty acid transporter), member 4	ref|Homo sapiens solute carrier family 27 (fatty acid transporter), member 4 (SLC27A4), mRNA [NM_005094]	chr9	131122624	131122683	+	mRNA
A_33_P3347301	3.12709	0.0244191	up	3.57725	1.93243	10.3472	24.5741	6.93711	4.55594	3.5862	3.20227	3.98115	4.06325	2.68735	2.21265	1.79535	1.7893	TATCTGCCTGTGAGACTAGAGATTTGTCACCTTGGAAAGCACGGAGAGTACTGCTAAGAT	gb|AY240960	gb|AY240960$712$1082|ens|ENST00000373137$712$1066|gb|XR_159042$944$1066|gb|XR_171165$944$1066	AgilentCatalog	100127947	LOC100127947	-	-	gb|Homo sapiens PP632 unknown mRNA. [AY240960]	chr1	36793697	36793756	+	mRNA
A_33_P3279119	2.42966	0.0383628	up	5.73377	4.45301	36.2272	62.4286	79.688	28.326	26.3961	12.3347	5.66454	5.43174	6.10502	4.73585	4.90758	3.71561	AGCAGCAGCCAGATGGGCATTGTCATTCTGTAGCAGGATGTTGGCATTGTCCACGGTGGC	gb|DR007930	gb|DR007930$337$272	AgilentCatalog					gb|MGC5.5.1.1.1.G05.R.1 NIH_MGC_331 Homo sapiens cDNA clone MGC5.5.1.1.1.G05, mRNA sequence [DR007930]	chr17	18331790	18331731	-	mRNA
A_33_P3238969	11.7345	0.0128163	up	7.40974	3.85706	345.219	94.6602	207.839	12.8104	10.9602	20.785	8.72451	6.05275	7.45197	3.58791	3.51855	4.46473	TCACCATCTCGCAGCAGCTCGGCTTGGAGCTCAACACCGTCAGCAACTTCTTCATGAACG	ref|NM_001080488	ref|NM_001080488$1333$92	AgilentCatalog	390874	ONECUT3	OC3	one cut homeobox 3	ref|Homo sapiens one cut homeobox 3 (ONECUT3), mRNA [NM_001080488]	chr19	1775293	1775352	+	mRNA
A_23_P98205	4.60456	0.0197364	up	4.84596	2.6429	10.3786	75.6667	32.442	4.64275	5.4748	8.92908	3.98521	5.71281	4.83987	2.23583	2.44868	3.2442	TGCCCCTTTTTTGTCTCTGAAATTTGCACTACGTCTTGGACGGGAATCACTGGGGCAGAG	ref|NM_003654	ref|NM_003654$2083$1804|ens|ENST00000533673$89$367|ens|ENST00000308064$2049$609|ref|XR_428858$2021$367	AgilentCatalog	8534	CHST1	C6ST|GST-1|KS6ST|KSGal6ST|KSST	carbohydrate (keratan sulfate Gal-6) sulfotransferase 1	ref|Homo sapiens carbohydrate (keratan sulfate Gal-6) sulfotransferase 1 (CHST1), mRNA [NM_003654]	chr11	45671095	45671036	-	mRNA
A_23_P13899	2.15846	0.026906	up	13.8257	12.7157	14590.6	14366.5	18869.7	7281.57	4417.55	6981.25	13.8799	13.7265	13.8708	12.8326	12.1102	13.2044	GCCTTCCGTGTCCCAACTGCCAACGTGTCAGTGTTGGACCTGACCTGCCGTCTAGAAAAA	ref|NM_001289745	ref|NM_001289745$973$480|ref|NM_001256799$915$480|ref|NM_002046$881$480|ref|NM_001289746$867$480	AgilentCatalog	2597	GAPDH	G3PD|GAPD|HEL-S-162eP	glyceraldehyde-3-phosphate dehydrogenase	ref|Homo sapiens glyceraldehyde-3-phosphate dehydrogenase (GAPDH), transcript variant 3, mRNA [NM_001289745]	chr12	6646918	6646977	+	mRNA
A_24_P331704	3.72767	0.0146882	up	4.62804	2.72977	10.8714	33.2371	46.3425	4.81156	9.00496	6.18633	4.04674	4.49626	5.34114	2.27869	3.18839	2.72223	CCAAGGGAGCAAATCCTCAGTGGGGATACAAGACATATAAAGTATATATTATTTTTTCAT	ref|NM_001081492	ref|NM_001081492$3129$705|ref|NM_182507$3094$705|ens|ENST00000466011$3152$178|ens|ENST00000313234$3129$705	AgilentCatalog	144501	KRT80	KB20	keratin 80, type II	ref|Homo sapiens keratin 80 (KRT80), transcript variant 2, mRNA [NM_001081492]	chr12	52563544	52563485	-	mRNA
A_33_P3313796	3.03679	0.0399939	up	4.3166	2.71405	7.6466	45.8577	23.8386	7.55343	4.08454	8.9522	3.57063	4.97476	4.4044	2.82703	2.06718	3.24795	GTTGATCTTGGCATGTTGTTTTGCAGAATAAGTGGCTGAATATGTAAGAATTGTGTTTGT	ref|NM_030771	ref|NM_030771$1367$61|ens|ENST00000328697$1987$56|gb|AF301222$610$55|gb|AF382034$1254$61	AgilentCatalog	91057	CCDC34	L15|NY-REN-41|RAMA3	coiled-coil domain containing 34	ref|Homo sapiens coiled-coil domain containing 34 (CCDC34), transcript variant 1, mRNA [NM_030771]	chr11	27360176	27360117	-	mRNA
A_23_P81859	3.16907	0.0139579	up	12.1295	10.4654	5271.93	4661.89	5007.17	1321.71	886.297	1787.1	12.4503	11.9631	11.9749	10.4179	9.85881	11.1195	GGCCGTGCTGCTGCCTAAGAAGACTGAGAGCCACCATAAGGCCAAATAAGGAGCGAGGTT	ref|NM_080596	ref|NM_080596$385$36|ens|ENST00000377459$385$12|gb|BC093849$385$12|gb|BC093851$385$12	AgilentCatalog	85235	HIST1H2AH	H2A/S|H2AFALii|H2AH|dJ86C11.1	histone cluster 1, H2ah	ref|Homo sapiens histone cluster 1, H2ah (HIST1H2AH), mRNA [NM_080596]	chr6	27115246	27115305	+	mRNA
A_24_P277615	3.42855	0.0420335	up	6.22573	4.44813	50.9963	78.7528	128.702	12.5753	36.4622	19.8796	6.12987	5.77201	6.77531	3.56075	5.38304	4.4006	AGCTCTGCCTTGAGAGGTTGTGGGACCTCTGGATCCAGCTGACCTGACAGGTCATCTACT	ref|NM_203297	ref|NM_203297$2199$767|ref|NM_203293$2151$767|ref|NM_203296$2042$767|ref|NM_203295$1833$767	AgilentCatalog	81786	TRIM7	GNIP|RNF90	tripartite motif containing 7	ref|Homo sapiens tripartite motif containing 7 (TRIM7), transcript variant 2, mRNA [NM_203297]	chr5	180621733	180621674	-	mRNA
A_24_P47988	2.64972	0.0386666	up	6.06214	4.6563	63.6982	133.326	41.649	32.4762	19.0169	23.1948	6.42829	6.56864	5.18949	4.93278	4.41248	4.62364	GAGAAGAAAAGCGTCGCTGTGAGTACCTTCACCAGAAATTGTCCCACATTAAAGGTCTCA	ref|NM_025165	ref|NM_025165$1502$565|ens|ENST00000497465$654$250|ens|ENST00000417761$1732$534|ens|ENST00000467869$1163$546	AgilentCatalog	80237	ELL3	-	elongation factor RNA polymerase II-like 3	ref|Homo sapiens elongation factor RNA polymerase II-like 3 (ELL3), mRNA [NM_025165]	chr15	44065408	44065349	-	mRNA
A_23_P74349	3.2766	0.0036088	up	6.77838	5.06618	114.995	142.115	101.896	33.857	25.2064	38.4923	7.22441	6.66479	6.44593	4.99535	4.83737	5.36582	AAACTGCTTTGGAGAAATACCACGACGGTATTGAAAAGGCAGCAGAGGACTCCTATGCTA	ref|NM_145697	ref|NM_145697$1579$350|ref|NM_031423$1433$350|ens|ENST00000271452$1558$351|ens|ENST00000367900$1431$351	AgilentCatalog	83540	NUF2	CDCA1|CT106|NUF2R	NUF2, NDC80 kinetochore complex component	ref|Homo sapiens NUF2, NDC80 kinetochore complex component (NUF2), transcript variant 1, mRNA [NM_145697]	chr1	163325144	163325203	+	mRNA
A_33_P3239228	2.75276	0.00585885	up	8.72214	7.26126	331.933	756.692	379.928	148.687	128.444	148.976	8.66564	9.19977	8.30101	7.22585	7.14541	7.41253	TGGCCTTCACCAGCTCTTACACCTCGACTCCCGTGACACAGAAGCCAGTGACCACCGTCA	ref|NM_005960	ref|NM_005960$656$10645|ens|ENST00000483366$521$494|ref|XM_006710190$622$236|ref|XM_006726451$622$2606	AgilentCatalog	4584	MUC3A	MUC-3A|MUC3	mucin 3A, cell surface associated	ref|Homo sapiens mucin 3A, cell surface associated (MUC3A), mRNA [NM_005960]	chr7	100549871	100549930	+	mRNA
A_33_P3340040	4.46222	0.0209184	up	5.1151	2.95733	38.414	38.9052	33.2888	11.3873	3.86371	10.4824	5.74537	4.7264	4.87352	3.41392	1.97864	3.47944	CCTGAAGCCCAAGTTCATTTAGTATGTCATGGTTAATTCAGAGTAAAATCAAGAGTTAGT	ref|NM_032336	ref|NM_032336$3317$464|ens|ENST00000276533$3317$464|gb|AK095334$3275$169|gb|BX389951$637$186	AgilentCatalog	84296	GINS4	SLD5	GINS complex subunit 4 (Sld5 homolog)	ref|Homo sapiens GINS complex subunit 4 (Sld5 homolog) (GINS4), mRNA [NM_032336]	chr8	41402042	41402101	+	mRNA
A_23_P376372	6.86716	0.0295474	up	6.11101	3.33129	64.4422	199.985	29.5211	17.829	6.44802	9.04702	6.44395	7.18545	4.70362	4.06166	2.6699	3.26232	ATGTGAACGCACATTGTTTCTCTCAAAAAGACAGGTCTTTTAAAACTCCGCATTAGACAA	ref|NM_001017967	ref|NM_001017967$1327$886|ref|NM_001271329$1164$886|ens|ENST00000299952$1293$861|gb|AK307585$1133$158	AgilentCatalog	91862	MARVELD3	MARVD3|MRVLDC3	MARVEL domain containing 3	ref|Homo sapiens MARVEL domain containing 3 (MARVELD3), transcript variant 1, mRNA [NM_001017967]	chr16	71674948	71675007	+	mRNA
A_24_P151692	2.29145	0.00368193	up	9.52364	8.32737	572.232	907.106	1012.47	332.07	360.844	218.335	9.41032	9.46831	9.69229	8.41218	8.58211	7.98784	GAAGAAAACAATCTCTCTCTTCGACATACACTATCAGACATGGAATACAGACTAAAAGAA	ref|NM_024921	ref|NM_024921$1349$2540|ens|ENST00000373145$1323$589|ens|ENST00000262753$1349$2532|ref|XM_005262202$1316$589	AgilentCatalog	79983	POF1B	POF|POF2B	premature ovarian failure, 1B	ref|Homo sapiens premature ovarian failure, 1B (POF1B), mRNA [NM_024921]	chrX	84561300	84561241	-	mRNA
A_33_P3307267	2.24443	0.0205905	up	3.13578	1.96944	8.35232	9.31152	9.04795	4.08855	3.49621	3.63539	3.68875	2.67567	3.04294	2.08369	1.76033	2.06429	TTTCCTCCAAAACTAACTGTGGCTAGAGTCTAATTCTAATACATCTCGAGCCTGAAGCTC	ens|ENST00000321023	ens|ENST00000321023$1266$0|ens|ENST00000572068$1266$0|gb|BC022258$1266$31	AgilentCatalog	7450	VWF	F8VWF|VWD	von Willebrand factor	ens|von Willebrand factor [Source:HGNC Symbol;Acc:12726] [ENST00000321023]	chr12	6204508	6204449	-	mRNA
A_21_P0009584	2.85379	0.0310461	up	4.28532	2.77244	16.4378	30.7135	16.3038	11.8575	7.03836	3.62205	4.60447	4.38062	3.87088	3.47277	2.79164	2.05292	ATACCAGCCTTCACGGAAACTACACCAGGAGATAATTAGTCACGCTAACAACCTCGGAAA	gb|TCONS_00026570	gb|TCONS_00026570$3367$6	AgilentCatalog						chr18	73764527	73764468	-	mRNA
A_23_P50108	3.53084	0.00715398	up	6.72685	4.90684	100.225	113.385	131.764	29.776	19.6288	40.6728	7.04668	6.32591	6.80797	4.80833	4.4609	5.4513	AAAGTGGGAAATAACTTGCAACGTCTGTTAGAGATGGTTGCTACACATGTTGGGTCTGTA	ref|NM_006101	ref|NM_006101$1910$239|ens|ENST00000261597$1910$202|gb|AK313184$1862$141|gb|AB529174$1737$146	AgilentCatalog	10403	NDC80	HEC|HEC1|HsHec1|KNTC2|TID3|hsNDC80	NDC80 kinetochore complex component	ref|Homo sapiens NDC80 kinetochore complex component (NDC80), mRNA [NM_006101]	chr18	2610798	2610857	+	mRNA
A_23_P16469	3.43137	0.0176173	up	9.24628	7.4675	973.813	536.534	583.026	168.681	170.197	153.351	10.1479	8.68588	8.90507	7.4101	7.5354	7.457	ACAGGACCCTGAGCTATCGGACTGGCTTGAAGATCACCAGCCTTACCGAGGTTGTGTGTG	ref|NM_001005377	ref|NM_001005377$446$929|ref|NM_001005376$446$949|ref|NM_002659$446$1064|ens|ENST00000598875$267$236	AgilentCatalog	5329	PLAUR	CD87|U-PAR|UPAR|URKR	plasminogen activator, urokinase receptor	ref|Homo sapiens plasminogen activator, urokinase receptor (PLAUR), transcript variant 3, mRNA [NM_001005377]	chr19	44169557	44169498	-	mRNA
A_23_P215505	2.12994	0.0246628	up	3.5004	2.40958	4.82224	21.8101	13.849	6.55401	4.36831	4.84421	2.96869	3.88934	3.64317	2.65272	2.1533	2.42273	TCGTATTACACTGTTATTAAATACTGGGATGAAATCAGTGACCTGAAGCAAGAAATCTTG	ref|NM_012294	ref|NM_012294$6137$432|ens|ENST00000344041$6137$424|ens|ENST00000401957$5622$477|ref|XM_005249914$6355$412	AgilentCatalog	9771	RAPGEF5	GFR|MR-GEF|REPAC	Rap guanine nucleotide exchange factor (GEF) 5	ref|Homo sapiens Rap guanine nucleotide exchange factor (GEF) 5 (RAPGEF5), mRNA [NM_012294]	chr7	22158392	22158333	-	mRNA
A_24_P3783	2.44974	0.014538	up	13.8694	12.5768	17670.6	14766.5	16521.8	6121.89	4295.64	6180.53	14.1365	13.7841	13.6876	12.6169	12.0695	13.0439	GAATCATGAACTCCTTCGTCAACGACATCTTTGAGCGTATCGCCGGAGAAGCGTCACGCC	ref|NM_003521	ref|NM_003521$181$205|ens|ENST00000359465$181$205|gb|BC067488$181$171|gb|BC066244$181$172	AgilentCatalog	8342	HIST1H2BM	H2B/e|H2BFE|dJ160A22.3	histone cluster 1, H2bm	ref|Homo sapiens histone cluster 1, H2bm (HIST1H2BM), mRNA [NM_003521]	chr6	27783003	27783062	+	mRNA
A_33_P3393135	5.50892	0.00663623	up	5.21627	2.7545	38.6258	37.1507	43.0676	7.04266	4.3451	9.80781	5.75223	4.65992	5.23665	2.73831	2.14574	3.37944	TTTCACTTCAGTCTTTCTTGACCGTATAGATAATAGGCCTTTTGCCATGTCTGGGCGTGG	ens|ENST00000358739	ens|ENST00000358739$43$428|gb|BC112254$43$428|gb|BC112256$43$428	AgilentCatalog					ens|histone cluster 1, H2ai [Source:HGNC Symbol;Acc:4725] [ENST00000358739]	chr6	27775942	27776001	+	mRNA
A_23_P51085	3.27888	0.0122121	up	6.31117	4.59797	82.7961	78.174	97.7961	20.4311	19.2097	32.3052	6.78181	5.76142	6.39028	4.25871	4.4281	5.10708	GTAAGGAAGACCAACAATTTTTCAGCTTTTCTTGCCAATGTTCGGAAAGCTTTTACTGCC	ref|NM_020675	ref|NM_020675$731$584|ens|ENST00000573221$600$15|ens|ENST00000282074$742$552|ref|XM_005246702$853$61	AgilentCatalog	57405	SPC25	AD024|SPBC25|hSpc25	SPC25, NDC80 kinetochore complex component	ref|Homo sapiens SPC25, NDC80 kinetochore complex component (SPC25), mRNA [NM_020675]	chr2	169728015	169727956	-	mRNA
A_33_P3298387	2.37539	0.00607553	up	7.90717	6.65901	240.793	285.233	259.748	97.1603	75.9505	113.009	8.23079	7.72183	7.76889	6.58046	6.41109	6.98547	AACCAAAGTCGAATATGACGGGGAGAGGAAGAAGACCCTGTGTGGGACTCCTAATTACAT	ref|NM_005030	ref|NM_005030$646$1498|ens|ENST00000570220$817$33|ens|ENST00000562272$2613$1462|ens|ENST00000300093$704$1463	AgilentCatalog	5347	PLK1	PLK|STPK13	polo-like kinase 1	ref|Homo sapiens polo-like kinase 1 (PLK1), mRNA [NM_005030]	chr16	23692251	23692310	+	mRNA
A_21_P0008490	2.11052	0.0368278	up	3.24541	2.16781	7.53119	10.5955	11.0667	3.74925	6.69907	3.21304	3.55177	2.85358	3.33087	1.98642	2.72166	1.79535	CAGCTAGAAGAGAGAGGAGCTGGCCTATGATGTACTTAAGAAAGTTGTTTTGTACCTAAC	gb|TCONS_00022880	gb|TCONS_00022880$1362$531	AgilentCatalog						chr14	101820284	101820225	-	mRNA
A_24_P82106	3.42207	0.0171429	up	9.21151	7.43664	495.594	1178.17	456.965	161.771	121.296	205.638	9.20367	9.87335	8.5575	7.34762	7.06415	7.89815	GGACTGCCAAGCCACCCTAAGACCTTGGGAGGAAAACTCAGAGAGGGTCTTCGTTGCTCA	ref|NM_004995	ref|NM_004995$2576$974|ens|ENST00000311852$2552$1120|gb|BC064803$2510$342|gb|BC039581$2372$342	AgilentCatalog	4323	MMP14	MMP-14|MMP-X1|MT-MMP|MT-MMP 1|MT1-MMP|MT1MMP|MTMMP1|WNCHRS	matrix metallopeptidase 14 (membrane-inserted)	ref|Homo sapiens matrix metallopeptidase 14 (membrane-inserted) (MMP14), mRNA [NM_004995]	chr14	23315791	23315850	+	mRNA
A_33_P3369885	2.6135	0.0126014	up	5.49408	4.1081	47.2131	57.9369	40.2385	18.1769	19.1007	13.2342	6.02485	5.31759	5.1398	4.09049	4.41957	3.81423	TAACACCAGAATAACACTGATGTTGCCATCAGCAGTCACACGACTGAAACATGAGGACTG	ref|NM_001099280	ref|NM_001099280$1385$405|ref|NM_001099281$1265$405|ens|ENST00000423230$1245$407|ens|ENST00000562181$1245$407	AgilentCatalog	727957	MROH1	HEATR7A	maestro heat-like repeat family member 1	ref|Homo sapiens maestro heat-like repeat family member 1 (MROH1), transcript variant 2, mRNA [NM_001099280]	chr8	145267904	145267963	+	mRNA
A_33_P3258612	2.12132	0.00466574	up	9.32128	8.23632	462.062	1027.85	707.454	283.685	261.553	286.323	9.11236	9.66003	9.19146	8.18014	8.12841	8.40041	GTAATTTCCTGTGCAAAAGACGGAGTGAAATTTTCTGCAAGTGGAGAACTTGGAAATGGA	ref|NM_002592	ref|NM_002592$713$582|ref|NM_182649$677$582|ens|ENST00000379160$717$582|ens|ENST00000379143$702$582	AgilentCatalog	5111	PCNA	ATLD2	proliferating cell nuclear antigen	ref|Homo sapiens proliferating cell nuclear antigen (PCNA), transcript variant 1, mRNA [NM_002592]	chr20	5098223	5098164	-	mRNA
A_23_P3038	2.12805	0.00466352	up	13.2437	12.1542	10068.5	9257.54	12621.5	4854.52	3610.04	3975.45	13.3702	13.0598	13.3011	12.2793	11.825	12.3583	TGGGCAGAACGAGCATCCTGTCTTCGCCTACCTGAAGGACAAGCTCCCCTACCCTTATGA	ref|NM_002083	ref|NM_002083$502$543|ref|NR_046320$708$543|ref|NR_046321$707$543|ens|ENST00000557323$548$170	AgilentCatalog	2877	GPX2	GI-GPx|GPRP|GPRP-2|GPx-2|GPx-GI|GSHPX-GI|GSHPx-2	glutathione peroxidase 2	ref|Homo sapiens glutathione peroxidase 2 (gastrointestinal) (GPX2), transcript variant 1, mRNA [NM_002083]	chr14	65406455	65406396	-	mRNA
A_33_P3400477	3.75931	0.0168889	up	7.3716	5.46113	236.534	181.388	138.731	39.0309	32.8092	56.473	8.20642	7.02911	6.87926	5.21119	5.22775	5.94444	TTCCTCCAAGGAAACTGAGCAGCCGTCTACCAAAGCAGTAATTATCAGTCATGAATGCAC	ref|NM_001282936	ref|NM_001282936$3216$1949|ref|NM_001282937$3165$1949|ref|NM_001282938$3078$1949|ref|NM_001048166$3010$1949	AgilentCatalog	6491	STIL	MCPH7|SIL	SCL/TAL1 interrupting locus	ref|Homo sapiens SCL/TAL1 interrupting locus (STIL), transcript variant 3, mRNA [NM_001282936]	chr1	47726185	47726126	-	mRNA
A_21_P0011476	2.46028	0.0108997	up	5.94122	4.6424	43.027	118.889	52.965	32.0941	21.049	20.4544	5.89715	6.39802	5.52849	4.91708	4.56738	4.44274	CTTTTTATCTGAGCCTTAGTGGGTATCCACCTTTCTCTGAGCATAGGACTCAAGTGTCAC	ref|NM_001005735	ref|NM_001005735$1449$484|ref|NM_001257387$1434$484|ref|NM_007194$1320$484|ref|NM_145862$1233$484	AgilentCatalog	11200	CHEK2	CDS1|CHK2|HuCds1|LFS2|PP1425|RAD53|hCds1	checkpoint kinase 2	ref|Homo sapiens checkpoint kinase 2 (CHEK2), transcript variant 3, mRNA [NM_001005735]	chr22	29083773	29083727	-	mRNA
A_24_P200427	2.32604	0.00439702	up	8.08146	6.86359	285.979	346.846	258.048	123.245	103.783	99.6785	8.46472	8.02107	7.75861	6.93964	6.84984	6.80129	GGCCCACGTTTTTATCATTAAGACCTATTTGTTAGCTAGTAGAGCTTTATGTTCGCTGTC	ref|NM_001079525	ref|NM_001079525$3039$251|ref|NM_006452$3039$251|ref|NM_001079524$3018$251|ens|ENST00000264221$3039$240	AgilentCatalog	10606	PAICS	ADE2|ADE2H1|AIRC|PAIS	phosphoribosylaminoimidazole carboxylase, phosphoribosylaminoimidazole succinocarboxamide synthetase	ref|Homo sapiens phosphoribosylaminoimidazole carboxylase, phosphoribosylaminoimidazole succinocarboxamide synthetase (PAICS), transcript variant 1, mRNA [NM_001079525]	chr4	57327235	57327294	+	mRNA
A_21_P0005975	2.01215	0.0329469	up	2.7928	1.78406	3.75667	11.861	10.0357	3.32567	3.59643	3.2218	2.17069	3.01824	3.18946	1.75149	1.80056	1.80013	ATTCTTGCAACAATCACACTGGAAGTAAATCTGCCAGCGACAATCTCAGCAAGATGGGTT	gb|TCONS_00015498	gb|TCONS_00015498$1134$4	AgilentCatalog						chr8	128128719	128128660	-	mRNA
A_23_P311901	7.56941	0.00272011	up	8.54235	5.62217	321.763	547.052	376.067	53.015	71.3946	27.41	8.62482	8.71667	8.28557	5.67349	6.32626	4.86676	CCCAGGCTTGACATAGGTATTAAGTCAAAATTACATGAAACCCAGTGGTAAAAAAGCCTC	ref|NM_025153	ref|NM_025153$7067$455|ens|ENST00000327245$7067$439|ref|XM_006714833$6704$439|ref|XM_005265849$6278$439	AgilentCatalog	23120	ATP10B	ATPVB	ATPase, class V, type 10B	ref|Homo sapiens ATPase, class V, type 10B (ATP10B), mRNA [NM_025153]	chr5	159990625	159990566	-	mRNA
A_23_P44836	3.48379	0.018346	up	9.20328	7.40262	332.877	1392.88	549.466	175.871	138.177	156.698	8.67029	10.1222	8.81736	7.46936	7.2462	7.49231	GTGGGACCGGATCACCCGCTTGGAAAAGGGCAAGATCTATCGGCAGGGAAACCTGTTTGA	ref|NM_022908	ref|NM_022908$1386$659|ref|NM_001134231$1113$659|ens|ENST00000478091$413$117|ens|ENST00000466112$429$398	AgilentCatalog	64943	NT5DC2	-	5'-nucleotidase domain containing 2	ref|Homo sapiens 5'-nucleotidase domain containing 2 (NT5DC2), transcript variant 2, mRNA [NM_022908]	chr3	52561355	52559298	-	mRNA
A_33_P3334305	7.27913	0.039854	up	9.56709	6.70332	444.862	2992.65	392.482	66.8815	118.902	118.463	9.05713	11.2985	8.34564	6.0157	7.03651	7.05777	GCTGCTTTGACTCCAGGATCCCTGGAGTGCCTTGGTGTTTCAAGCCCCTGCAGGAAGCAG	ref|NM_003226	ref|NM_003226$391$603|ens|ENST00000518498$446$603|ens|ENST00000291525$391$603|gb|DQ891963$170$32	AgilentCatalog	7033	TFF3	ITF|P1B|TFI	trefoil factor 3 (intestinal)	ref|Homo sapiens trefoil factor 3 (intestinal) (TFF3), mRNA [NM_003226]	chr21	43733654	43733595	-	mRNA
A_24_P244699	2.10121	0.0191525	up	6.53923	5.46802	93.5252	128.011	82.894	53.944	41.221	33.2168	6.95092	6.50594	6.16084	5.69902	5.55713	5.1479	ACCATCTAATATCTGTATCATGCTATTAATAGGCTGTGATGTTGAGTTTCTCACTTACTC	ref|NM_018283	ref|NM_018283$1238$724|ens|ENST00000258662$1238$800|gb|BC133015$1179$426|gb|BC133017$1179$427	AgilentCatalog	55270	NUDT15	MTH2	nudix (nucleoside diphosphate linked moiety X)-type motif 15	ref|Homo sapiens nudix (nucleoside diphosphate linked moiety X)-type motif 15 (NUDT15), mRNA [NM_018283]	chr13	48620499	48620558	+	mRNA
A_23_P50096	2.67889	0.0411364	up	6.79808	5.37644	110.186	109.81	145.752	37.236	25.2093	64.8442	7.16851	6.27621	6.94951	5.14255	4.83765	6.14913	ACATGTATGTGCATTTCAATCCCACGTACTTATAAAGAAGGTTGGTGAATTTCACAAGCT	ref|NM_001071	ref|NM_001071$1359$184|ens|ENST00000581920$798$28|ens|ENST00000323274$1359$243|gb|X02308$1325$151	AgilentCatalog	7298	TYMS	HST422|TMS|TS	thymidylate synthetase	ref|Homo sapiens thymidylate synthetase (TYMS), mRNA [NM_001071]	chr18	673276	673335	+	mRNA
A_23_P107173	3.52313	0.00948226	up	4.09843	2.28158	6.83326	35.7972	21.6328	4.12256	4.31059	5.68738	3.42562	4.60646	4.26323	2.09403	2.13505	2.61565	TTGGGCTGTGCTCCAGAGAAAAGGAGCAGCTACTCCTTTTAAATCCACGATTTCTGGATT	ref|NM_004527	ref|NM_004527$1587$683|ref|NM_001040002$1441$683|ref|NM_013999$1414$683|ens|ENST00000329168$1414$655	AgilentCatalog	4222	MEOX1	KFS2|MOX1	mesenchyme homeobox 1	ref|Homo sapiens mesenchyme homeobox 1 (MEOX1), transcript variant 1, mRNA [NM_004527]	chr17	41718484	41718425	-	mRNA
A_23_P44139	3.22238	0.0144844	up	3.4894	1.80127	12.8983	11.0306	10.6644	3.41601	3.60002	3.2243	4.27912	2.91209	3.27699	1.80058	1.80201	1.80123	AATCTGTCACTTGAGTGATGTCATTTAAGTCCTATTTTAGGAGATAAAAACAGCTTTGGG	ref|NM_000947	ref|NM_000947$2135$127|ens|ENST00000389488$2110$120|ens|ENST00000607273$2110$120|gb|X74331$2126$120	AgilentCatalog	5558	PRIM2	PRIM2A|p58	primase, DNA, polypeptide 2 (58kDa)	ref|Homo sapiens primase, DNA, polypeptide 2 (58kDa) (PRIM2), transcript variant 1, mRNA [NM_000947]	chr6	57513196	57513255	+	mRNA
A_23_P149200	2.07806	0.0214584	up	8.66873	7.6135	409.705	389.212	566.486	172.085	160.39	211.505	8.94656	8.19933	8.86031	7.43897	7.4588	7.94273	GGTAATGATAACTTGGTCAATGTGTGGCCTAGTGCTCCTGGAGAGGGTGGCTGGGTTCCT	ref|NM_001255	ref|NM_001255$1082$555|ens|ENST00000372462$1184$533|ens|ENST00000310955$1082$533|gb|AK312780$1061$459	AgilentCatalog	991	CDC20	CDC20A|bA276H19.3|p55CDC	cell division cycle 20	ref|Homo sapiens cell division cycle 20 (CDC20), mRNA [NM_001255]	chr1	43826537	43826596	+	mRNA
A_33_P3901921	2.39612	0.0176973	up	5.4123	4.1516	41.1033	45.4107	49.6903	24.2784	13.077	16.6828	5.83668	4.96137	5.43885	4.50582	3.80419	4.14478	GAATTTACAGTCTCTCTCAGTGATGTTTTATTGACATGGAAATACTTGCTCCATGAGAAA	ref|NM_017915	ref|NM_017915$274$2747|ens|ENST00000392909$248$527|ens|ENST00000392914$165$608|ens|ENST00000541668$274$727	AgilentCatalog	55010	PARPBP	AROM|C12orf48|PARI	PARP1 binding protein	ref|Homo sapiens PARP1 binding protein (PARPBP), mRNA [NM_017915]	chr12	102542017	102542076	+	mRNA
A_23_P393099	7.15872	0.043503	up	10.6296	7.78994	797.6	6625.02	867.132	179.724	205.04	231.997	9.87639	12.5362	9.47637	7.50313	7.78812	8.07857	TGTCCCTTTGCTCCCGGCAAGCTTTCTGCTGAAAGTTCATATCTGGAGCCTGATGTCTTA	ref|NM_003226	ref|NM_003226$559$434|ens|ENST00000518498$614$434|ens|ENST00000291525$559$434|gb|L08044$311$27	AgilentCatalog	7033	TFF3	ITF|P1B|TFI	trefoil factor 3 (intestinal)	ref|Homo sapiens trefoil factor 3 (intestinal) (TFF3), mRNA [NM_003226]	chr21	43731813	43731777	-	mRNA
A_33_P3252369	2.47051	0.00779712	up	3.11534	1.81053	7.964	9.69454	8.72063	3.41054	3.64762	3.23077	3.62174	2.73414	2.99012	1.79849	1.82959	1.80351	ACTTTTAGAAAGAGTGAATAAAAAGGGCAGTGAGTTATGCTCTTGGACTTGGTGAAAGCT	ref|NM_144632	ref|NM_144632$3268$260|ens|ENST00000412401$3286$247|ens|ENST00000409528$3055$0|gb|CR936735$3270$19	AgilentCatalog	130827	TMEM182	-	transmembrane protein 182	ref|Homo sapiens transmembrane protein 182 (TMEM182), mRNA [NM_144632]	chr2	103433819	103433878	+	mRNA
A_24_P69095	2.35522	0.0195493	up	10.8378	9.60195	1533.58	3032.15	1668.48	720.296	593.814	828.711	10.7883	11.3182	10.4069	9.54801	9.29696	9.96088	TTGTTTACTAAGCATGTGCCGTCGTAGGTATTAGTGCTAGTCTCAAATAGGTGCTTCCCC	ref|NM_001256574	ref|NM_001256574$4573$1024|ref|NM_001256575$4561$1024|ref|NM_003633$4436$1024|ref|NM_001256576$4300$1024	AgilentCatalog	8507	ENC1	CCL28|ENC-1|KLHL35|KLHL37|NRPB|PIG10|TP53I10	ectodermal-neural cortex 1 (with BTB domain)	ref|Homo sapiens ectodermal-neural cortex 1 (with BTB domain) (ENC1), transcript variant 2, mRNA [NM_001256574]	chr5	73924314	73924255	-	mRNA
A_33_P3221313	2.87235	0.0349544	up	4.58411	3.06187	31.4888	22.526	22.8723	7.18636	8.64765	9.26255	5.47176	3.93569	4.34487	2.76453	3.12473	3.29637	TCCCAGAGCAGAGGGCATAAACTGCAACAATCAATATTAAATGAATGTTGACATAAACTG	ref|NM_006733	ref|NM_006733$2501$10|ens|ENST00000423383$2400$449|ens|ENST00000218507$2358$449|ens|ENST00000372927$2508$694	AgilentCatalog	2491	CENPI	CENP-I|FSHPRH1|LRPR1|Mis6	centromere protein I	ref|Homo sapiens centromere protein I (CENPI), mRNA [NM_006733]	chrX	100417917	100417976	+	mRNA
A_23_P163481	2.81091	0.00458442	up	6.93625	5.44521	113.613	129.702	159.761	43.0152	32.9467	49.4981	7.20845	6.52425	7.07605	5.35546	5.23476	5.74541	CACAGTGTCTGTTCTTGGGGAGCTTGCAGCAGAAATGAATGGGGTTTTTGACACTACATT	ref|NM_001211	ref|NM_001211$3232$457|ens|ENST00000412359$3216$352|ens|ENST00000559435$126$422|ens|ENST00000287598$3215$450	AgilentCatalog	701	BUB1B	BUB1beta|BUBR1|Bub1A|MAD3L|MVA1|SSK1|hBUBR1	BUB1 mitotic checkpoint serine/threonine kinase B	ref|Homo sapiens BUB1 mitotic checkpoint serine/threonine kinase B (BUB1B), mRNA [NM_001211]	chr15	40512828	40512887	+	mRNA
A_23_P318860	3.10951	0.0048659	up	8.98894	7.35225	464.704	821.29	446.159	172.728	118.262	166.423	9.11916	9.32019	8.52746	7.44387	7.02979	7.5831	CCAACATGGGCAAGGGTGGAGAACAGATGCACGAGAAATCCATCCCCTACAGCCAGGAGA	ref|NM_005161	ref|NM_005161$1515$2330|ref|NR_027991$1515$397|ens|ENST00000257254$1297$369|ens|ENST00000606794$1263$2286	AgilentCatalog	187	APLNR	AGTRL1|APJ|APJR|HG11	apelin receptor	ref|Homo sapiens apelin receptor (APLNR), transcript variant 1, mRNA [NM_005161]	chr11	57003412	57003353	-	mRNA
A_33_P3377691	2.03813	0.0125591	up	4.798	3.77076	26.1867	32.6051	29.309	15.6268	11.6701	13.2909	5.23091	4.46967	4.69343	3.87088	3.62103	3.82036	GGGACAGATGGATGGGCAAAGAATAGTTTTGTTTAACATATTAGGTCATAGTTCTTGATT	ref|NM_001008393	ref|NM_001008393$1784$1701|ref|NR_077234$1608$1701|ref|NR_077235$1604$1701|ens|ENST00000379205$1780$1681	AgilentCatalog	201725	C4orf46	RCDG1	chromosome 4 open reading frame 46	ref|Homo sapiens chromosome 4 open reading frame 46 (C4orf46), transcript variant 1, mRNA [NM_001008393]	chr4	159589571	159589512	-	mRNA
A_33_P3217103	2.17263	0.0381056	up	4.52903	3.40959	11.7996	42.9885	26.5061	9.3287	8.4441	15.2183	4.15557	4.87871	4.55281	3.13098	3.08489	4.01291	TATGTTCTTTGAATATGTATTTTTCCTTTAAATTTCTGCCTTTAATTCTTTTGTTCCAAA	ref|NM_001031695	ref|NM_001031695$1670$5267|ref|NM_001082576$1658$5267|ref|NM_001082577$1630$5267|ref|NM_001082578$1630$5267	AgilentCatalog	23543	RBFOX2	FOX2|Fox-2|HNRBP2|HRNBP2|RBM9|RTA|dJ106I20.3|fxh	RNA binding protein, fox-1 homolog (C. elegans) 2	ref|Homo sapiens RNA binding protein, fox-1 homolog (C. elegans) 2 (RBFOX2), transcript variant 1, mRNA [NM_001031695]	chr22	36140089	36140030	-	mRNA
A_24_P166407	2.20507	0.0369792	up	11.0182	9.87741	2764.45	1930.95	2266.82	938.718	664.373	999.451	11.578	10.6336	10.8431	9.92303	9.44909	10.2601	CAAGCGTCAAGGACGCACTCTGTACGGCTTCGGCGGTTAATCTTTTCGTCAGTTTTCTTC	ref|NM_003544	ref|NM_003544$272$25|ens|ENST00000377364$272$25|gb|BC069467$272$25	AgilentCatalog	8366	HIST1H4B	H4/I|H4FI	histone cluster 1, H4b	ref|Homo sapiens histone cluster 1, H4b (HIST1H4B), mRNA [NM_003544]	chr6	26027208	26027149	-	mRNA
A_32_P1173	2.02407	0.0231529	up	7.0297	6.01244	130.463	138.731	158.497	68.8776	45.0566	71.1657	7.3941	6.62967	7.06532	6.06218	5.68222	6.29291	TGGCGGCTATCCTTCTCTCACATCGAAAAGGAAATTTTGAACAATCATGGAAAATCTAAA	ref|NM_138441	ref|NM_138441$1261$481|ens|ENST00000370318$1200$657|ref|XM_006715327$1271$171|gb|KC294566$1122$387	AgilentCatalog	115004	MB21D1	C6orf150|cGAS|h-cGAS	Mab-21 domain containing 1	ref|Homo sapiens Mab-21 domain containing 1 (MB21D1), mRNA [NM_138441]	chr6	74138526	74138467	-	mRNA
A_23_P65757	2.72479	0.0287426	up	5.08212	3.63598	31.5689	29.3484	50.2414	11.6056	10.432	15.4989	5.47566	4.3163	5.4544	3.44065	3.42927	4.03802	TTGATTTTGTACATAGTCCTCTGGTCTATCTCATGAAACCTCTTCTCAGACCAGTTTTCT	ref|NM_004701	ref|NM_004701$1443$63|ens|ENST00000288207$1450$46|gb|AK001404$1407$40|gb|AB020981$1328$45	AgilentCatalog	9133	CCNB2	HsT17299	cyclin B2	ref|Homo sapiens cyclin B2 (CCNB2), mRNA [NM_004701]	chr15	59417139	59417198	+	mRNA
A_33_P3290780	9.93298	0.0102105	up	5.52658	2.21436	27.5618	153.942	25.438	3.55892	3.87855	6.34093	5.29831	6.78624	4.4952	1.89834	1.99128	2.75345	AAGAAAATGAGATGTTTTCCATCAGAGACAGTGCACACAGGCGGTTTCTGCTATTCCGGA	ref|NM_001185156	ref|NM_001185156$741$1178|ref|NM_006850$738$1178|ref|NM_001185157$582$1178|ref|NM_001185158$383$1178	AgilentCatalog	11009	IL24	C49A|FISP|IL10B|MDA7|MOB5|ST16	interleukin 24	ref|Homo sapiens interleukin 24 (IL24), transcript variant 3, mRNA [NM_001185156]	chr1	207075344	207075403	+	mRNA
A_23_P250385	3.39056	0.00438107	up	10.2488	8.48729	1200.5	1297.83	1547.43	316.16	255.475	434.783	10.4268	10.0177	10.3019	8.33881	8.09703	9.02605	AGCCCAAAGCAGCAAAACCTAAAGCTGCAAAGGCCAAGAAGGCGGCTGCCAAAAAGAAGT	ref|NM_005322	ref|NM_005322$671$59|ens|ENST00000331442$671$59|gb|EU446959$641$20|gb|BC101581$644$24	AgilentCatalog	3009	HIST1H1B	H1|H1.5|H1B|H1F5|H1s-3	histone cluster 1, H1b	ref|Homo sapiens histone cluster 1, H1b (HIST1H1B), mRNA [NM_005322]	chr6	27834688	27834629	-	mRNA
A_24_P250815	3.04854	0.0173665	up	6.57046	4.96234	54.2052	131.075	146.388	41.0463	35.3655	18.0711	6.21434	6.54033	6.9567	5.28545	5.33951	4.26206	ATGCACACATTACAAATAATATAAGGGGAAGTTTTATTAGCTTAGTAGGAAATTGTTATT	ref|NM_024921	ref|NM_024921$3457$432|ens|ENST00000262753$3457$424|ref|XM_005262203$3379$424|gb|AF309774$3458$424	AgilentCatalog	79983	POF1B	POF|POF2B	premature ovarian failure, 1B	ref|Homo sapiens premature ovarian failure, 1B (POF1B), mRNA [NM_024921]	chrX	84532885	84532826	-	mRNA
A_23_P331670	3.37521	0.0177908	up	9.33638	7.5814	935.308	860.363	449.273	195.94	183.433	155.369	10.0896	9.38296	8.53656	7.63048	7.63618	7.47753	TGGAATTGCCGAGAAATCTAGCACCTTGCATGCTGGATCTGGGCTGCGGGGAGGCTCTTT	ref|NM_002862	ref|NM_002862$3808$263|ens|ENST00000216962$3809$265|ref|XM_006723601$3820$263|gb|BC030795$3784$259	AgilentCatalog	5834	PYGB	GPBB	phosphorylase, glycogen; brain	ref|Homo sapiens phosphorylase, glycogen; brain (PYGB), mRNA [NM_002862]	chr20	25278326	25278385	+	mRNA
A_33_P3269203	3.25867	0.0347248	up	8.63742	6.93314	297.345	837.998	317.2	88.9036	91.2404	179.538	8.51853	9.3482	8.04553	6.44008	6.66531	7.69401	GGGAAGGGGGAACATGAGCCTTTGTTGCTATCAATCCAAGAACTTATTTGTACATTTTTT	ref|NM_001207014	ref|NM_001207014$2213$60|ref|NM_001235$2169$60|ens|ENST00000524558$3306$25|ens|ENST00000533603$2213$26	AgilentCatalog	871	SERPINH1	AsTP3|CBP1|CBP2|HSP47|OI10|PIG14|PPROM|RA-A47|SERPINH2|gp46	serpin peptidase inhibitor, clade H (heat shock protein 47), member 1, (collagen binding protein 1)	ref|Homo sapiens serpin peptidase inhibitor, clade H (heat shock protein 47), member 1, (collagen binding protein 1) (SERPINH1), transcript variant 1, mRNA [NM_001207014]	chr11	75283743	75283802	+	mRNA
A_33_P3330264	4.29609	0.0409559	up	11.3885	9.28546	4042.02	3163.22	2023.04	627.924	289.547	994.702	12.1015	11.3896	10.6743	9.33841	8.26492	10.253	AAGCTTGCCTCAATCCTGCATCCCCCATAGTTAAGAAAATCATCGAAAAGATGCTGAACA	ref|NM_001511	ref|NM_001511$326$798|ref|NR_046035$349$798|ens|ENST00000395761$314$723|gb|BT006880$247$17	AgilentCatalog	2919	CXCL1	FSP|GRO1|GROa|MGSA|MGSA-a|NAP-3|SCYB1	chemokine (C-X-C motif) ligand 1 (melanoma growth stimulating activity, alpha)	ref|Homo sapiens chemokine (C-X-C motif) ligand 1 (melanoma growth stimulating activity, alpha) (CXCL1), transcript variant 1, mRNA [NM_001511]	chr4	74735646	74735705	+	mRNA
A_23_P431933	2.02889	0.04972	up	3.99515	2.97446	9.18787	25.5932	18.4434	10.953	4.75882	9.32356	3.82036	4.12135	4.04373	3.35429	2.26375	3.30533	GCCCGAAGCTTAAAAAGTTACTCGGTACTGTTTTTAAGAACACTTTTATAGAGTTAGTGG	ref|NM_032294	ref|NM_032294$3231$292|ref|NM_172206$3177$292|ens|ENST00000381771$3345$255|ens|ENST00000348335$3232$271	AgilentCatalog	84254	CAMKK1	CAMKKA	calcium/calmodulin-dependent protein kinase kinase 1, alpha	ref|Homo sapiens calcium/calmodulin-dependent protein kinase kinase 1, alpha (CAMKK1), transcript variant 1, mRNA [NM_032294]	chr17	3763939	3763880	-	mRNA
A_33_P3728979	2.80429	0.0195067	up	4.03559	2.54795	9.18933	35.8349	14.2287	7.64963	7.01022	3.57232	3.82057	4.60799	3.6782	2.84444	2.78566	2.01375	CTTACTCTGTGGGCATATGTCCTTATAATAGTGCACTTACATAAAAGATTTGGAAAGAAG	ref|NM_205548	ref|NM_205548$1108$539|ens|ENST00000511718$2109$16|ens|ENST00000282226$1120$537|gb|BC142990$2109$16	AgilentCatalog	167555	FAM151B	UNQ9217	family with sequence similarity 151, member B	ref|Homo sapiens family with sequence similarity 151, member B (FAM151B), mRNA [NM_205548]	chr5	79837786	79837845	+	mRNA
A_23_P93282	4.29728	0.0125366	up	10.5248	8.42135	2055.6	1220.67	1748.91	321.549	220.216	430.897	11.1776	9.9244	10.4723	8.36368	7.88711	9.01325	TCTCTTTGAAGACACCAACCTCTGTGCTATTCACGCCAAGCGTGTCACTATTATGCCTAA	ref|NM_003535	ref|NM_003535$308$110|ens|ENST00000359303$308$110|gb|AB463735$317$48|gb|BC111921$342$67	AgilentCatalog	8356	HIST1H3J	H3/j|H3FJ	histone cluster 1, H3j	ref|Homo sapiens histone cluster 1, H3j (HIST1H3J), mRNA [NM_003535]	chr6	27858262	27858203	-	mRNA
A_33_P3219572	2.86053	0.0240699	up	4.02111	2.50483	16.2165	18.0277	16.2267	6.76599	7.70082	3.35688	4.58595	3.6128	3.86458	2.68981	2.93234	1.89232	GCTCATCTGTGTTGTAATAACAATGTGATACAGACAGTTTGTGTGAAAGTTGTTTGTTCA			AgilentCatalog						chrX	118156804	118156863	+	mRNA
A_33_P3245575	2.4436	0.0191623	up	9.29775	8.00874	517.416	958.727	651.396	253.971	161.08	313.887	9.26637	9.55581	9.07107	8.02506	7.46565	8.53552	TGTTTGAGGATGACCTGCGTTTTGAGATCTTCTTCAAGAGACGTCTGATGAACCTCATGC	ref|NM_024656	ref|NM_024656$1309$2224|ens|ENST00000597075$468$209|ens|ENST00000252599$1417$2227|ref|XM_005260080$1050$2230	AgilentCatalog	79709	COLGALT1	GLT25D1	collagen beta(1-O)galactosyltransferase 1	ref|Homo sapiens collagen beta(1-O)galactosyltransferase 1 (COLGALT1), mRNA [NM_024656]	chr19	17690322	17690381	+	mRNA
A_23_P104073	2.20648	0.00144413	up	3.48705	2.34531	6.35166	19.6018	11.5937	4.85172	4.71487	5.14269	3.32998	3.73426	3.39692	2.28917	2.25233	2.49441	GGTCTTCTGCGATCAGTTAACCCATTTTACCTAGGAGGCCCAGAGATGTGAGGGCTCCTT	ref|NM_002960	ref|NM_002960$489$189|ens|ENST00000368712$510$9|ens|ENST00000368713$603$193|gb|Z18948$489$189	AgilentCatalog	6274	S100A3	S100E	S100 calcium binding protein A3	ref|Homo sapiens S100 calcium binding protein A3 (S100A3), mRNA [NM_002960]	chr1	153520057	153519998	-	mRNA
A_33_P3317005	6.46452	0.0299174	up	6.23668	3.54414	92.0533	121.454	46.706	10.0331	5.98134	26.7125	6.9293	6.42803	5.35271	3.23363	2.57009	4.82869	ATGAGCATTGCTTTCCTGGACCCAGGAAACATCGAGTCAGATCTTCAGGCTGGCGCCGTG	ref|NM_000578	ref|NM_000578$541$3264|ens|ENST00000486451$224$241|ens|ENST00000483487$127$311|ens|ENST00000471875$148$365	AgilentCatalog	6556	SLC11A1	LSH|NRAMP|NRAMP1	solute carrier family 11 (proton-coupled divalent metal ion transporter), member 1	ref|Homo sapiens solute carrier family 11 (proton-coupled divalent metal ion transporter), member 1 (SLC11A1), mRNA [NM_000578]	chr2	219249017	219249076	+	mRNA
A_23_P356684	6.01008	0.00460757	up	6.93405	4.34666	141.41	122.576	136.859	13.7559	21.4425	25.4521	7.49875	6.44233	6.86106	3.69024	4.5938	4.75595	TCTCCAATCTCAGTAGTTTTTTCGAAAGGCTGTGATCATTTATTGATCGTGATATGACTT	ref|NM_018685	ref|NM_018685$3973$768|ref|NM_001284301$3862$768|ref|NM_001284302$3859$768|ens|ENST00000491782$1400$618	AgilentCatalog	54443	ANLN	FSGS8|Scraps|scra	anillin actin binding protein	ref|Homo sapiens anillin, actin binding protein (ANLN), transcript variant 1, mRNA [NM_018685]	chr7	36492587	36492646	+	mRNA
A_23_P70991	2.43769	0.00170055	up	7.52209	6.23658	167.25	272.271	173.225	74.8291	69.9432	67.95	7.72907	7.64837	7.18884	6.1834	6.30007	6.22627	GCTGTCAACGCAACCCTTATAGATAGCTGGGTAGATATTGCGATTTTTCAGTTAAAAGAG	ref|NM_006303	ref|NM_006303$791$385|ens|ENST00000223029$797$368|ref|XM_005249847$1005$368|ref|XM_005249848$669$368	AgilentCatalog	7965	AIMP2	JTV-1|JTV1|P38|PRO0992	aminoacyl tRNA synthetase complex-interacting multifunctional protein 2	ref|Homo sapiens aminoacyl tRNA synthetase complex-interacting multifunctional protein 2 (AIMP2), mRNA [NM_006303]	chr7	6063038	6063097	+	mRNA
A_21_P0013093	2.01181	0.0295679	up	4.48264	3.47414	19.5253	31.1593	20.83	8.77018	10.8902	13.8078	4.83455	4.4024	4.21095	3.03915	3.50724	3.87605	ATCATTTTAAGAAGAGAAGAAACAGTGACTCATCCTCCTGGAAAGAAATTTCAAGGGATA	gb|TCONS_l2_00024915	gb|TCONS_l2_00024915$221$243	AgilentCatalog						chr6	132930482	132930423	-	mRNA
A_23_P89824	2.71971	0.0259297	up	7.0406	5.59715	172.629	138.65	124.081	43.0862	56.3149	40.2932	7.77074	6.6286	6.72247	5.3581	5.99717	5.43618	CCACCTGCGTACGAGCATTTTAAACTCTAGAGTGAGTGACAGCCTTTTTATGGTTGGTGT	ref|NM_032933	ref|NM_032933$1999$935|ens|ENST00000473688$1950$931|ens|ENST00000383233$1943$931|ens|ENST00000477053$1868$931	AgilentCatalog	85019	TMEM241	C18orf45|hVVT	transmembrane protein 241	ref|Homo sapiens transmembrane protein 241 (TMEM241), mRNA [NM_032933]	chr18	20876971	20876912	-	mRNA
A_33_P3358824	2.28392	0.00238338	up	7.74659	6.55507	170.852	252.246	295.882	81.0581	90.6053	93.3202	7.75762	7.53401	7.94813	6.30392	6.65571	6.70558	CCAGGACAGCGACAGCGATCAGCTGTTTTACACCAAGATCTTCTTGGACCCGGAGAAGAG	ref|NM_000302	ref|NM_000302$631$2356|ens|ENST00000358133$564$195|ens|ENST00000485046$561$370|ens|ENST00000376369$704$1891	AgilentCatalog	5351	PLOD1	EDS6|LH|LH1|LLH|PLOD	procollagen-lysine, 2-oxoglutarate 5-dioxygenase 1	ref|Homo sapiens procollagen-lysine, 2-oxoglutarate 5-dioxygenase 1 (PLOD1), mRNA [NM_000302]	chr1	12012732	12012791	+	mRNA
A_33_P3210218	2.08921	0.0366187	up	7.43121	6.36825	208.589	162.676	199.654	92.2001	66.9225	74.711	8.03018	6.86855	7.39489	6.49777	6.23734	6.36964	GCACACTGATGTTTACAAGATTGAAAGAGTCTTTCTCCGAAAATCATGGTAAAGAATACT	ref|NM_020474	ref|NM_020474$1992$1800|ens|ENST00000589189$2042$244|ens|ENST00000269195$2001$1786|ref|XM_005258239$2050$1591	AgilentCatalog	2589	GALNT1	GALNAC-T1	polypeptide N-acetylgalactosaminyltransferase 1	ref|Homo sapiens polypeptide N-acetylgalactosaminyltransferase 1 (GALNT1), mRNA [NM_020474]	chr18	33289953	33290012	+	mRNA
A_33_P3349536	2.52814	0.0113939	up	6.79949	5.46141	128.057	138.696	98.2015	45.7098	35.6665	44.4871	7.37236	6.62908	6.39703	5.44788	5.35168	5.58467	TAAAGGGAAGCTGATTGATATTGTGAGCAGCCAGAAGATTTGGCTTCCTGCCACATGATC	ref|NM_001114121	ref|NM_001114121$2270$369|ens|ENST00000544373$1324$184|ens|ENST00000528276$1490$264|ens|ENST00000532449$1205$388	AgilentCatalog	1111	CHEK1	CHK1	checkpoint kinase 1	ref|Homo sapiens checkpoint kinase 1 (CHEK1), transcript variant 2, mRNA [NM_001114121]	chr11	125525158	125525217	+	mRNA
A_23_P363174	3.50311	0.00948818	up	9.23687	7.42823	587.788	658.489	750.864	126.466	129.321	243.491	9.44628	8.99206	9.27227	6.98175	7.15436	8.1486	CACCACAAGGCCAAAGGCAAATAATGTCTCCATAGAATCACTTTCCAATACAACGGCTCT	ref|NM_003511	ref|NM_003511$395$15|ens|ENST00000357320$468$45|gb|BC069306$395$14|gb|BC105129$468$45	AgilentCatalog	8332	HIST1H2AL	H2A.i|H2A/i|H2AFI|dJ193B12.9	histone cluster 1, H2al	ref|Homo sapiens histone cluster 1, H2al (HIST1H2AL), mRNA [NM_003511]	chr6	27833502	27833561	+	mRNA
A_33_P3287253	2.05413	0.00560475	up	3.23615	2.19762	5.20042	15.6417	10.2876	5.00954	3.71251	4.7288	3.0671	3.4168	3.22454	2.32633	1.87459	2.39194	TGACCTTCTACAAATAGTAATTGGTCTGGCCTTGAGTACATGGGAACAGAGGGAGCTTGA	gb|AK124497	gb|AK124497$600$1957|gb|AA935877$130$10	AgilentCatalog	100128401	LOC100128401	-	-	gb|Homo sapiens cDNA FLJ42506 fis, clone BRACE2040325. [AK124497]	chr22	26842223	26842164	-	mRNA
A_23_P25873	2.11001	0.0109537	up	5.96112	4.88387	60.3775	70.411	70.0098	35.3947	25.9977	24.5358	6.35373	5.60752	5.92211	5.06526	4.8832	4.70316	TCTTTGCAGATTACTCTGCCTCCAAATGCAGGGCCTTTCAGAGATGCATTGTGATTGTAA	ref|NM_007086	ref|NM_007086$3663$2331|ref|NM_001008396$3570$2331|ens|ENST00000359167$2217$71|ens|ENST00000567693$2217$71	AgilentCatalog	11169	WDHD1	AND-1|AND1|CHTF4|CTF4	WD repeat and HMG-box DNA binding protein 1	ref|Homo sapiens WD repeat and HMG-box DNA binding protein 1 (WDHD1), transcript variant 1, mRNA [NM_007086]	chr14	55408024	55407965	-	mRNA
A_23_P111037	2.18732	0.00278617	up	10.1116	8.98247	868.832	1526.82	1312.92	496.109	396.229	504.126	9.9937	10.2661	10.0751	8.99354	8.71401	9.23985	ATCAGAAGTCCACTGAACTGCTTATTCGTAAACTACCTTTCCAGCGCCTGGTGCGCGAGA	ref|NM_003529	ref|NM_003529$163$246|ens|ENST00000357647$163$246|gb|CR541858$163$188|gb|HQ448409$213$237	AgilentCatalog	8350	HIST1H3A	H3/A|H3FA	histone cluster 1, H3a	ref|Homo sapiens histone cluster 1, H3a (HIST1H3A), mRNA [NM_003529]	chr6	26020881	26020940	+	mRNA
A_33_P3416218	3.2055	0.0108047	up	7.96645	6.2859	240.655	449.346	181.375	72.602	67.0649	79.7703	8.23031	8.41442	7.25462	6.14137	6.24052	6.47581	AGCCTGACTCCATCAAGGTGAACAACAACAGCAAGACAGAGCTGACCCCGGCAGCCATCT	ref|NM_005960	ref|NM_005960$9599$1702|ens|ENST00000422757$523$490|ens|ENST00000414964$407$664|ens|ENST00000319509$2053$1225	AgilentCatalog	4584	MUC3A	MUC-3A|MUC3	mucin 3A, cell surface associated	ref|Homo sapiens mucin 3A, cell surface associated (MUC3A), mRNA [NM_005960]	chr7	100608319	100608734	+	mRNA
A_33_P3880302	16.7631	0.0351901	up	6.66986	2.60264	241.765	254.093	21.0723	10.2351	3.73768	5.85882	8.23643	7.54631	4.22684	3.26245	1.89304	2.65243	ATTTTAGAAACTCCAATGAAAGACACTGTTTCTCCTGTTGGCTCACAGGGCTGAAAGGGG	ref|NM_004442	ref|NM_004442$3709$1100|ref|NM_017449$3706$1100|ens|ENST00000374632$3577$40|ens|ENST00000400191$3486$1095	AgilentCatalog	2048	EPHB2	CAPB|DRT|EK5|EPHT3|ERK|Hek5|PCBC|Tyro5	EPH receptor B2	ref|Homo sapiens EPH receptor B2 (EPHB2), transcript variant 2, mRNA [NM_004442]	chr1	23240664	23240723	+	mRNA
A_33_P3412722	2.49982	0.0462358	up	7.41585	6.09402	199.09	268.142	118.414	57.2895	53.1632	85.5075	7.96731	7.62617	6.65406	5.78902	5.91535	6.5777	TGTTGCACAAGCACCAGCGGGCCCTGCACAAGTACAGCCTGATGAAGAGGCAGATGATGA	ref|NM_013321	ref|NM_013321$1055$3630|ens|ENST00000480807$132$342|ens|ENST00000222990$1055$3612|gb|AK315670$1036$326	AgilentCatalog	29886	SNX8	Mvp1	sorting nexin 8	ref|Homo sapiens sorting nexin 8 (SNX8), mRNA [NM_013321]	chr7	2297121	2297062	-	mRNA
A_23_P345707	3.88989	0.0028365	up	5.47981	3.52008	44.5383	47.496	50.769	14.6595	9.63267	10.4872	5.94364	5.02672	5.46907	3.78194	3.2982	3.48011	CCATATACGTGAAACTGAAGAGTGCATTGGGCAGTGGAAGCTATTTTTTGCCTTCCCTGT	ref|NM_152259	ref|NM_152259$6157$471|ens|ENST00000268138$6262$449|gb|GQ227787$6154$442|gb|AK123612$4257$449	AgilentCatalog	90381	TICRR	C15orf42|SLD3|Treslin	TOPBP1-interacting checkpoint and replication regulator	ref|Homo sapiens TOPBP1-interacting checkpoint and replication regulator (TICRR), mRNA [NM_152259]	chr15	90170742	90170801	+	mRNA
A_24_P462899	2.62243	0.0212412	up	5.42599	4.03509	31.4837	66.7531	44.3849	10.9706	15.8191	23.3481	5.47154	5.52697	5.27945	3.35653	4.11585	4.63288	GAAGAGCAGAGGTTAGAAGTCAAAGAACATATTCTTGAAAGTTATGATGCATTCTTTTGG	ref|NM_001286524	ref|NM_001286524$781$339|ref|NM_001012507$736$339|ref|NM_001286525$696$339|ens|ENST00000368325$396$72	AgilentCatalog	387103	CENPW	C6orf173|CENP-W|CUG2	centromere protein W	ref|Homo sapiens centromere protein W (CENPW), transcript variant 1, mRNA [NM_001286524]	chr6	126669623	126669682	+	mRNA
A_23_P23303	3.04908	0.020196	up	6.83396	5.22558	143.864	112.943	118.771	31.1726	30.3912	47.4902	7.52218	6.3204	6.65929	4.87626	5.1163	5.68418	AAGCATCCAGAAGAGAAAGCATCATAATGCCGAGAACAAGCCGGGGTTACAGATCAAACT	ref|NM_003686	ref|NM_003686$2626$522|ref|NM_130398$2894$524|ref|NM_006027$2626$524|ens|ENST00000518741$58$275	AgilentCatalog	9156	EXO1	HEX1|hExoI	exonuclease 1	ref|Homo sapiens exonuclease 1 (EXO1), transcript variant 3, mRNA [NM_003686]	chr1	242048717	242048776	+	mRNA
A_23_P40718	2.13228	0.0464649	up	7.27077	6.17837	115.708	260.904	150.481	69.2273	43.9263	100.978	7.23354	7.58277	6.99598	6.06923	5.64544	6.82044	CCACTTCTACCTGACTCCGGAAAGCTTCGATCAGAAGGTCCACAATGTGTCCTTCGCCTT	ref|NM_001003828	ref|NM_001003828$1137$694|ref|NM_013327$971$694|ref|NM_001243385$842$694|ref|NM_001243386$800$694	AgilentCatalog	29780	PARVB	CGI-56	parvin, beta	ref|Homo sapiens parvin, beta (PARVB), transcript variant 1, mRNA [NM_001003828]	chr22	44553927	44559760	+	mRNA
A_24_P74932	2.2369	0.0141248	up	11.0749	9.91342	2613.2	1840.31	2823.22	942.572	880.174	828.84	11.5096	10.5599	11.1552	9.92906	9.84962	9.96158	CAATCCTCTACCTGATCACCTCCATTGTTGTCCTTGTTGAGAGAGGAAACCACTCCAAAA	ref|NM_002668	ref|NM_002668$438$551|ens|ENST00000376322$349$211|ens|ENST00000597997$349$211|ens|ENST00000376327$349$670	AgilentCatalog	5355	PLP2	A4|A4LSB	proteolipid protein 2 (colonic epithelium-enriched)	ref|Homo sapiens proteolipid protein 2 (colonic epithelium-enriched) (PLP2), mRNA [NM_002668]	chrX	49029760	49029819	+	mRNA
A_33_P3216605	3.25313	0.0194879	up	5.1515	3.44968	46.3371	46.4488	24.9	12.0953	10.4508	10.044	5.99784	4.99249	4.46418	3.50164	3.43225	3.41513	ATGTGCAGGAGGCGCCGGAGTTTCACTTTGTAACTTTTAAGTGGTCGGAACACGCCCCGC	ref|NM_014698	ref|NM_014698$322$4087|ref|XM_006711842$5$1768	AgilentCatalog	9725	TMEM63A	KIAA0792	transmembrane protein 63A	ref|Homo sapiens transmembrane protein 63A (TMEM63A), mRNA [NM_014698]	chr1	226070098	226070039	-	mRNA
A_23_P55270	6.04231	0.0379606	up	5.86729	3.27219	50.8713	52.5552	91.8715	10.354	3.79567	22.9808	6.12636	5.17078	6.30473	3.27863	1.92829	4.60965	ACATTCAATGCATGGATCAATCAGTGTGATTAGCTTTCTCAGCAGACATTGTGCCATATG	ref|NM_002988	ref|NM_002988$608$125|ens|ENST00000586857$554$102|ens|ENST00000004921$611$653|gb|AB000221$611$89	AgilentCatalog	6362	CCL18	AMAC-1|AMAC1|CKb7|DC-CK1|DCCK1|MIP-4|PARC|SCYA18	chemokine (C-C motif) ligand 18 (pulmonary and activation-regulated)	ref|Homo sapiens chemokine (C-C motif) ligand 18 (pulmonary and activation-regulated) (CCL18), mRNA [NM_002988]	chr17	34398680	34398739	+	mRNA
A_21_P0014404	2.90834	0.0166881	up	5.23234	3.69215	38.1485	54.6222	30.1898	10.3682	11.6802	17.0071	5.73591	5.2274	4.73372	3.28063	3.62246	4.17335	TGCATCAGGAGAATAACAAAGATGAGACGCAGGCTCTAACAAGTGGATACCAGTGACTCT	ref|NM_001278655	ref|NM_001278655$1160$808|ens|ENST00000422459$966$32|ens|ENST00000425497$1160$790|gb|XR_109621$1148$790	AgilentCatalog	100506115	LINC01272	-	long intergenic non-protein coding RNA 1272	ref|Homo sapiens long intergenic non-protein coding RNA 1272 (LINC01272), mRNA [NM_001278655]	chr20	48895483	48895542	+	mRNA
A_23_P218827	2.19891	0.0362079	up	5.92512	4.78833	47.7841	68.7691	82.9935	35.5734	16.191	33.1096	6.04092	5.57175	6.1627	5.07243	4.15088	5.14169	CATAGGCAGATAAAGATTTGGTTTCACCCTGGTGGTGGTAGGCATCGTGTGTGACTTTTT	ref|NM_199420	ref|NM_199420$8291$436|ens|ENST00000264233$8291$424|ref|XM_006713480$8243$435|gb|AB209867$8218$229	AgilentCatalog	10721	POLQ	POLH|PRO0327	polymerase (DNA directed), theta	ref|Homo sapiens polymerase (DNA directed), theta (POLQ), mRNA [NM_199420]	chr3	121150761	121150702	-	mRNA
A_32_P96719	6.71904	0.00135867	up	5.1617	2.41344	29.6258	38.0281	48.35	7.00262	3.76855	5.60927	5.39168	4.69299	5.40043	2.73144	1.91053	2.59836	ATTATTGAGACGTCAATGGGACGCATTTTTCTGTTGAGCTATGCAGTCGTCAAAACAGCG	ref|NM_024745	ref|NM_024745$2565$624|ens|ENST00000303383$2792$609|gb|AK055931$2536$402|gb|BC000960$1649$420	AgilentCatalog	79801	SHCBP1	PAL	SHC SH2-domain binding protein 1	ref|Homo sapiens SHC SH2-domain binding protein 1 (SHCBP1), mRNA [NM_024745]	chr16	46615134	46615075	-	mRNA
A_24_P71468	4.52402	0.0307251	up	4.63184	2.45424	11.3737	33.0445	45.0904	3.48135	3.8073	11.2458	4.10471	4.48935	5.30147	1.84456	1.93656	3.5816	GTGTGGAAACATCTATCCTATAGATCATCCTATTCTTATGTGTCTTTGGTTATCAGATCA	ref|NM_012413	ref|NM_012413$1297$362|ens|ENST00000469098$738$54|ens|ENST00000537448$1051$345|ens|ENST00000338415$1333$346	AgilentCatalog	25797	QPCT	GCT|QC|sQC	glutaminyl-peptide cyclotransferase	ref|Homo sapiens glutaminyl-peptide cyclotransferase (QPCT), mRNA [NM_012413]	chr2	37600060	37600119	+	mRNA
A_23_P164284	4.56683	0.00961496	up	9.70843	7.51724	1296.4	897.016	682.405	146.335	159.424	206.034	10.536	9.4516	9.13766	7.20148	7.44883	7.9014	AACCCTTTGATCCCTACCAACATTAAGTATGAGTTTGGCCCTGCCATCTTTATTGGCTGG	ref|NM_001307	ref|NM_001307$1349$620|ref|NM_001185022$782$620|ens|ENST00000397317$802$366|ens|ENST00000360325$882$600	AgilentCatalog	1366	CLDN7	CEPTRL2|CLDN-7|CPETRL2|Hs.84359|claudin-1	claudin 7	ref|Homo sapiens claudin 7 (CLDN7), transcript variant 1, mRNA [NM_001307]	chr17	7163986	7163822	-	mRNA
A_23_P375	2.32761	0.00927436	up	8.46312	7.24427	365.407	366.037	433.372	154.475	110.824	158.674	8.79681	8.10674	8.48581	7.28112	6.94146	7.51024	CCCAGGCTTGAAGGCACATGGCTTTCTCATGTAGGGCTCTCTGTGGTATTTGTTATTATT	ref|NM_001256875	ref|NM_001256875$2243$199|ref|NM_018101$2146$199|ens|ENST00000327331$2066$177|ens|ENST00000373055$2226$183	AgilentCatalog	55143	CDCA8	BOR|BOREALIN|DasraB|MESRGP	cell division cycle associated 8	ref|Homo sapiens cell division cycle associated 8 (CDCA8), transcript variant 1, mRNA [NM_001256875]	chr1	38175149	38175208	+	mRNA
A_32_P105549	2.07414	0.0151804	up	3.04974	1.99722	3.98814	15.0626	10.2849	3.59689	4.32472	3.40583	2.55966	3.36573	3.22383	1.92086	2.13908	1.93174	GGCAACTGAGACTGGGTACCTGGAGATTCTGAAGTGCCTTTGCTGTGGTTTTCAAAATAA	ref|NM_001098845	ref|NM_001098845$2017$23|ref|NM_001278924$1864$23|ref|NM_001278923$1846$23|ref|NM_001040084$1980$30	AgilentCatalog	728113	ANXA8L1	ANXA8|ANXA8L2|VAC-beta|bA145E20.2	annexin A8-like 1	ref|Homo sapiens annexin A8-like 1 (ANXA8L1), transcript variant 1, mRNA [NM_001098845]	chr10	47762959	47763018	+	mRNA
A_23_P251421	10.6698	0.00199728	up	6.17602	2.76056	47.3133	132.708	70.8578	7.92848	3.82487	10.1699	6.02798	6.56107	5.93902	2.89747	1.94886	3.43535	ATTTACTTGCATATGTAAACCATTGCTGTGCCATTCAATGTTTGATGCATAATTGGACCT	ref|NM_031942	ref|NM_031942$2581$198|ref|NM_145810$2344$198|ens|ENST00000467411$3033$83|ens|ENST00000347703$2357$83	AgilentCatalog	83879	CDCA7	JPO1	cell division cycle associated 7	ref|Homo sapiens cell division cycle associated 7 (CDCA7), transcript variant 1, mRNA [NM_031942]	chr2	174233490	174233549	+	mRNA
A_23_P50990	2.25047	0.00148395	up	6.78814	5.61791	95.205	136.91	128.991	57.2382	37.4373	46.2092	6.97687	6.60846	6.77909	5.78798	5.42115	5.6446	AACGAGCATCTCATGAAACTCTGTTCTGTACGAAGCCCTTGCATCAAGTGTTTGCCTCAT	ref|NM_001199803	ref|NM_001199803$949$3116|ref|NM_024322$926$3116|ens|ENST00000260662$924$641|ens|ENST00000380834$1224$3102	AgilentCatalog	79172	CENPO	CENP-O|ICEN-36|MCM21R	centromere protein O	ref|Homo sapiens centromere protein O (CENPO), transcript variant 2, mRNA [NM_001199803]	chr2	25040572	25040631	+	mRNA
A_23_P383915	2.48142	0.00864907	up	3.71997	2.4088	8.41011	17.1777	16.8387	7.64975	5.3019	3.4942	3.6987	3.54487	3.91633	2.84453	2.40688	1.97499	GTGGGCATCCCAATCTATGTAAGTTTTGCATTCATCTTCCCAGCATCTTGACAGTTTCCA	ref|NM_144587	ref|NM_144587$1721$67|ens|ENST00000368994$1724$67|ens|ENST00000260723$1721$68|ref|XM_005269494$1530$65	AgilentCatalog	118663	BTBD16	C10orf87	BTB (POZ) domain containing 16	ref|Homo sapiens BTB (POZ) domain containing 16 (BTBD16), mRNA [NM_144587]	chr10	124097550	124097609	+	mRNA
A_23_P42198	3.4848	0.019906	up	12.5869	10.7859	8666.65	5298.2	7012.61	1584.86	1126.77	2282.69	13.1505	12.1716	12.4387	10.6755	10.1884	11.4937	TCTGCGCGAGATTCGCCGCTATCAGAAGTCGACTGAGCTGCTGATCCGCAAGTTGCCTTT	ref|NM_003534	ref|NM_003534$143$264|ens|ENST00000305910$143$264|gb|AB591037$152$213|gb|EU446974$165$226	AgilentCatalog	8355	HIST1H3G	H3/h|H3FH	histone cluster 1, H3g	ref|Homo sapiens histone cluster 1, H3g (HIST1H3G), mRNA [NM_003534]	chr6	26271469	26271410	-	mRNA
A_21_P0014572	2.16229	0.00351645	up	3.69286	2.5803	7.76826	18.7938	15.6515	4.71788	7.17216	5.92903	3.59082	3.67338	3.81439	2.25513	2.81807	2.66771	TCAATCTCTTGAAATGGGAATAAAACCATCTGCCTTGTCTTTCTTACAGGGTTTTCAGAA	gb|TCONS_00020412	gb|TCONS_00020412$295$18|gb|HY007981$482$10	AgilentCatalog						chr12	49184273	49184332	+	mRNA
A_33_P3304402	2.1067	0.0489444	up	2.99397	1.91899	3.93754	19.7838	7.21713	3.49583	3.81418	3.46382	2.49738	3.74719	2.73735	1.85529	1.94144	1.96024	AGCTCTGATATGAGAGCACGTGTCTACTCAGCACTGAGAGTGGTGCTCAGGGCTGCCTGT	agp|A_33_P3304402	ens|ENST00000407263	AgilentCatalog	10867	TSPAN9	NET-5|NET5|PP1057	tetraspanin 9	tetraspanin 9 [Source:HGNC Symbol;Acc:HGNC:21640]	chr12	3391144	3391203	+	mRNA
A_23_P39931	2.79408	0.0496401	up	7.54342	6.06104	147.064	281.374	197.281	59.5122	34.0046	118.518	7.55309	7.69968	7.37749	5.8431	5.28165	7.05839	AGCTGGATGATGCTTTCCACCCAGAATGGTTTGTGTCCCTTTTTGAGCAGAAAACAGTGA	ref|NM_001130981	ref|NM_001130981$6326$618|ref|NM_001130979$6305$618|ref|NM_001130978$6275$618|ref|NM_001130980$6263$618	AgilentCatalog	8291	DYSF	FER1L1|LGMD2B|MMD1	dysferlin	ref|Homo sapiens dysferlin (DYSF), transcript variant 14, mRNA [NM_001130981]	chr2	71906256	71906315	+	mRNA
A_24_P276888	2.27979	0.0306937	up	7.04591	5.857	154.256	149.527	129.156	65.4003	37.4798	65.6164	7.61803	6.73982	6.77987	5.98135	5.42298	6.16669	TGGTCCTTAGGTTTTGTCAGGTTGTCCTTGTTTGGATCCCTCAACTAGGTGATAAGCACT	ref|NM_001199803	ref|NM_001199803$3656$409|ref|NM_024322$3633$409|ens|ENST00000380834$3931$395|ens|ENST00000473706$3817$395	AgilentCatalog	79172	CENPO	CENP-O|ICEN-36|MCM21R	centromere protein O	ref|Homo sapiens centromere protein O (CENPO), transcript variant 2, mRNA [NM_001199803]	chr2	25044791	25044850	+	mRNA
A_33_P3281985	3.89052	0.0373403	up	4.22194	2.26198	12.625	13.8985	41.0712	7.88994	3.80455	3.46295	4.24972	3.24576	5.17034	2.89132	1.93476	1.95986	GTACAATTCAGGCTTTGGATGTTTCTTTAGCAGTTTTGTGATAAGTTCTAGTTGCTTGTA	ref|NM_001006658	ref|NM_001006658$4045$79|ref|NM_001877$3868$79|ens|ENST00000458541$3722$59|ens|ENST00000367057$4115$65	AgilentCatalog	1380	CR2	C3DR|CD21|CR|CVID7|SLEB9	complement component (3d/Epstein Barr virus) receptor 2	ref|Homo sapiens complement component (3d/Epstein Barr virus) receptor 2 (CR2), transcript variant 1, mRNA [NM_001006658]	chr1	207663116	207663175	+	mRNA
A_24_P205589	2.7184	0.00139455	up	8.49308	7.05032	327.211	434.721	428.278	107.701	127.496	136.725	8.64789	8.36542	8.46592	6.73558	7.13366	7.28172	AGACCAACATCGTCACAGCTTCCGTGGACGCCATTAATTTTCATGACAAGATCAGAAAAG	ref|NM_007274	ref|NM_007274$1136$618|ref|NM_181864$956$618|ref|NM_181865$761$618|ref|NM_181866$745$618	AgilentCatalog	11332	ACOT7	ACH1|ACT|BACH|CTE-II|LACH|LACH1|hBACH	acyl-CoA thioesterase 7	ref|Homo sapiens acyl-CoA thioesterase 7 (ACOT7), transcript variant hBACHa, mRNA [NM_007274]	chr1	6354983	6354924	-	mRNA
A_33_P3221665	2.22508	0.039478	up	6.73802	5.58416	99.945	152.274	98.5495	55.8819	26.9005	61.1898	7.04262	6.76909	6.40235	5.75286	4.93789	6.06173	TCAAGGGCCACGACAGTCCCATCAATGCCATCTGCACCAATGCCAAGCATATCTTCACAG	ref|NM_001252102	ref|NM_001252102$5064$4215|ref|NM_001252103$5025$4215|ref|NM_001252100$5064$4831|ref|NM_017596$5025$4831	AgilentCatalog	23046	KIF21B	-	kinesin family member 21B	ref|Homo sapiens kinesin family member 21B (KIF21B), transcript variant 3, mRNA [NM_001252102]	chr1	200943908	200943849	-	mRNA
A_23_P75071	2.8257	0.0177594	up	6.23009	4.73148	48.5801	102.719	102.277	32.8864	14.8729	35.0785	6.06355	6.17532	6.4514	4.95141	4.01311	5.22992	GGAAAGAGGCTGTTATTCTCATTTATTTTGCTATACAGGATGTAATAGGTCAGGTATTTG	ref|NM_001284259	ref|NM_001284259$5804$595|ref|NM_016195$5684$595|ens|ENST00000371728$5777$582|ens|ENST00000260753$5664$582	AgilentCatalog	9585	KIF20B	CT90|KRMP1|MPHOSPH1|MPP-1|MPP1	kinesin family member 20B	ref|Homo sapiens kinesin family member 20B (KIF20B), transcript variant 1, mRNA [NM_001284259]	chr10	91534055	91534114	+	mRNA
A_21_P0014383	14.0665	0.00494881	up	10.0386	6.22439	674.711	1622.51	1339.89	131.408	92.1078	29.0484	9.639	10.3725	10.1043	7.0416	6.67975	4.95183	ATAAAGAGCTCTTGGGTGGATTGCTGGAAAGTCCCATTGACAAACCAAGAGTACTGTGCA	gb|BE714980	gb|BE714980$249$2	AgilentCatalog					gb|MR3-HT0736-100700-002-a04 HT0736 Homo sapiens cDNA, mRNA sequence [BE714980]	chr19	42219722	42219663	-	mRNA
A_23_P134295	3.65532	0.0288786	up	6.47656	4.60657	132.405	109.52	61.691	27.0501	15.8154	30.8293	7.41187	6.27248	5.74533	4.66599	4.11527	5.03845	AATTCCACGGGTACTTCAAGTTCCAGGGTCAGGACACCATCCTGGACTACACACTCCGCG	ref|NM_198949	ref|NM_198949$565$191|ref|NM_198952$562$191|ref|NM_198954$550$191|ref|NM_198948$492$191	AgilentCatalog	4521	NUDT1	MTH1	nudix (nucleoside diphosphate linked moiety X)-type motif 1	ref|Homo sapiens nudix (nucleoside diphosphate linked moiety X)-type motif 1 (NUDT1), transcript variant 2B, mRNA [NM_198949]	chr7	2290560	2290619	+	mRNA
A_23_P415411	2.06914	0.00662694	up	11.454	10.4049	2947.02	3077.93	3214	1538.93	1036.77	1179.31	11.6799	11.3484	11.3335	10.6372	10.078	10.4997	CTTCGGCGGCTAATGCTACCGCTTAAACGACTCAGCATCTCGACTTCCCAAATCAAAGGC	ref|NM_003545	ref|NM_003545$299$18|ens|ENST00000360441$314$1035|gb|BC012587$338$1063|gb|BC056868$314$1077	AgilentCatalog	8367	HIST1H4E	H4/j|H4FJ	histone cluster 1, H4e	ref|Homo sapiens histone cluster 1, H4e (HIST1H4E), mRNA [NM_003545]	chr6	26205172	26205231	+	mRNA
A_21_P0011949	3.85125	0.0418867	up	11.652	9.70672	2763.21	5585.55	2752.57	934.597	373.935	1236.25	11.5766	12.2583	11.1212	9.917	8.63096	10.5722	ATGAATGTATCTCCCGGATGTCCAGAATACGCCATCTGCAAAACTGAACTCGTCCTCTTT	gb|TCONS_l2_00014793	gb|TCONS_l2_00014793$516$86|gb|TCONS_l2_00014794$271$86	AgilentCatalog						chr2	112101640	111982735	-	mRNA
A_19_P00812553	2.09851	0.000210439	up	8.62239	7.55303	299.225	502.029	527.418	184.135	163.644	172.249	8.5254	8.58281	8.75897	7.53885	7.48421	7.63601	AGTGGTTCCATTACCAGAAAAACTTAATGAGATTTCTCTGGAATACAAGCTGATATTGCT	ref|NM_021129	ref|NM_021129$951$306|ens|ENST00000373232$944$292|gb|BC105034$917$235|gb|BC105036$917$235	AgilentCatalog	5464	PPA1	HEL-S-66p|IOPPP|PP|PP1|SID6-8061	pyrophosphatase (inorganic) 1	ref|Homo sapiens pyrophosphatase (inorganic) 1 (PPA1), mRNA [NM_021129]	chr10	71962607	71962572	-	mRNA
A_24_P223384	3.61425	0.0186249	up	8.8341	6.98041	726.642	438.892	399.838	137.443	91.3868	126.966	9.74979	8.37863	8.37389	7.10958	6.66777	7.16387	GAGCTTAATAAACTCTTGGGGCGTGTGACCATCGCGCAGGGTGGCGTTTTGCCTAATATT	ref|NM_003513	ref|NM_003513$276$141|ens|ENST00000259791$276$141|gb|BC166650$310$84|gb|AK311785$327$57	AgilentCatalog	8335	HIST1H2AB	H2A/m|H2AFM	histone cluster 1, H2ab	ref|Homo sapiens histone cluster 1, H2ab (HIST1H2AB), mRNA [NM_003513]	chr6	26033520	26033461	-	mRNA
A_23_P28886	2.1153	0.00764077	up	9.69502	8.61416	605.487	1326.51	912.022	362.189	329.909	387.104	9.48831	10.0529	9.54383	8.53681	8.45172	8.85395	ACCCCTTGTTGTAGAGTATAAAATTGCGGATATGGGACACTTAAAATACTACTTGGCTCC	ref|NM_002592	ref|NM_002592$937$358|ref|NM_182649$901$358|ens|ENST00000379160$941$358|ens|ENST00000379143$926$358	AgilentCatalog	5111	PCNA	ATLD2	proliferating cell nuclear antigen	ref|Homo sapiens proliferating cell nuclear antigen (PCNA), transcript variant 1, mRNA [NM_002592]	chr20	5096102	5095957	-	mRNA
A_33_P3319041	2.88592	0.0117872	up	5.06166	3.53263	34.3002	43.686	29.3174	15.6042	8.6097	11.4785	5.58715	4.90401	4.69381	3.86908	3.11748	3.61132	GTATTTGGGGACGTTGGATGCATTCATTTTCTGTAATAAAGTTTCTTAATCACTCTTCCC	ref|NM_005342	ref|NM_005342$3487$9|ens|ENST00000325307$3491$9|ens|ENST00000593327$3491$9|ref|XM_005274667$3601$9	AgilentCatalog	3149	HMGB3	HMG-2a|HMG-4|HMG2A|HMG4	high mobility group box 3	ref|Homo sapiens high mobility group box 3 (HMGB3), mRNA [NM_005342]	chrX	150159180	150159239	+	mRNA
A_24_P365506	3.50579	0.00650851	up	8.02346	6.21372	299.439	228.288	345.299	82.5049	67.1907	61.3928	8.52704	7.37808	8.16525	6.33043	6.2437	6.06703	GTGCCCGATGTAAATGTAGCAGGAAGAAAATTTGGAATCAAGTTACTAATCCCTGTTGCC	ref|NM_017671	ref|NM_017671$2064$3043|ens|ENST00000536936$1319$1850|ens|ENST00000217289$2064$3027|ens|ENST00000478194$235$3027	AgilentCatalog	55612	FERMT1	C20orf42|DTGCU2|KIND1|UNC112A|URP1	fermitin family member 1	ref|Homo sapiens fermitin family member 1 (FERMT1), mRNA [NM_017671]	chr20	6068519	6068460	-	mRNA
A_33_P3376116	4.14671	0.0414259	up	4.48448	2.43252	21.6774	17.1718	34.8247	3.35403	4.1847	10.1454	4.9733	3.54435	4.9358	1.76845	2.0977	3.4314	TCCAGGAAATTCATCAGCGACTACCTCTGGAGTCTGGTGGACACCGAGTGGTAGCCAGGA	ref|NM_182513	ref|NM_182513$572$22|ens|ENST00000423327$684$96|ref|XM_005259753$513$409|gb|BC105037$572$22	AgilentCatalog	147841	SPC24	SPBC24	SPC24, NDC80 kinetochore complex component	ref|Homo sapiens SPC24, NDC80 kinetochore complex component (SPC24), mRNA [NM_182513]	chr19	11257912	11257853	-	mRNA
A_23_P74914	2.01097	0.0221993	up	6.98087	5.97298	128.878	190.413	102.688	61.6909	58.9161	57.1621	7.37853	7.10827	6.45581	5.89771	6.05816	5.96305	GACCCTGGGATGAGATTAATTCAATAGAAAAATTGCTGACTCTTGGGACCTTTCTGTGTT	ref|NM_014777	ref|NM_014777$4942$611|ens|ENST00000258243$4942$611|ref|XM_005273360$4818$468|gb|BC114559$4913$260	AgilentCatalog	9816	URB2	KIAA0133|NET10|NPA2	URB2 ribosome biogenesis 2 homolog (S. cerevisiae)	ref|Homo sapiens URB2 ribosome biogenesis 2 homolog (S. cerevisiae) (URB2), mRNA [NM_014777]	chr1	229795276	229795335	+	mRNA
A_32_P235796	2.09043	0.0409871	up	4.72289	3.65909	11.3527	53.1173	33.3914	13.2248	14.1765	9.97923	4.10216	5.18741	4.87908	3.63549	3.93683	3.40495	GCCGAGCATTGGATTTAGTATTGTTAGTACTTCAGACAGACAGTGAAATAATTACTGGAC	ref|NM_152618	ref|NM_152618$2213$987|ref|NM_001178007$2401$990|ens|ENST00000542236$2401$970|ens|ENST00000314218$2213$971	AgilentCatalog	166379	BBS12	C4orf24	Bardet-Biedl syndrome 12	ref|Homo sapiens Bardet-Biedl syndrome 12 (BBS12), transcript variant 2, mRNA [NM_152618]	chr4	123665068	123665127	+	mRNA
A_23_P110802	3.53456	0.0328809	up	6.33174	4.51021	82.8458	108.456	71.6608	32.9781	10.7461	31.9935	6.78269	6.25763	5.95491	4.95533	3.48288	5.09242	TTTACATTTCTGGCAATCTCAACTCTTATTTGGAATACTTCTGTGCATTTGTCTGTCCAC	ref|NM_022909	ref|NM_022909$853$492|ens|ENST00000283006$853$476|gb|AK290746$836$239|gb|AK123761$771$475	AgilentCatalog	64946	CENPH	-	centromere protein H	ref|Homo sapiens centromere protein H (CENPH), mRNA [NM_022909]	chr5	68505649	68505708	+	mRNA
A_24_P160466	2.66379	0.00710069	up	5.70712	4.29364	40.8987	55.6798	75.7748	19.0667	15.8654	22.8258	5.83083	5.25765	6.03287	4.16037	4.1203	4.60024	GGTGTTCTTGGGTATTGGGGACAGGACAGAGAGCTCATTCTATAACCACAGTTGTCTTTT	ref|NM_052899	ref|NM_052899$4001$147|ens|ENST00000303991$4004$147|ref|XM_005265806$3907$147|gb|AB067480$3312$145	AgilentCatalog	114787	GPRIN1	GRIN1	G protein regulated inducer of neurite outgrowth 1	ref|Homo sapiens G protein regulated inducer of neurite outgrowth 1 (GPRIN1), mRNA [NM_052899]	chr5	176023009	176022950	-	mRNA
A_23_P81825	2.96892	0.0244587	up	4.06712	2.49718	14.0408	22.2563	16.5781	9.7353	3.47528	5.38397	4.38879	3.9186	3.89395	3.19095	1.75261	2.54798	GAGCCTTCGACAAGAATGGGGACAACACCATCGACTTCCTGGAGTACGTGGCAGCTCTGA	ref|NM_002098	ref|NM_002098$323$1904|ens|ENST00000230361$283$770|gb|BC166640$221$383|gb|BX537393$323$1905	AgilentCatalog	2979	GUCA1B	GCAP2|GUCA2|RP48	guanylate cyclase activator 1B (retina)	ref|Homo sapiens guanylate cyclase activator 1B (retina) (GUCA1B), mRNA [NM_002098]	chr6	42162371	42156430	-	mRNA
A_33_P3360426	2.07581	0.0166299	up	10.6954	9.64173	1352.7	1918.87	2307.42	744.901	568.948	901.252	10.5935	10.624	10.8688	9.59581	9.23148	10.0979	CTGGGATAGTGGCTCTTCTGTGGGCGAGATTACAGGACACAACAAAGTCATCAACAGCGT	ref|NM_017491	ref|NM_017491$678$2422|ens|ENST00000505851$553$102|ens|ENST00000264785$385$104|ens|ENST00000382452$678$2404	AgilentCatalog	9948	WDR1	AIP1|HEL-S-52|NORI-1	WD repeat domain 1	ref|Homo sapiens WD repeat domain 1 (WDR1), transcript variant 1, mRNA [NM_017491]	chr4	10099497	10099438	-	mRNA
A_33_P3378011	14.892	0.00517279	up	6.8937	2.99723	111.096	234.674	78.3828	11.4366	3.70565	12.2101	7.17838	7.42066	6.08205	3.41995	1.87019	3.70154	ACCTTCTATGGTTCCAGTTGTGAGTTTGCTGTGGAACAGGTGGATCTAGGGTGTCACTGA	ref|XM_003846731	ref|XM_003846731$2685$0	AgilentCatalog		LOC100996844			ref|PREDICTED: Homo sapiens mucin-3A-like (LOC100996844), partial mRNA [XM_003846731]	chr7	100553018	100553118	+	mRNA
A_23_P331895	4.57507	0.015922	up	11.8432	9.64944	5662.82	4834.9	2416.67	726.155	575.781	923.474	12.5733	12.0194	10.937	9.5598	9.25081	10.1377	TTGTTCTGAGTTTTCGGTGCCGTGTTCCTAACTACTCCATCCCATGACCTCGCCACACCT	ref|NM_025250	ref|NM_025250$3959$819|ens|ENST00000407643$3676$801|ens|ENST00000403167$3402$801|ens|ENST00000258796$3977$803	AgilentCatalog	80727	TTYH3	-	tweety family member 3	ref|Homo sapiens tweety family member 3 (TTYH3), mRNA [NM_025250]	chr7	2703574	2703633	+	mRNA
A_23_P118834	3.28896	0.0262189	up	8.07956	6.36193	332.954	235.52	339.919	65.0681	59.1023	117.781	8.67048	7.42618	8.14201	5.9733	6.06296	7.04951	TGTGAGGCGATTATTTTAAGTAATTATCTTACCAAGCCCAAGACTGGTTTTAAAGTTACC	ref|NM_001067	ref|NM_001067$4757$936|ens|ENST00000423485$4757$941|ref|XM_005257632$4699$932|gb|J04088$4634$98	AgilentCatalog	7153	TOP2A	TOP2|TP2A	topoisomerase (DNA) II alpha	ref|Homo sapiens topoisomerase (DNA) II alpha 170kDa (TOP2A), mRNA [NM_001067]	chr17	38545768	38545709	-	mRNA
A_19_P00327081	3.79241	0.0294753	up	8.71311	6.79	342.906	462.073	607.565	66.9089	219.374	79.6	8.71569	8.45824	8.96541	6.01663	7.88085	6.47251	TTTATGTTGGCCTGGGCAGTAACCAGTGTCAGTCCTGGTAAGTTTCCTGGGGTGGGGTGG	gb|TCONS_l2_00001718	gb|TCONS_l2_00001718$654$99	AgilentCatalog						chr1	204336742	204336683	-	mRNA
A_33_P3268507	7.9864	0.000607728	up	11.3644	8.36685	1845.37	3361.79	3855.93	430.956	320.254	206.605	11.0331	11.4686	11.5915	8.78611	8.40772	7.90671	ACATCACTGTGAATAATAGTGGATCCTATACCTGCCACGCCAATAACTCAGTCACTGGCT	ref|NM_001184816	ref|NM_001184816$997$2130|ref|NM_001184813$997$2183|ref|NM_001184815$997$2276|ref|NM_001205344$997$2413	AgilentCatalog	634	CEACAM1	BGP|BGP1|BGPI	carcinoembryonic antigen-related cell adhesion molecule 1 (biliary glycoprotein)	ref|Homo sapiens carcinoembryonic antigen-related cell adhesion molecule 1 (biliary glycoprotein) (CEACAM1), transcript variant 5, mRNA [NM_001184816]	chr19	43025514	43025455	-	mRNA
A_21_P0013286	2.18823	0.0456025	up	5.8465	4.71674	30.5321	65.1309	115.501	29.402	24.6843	22.1616	5.4309	5.49125	6.61736	4.78934	4.80409	4.55677	TCATATTCCTCCACAAACTCATCGTACATGAACTGTATAGTCAGAGCGGACTTGCCCACA	gb|TCONS_l2_00026416	gb|TCONS_l2_00026416$182$0	AgilentCatalog						chr7	20629251	20628686	-	mRNA
A_21_P0010219	3.0932	0.00715032	up	3.82202	2.19292	14.1819	14.9611	14.5412	5.24121	4.15114	3.76913	4.40271	3.35513	3.70822	2.37907	2.08665	2.11303	TTTTTCATGAACCAGCACAGGCTCTCCTGAGAGCCCTGGAGGGAAGGCTCCGGCTATACT	gb|TCONS_00028961	gb|TCONS_00028961$577$35|gb|BQ925238$81$820	AgilentCatalog						chr21	47513272	47513213	-	mRNA
A_21_P0013496	2.35748	0.0397	up	3.3272	2.08995	6.82934	21.6009	6.89735	3.9031	5.66612	3.08977	3.42487	3.87647	2.68026	2.03312	2.49368	1.74306	AGAGCCCAGAAATGGAAAGAACAACCATAAACCTCACTGAAATTCATCTCAACAGAATGC	gb|TCONS_l2_00027818	gb|TCONS_l2_00027818$957$3	AgilentCatalog						chr8	64699875	64699934	+	mRNA
A_24_P201381	4.26932	0.0201197	up	3.82452	1.73051	4.73733	42.5543	14.0824	3.27553	3.48207	3.02349	2.94509	4.86415	3.66431	1.72128	1.7551	1.71516	GAAGTGCTACTTTTTAACGAAATGGTGACTAATGTTCTGGAACTTTCCCATTAACCTTCT	ref|NM_152429	ref|NM_152429$1945$559|ens|ENST00000311575$1927$558|gb|AK075410$1928$559	AgilentCatalog	143282	FGFBP3	C10orf13|FGF-BP3	fibroblast growth factor binding protein 3	ref|Homo sapiens fibroblast growth factor binding protein 3 (FGFBP3), mRNA [NM_152429]	chr10	93666963	93666904	-	mRNA
A_23_P31073	6.22887	0.0368936	up	7.32424	4.68527	291.684	250.495	71.6924	40.7257	13.3862	28.811	8.49353	7.52335	5.95584	5.27345	3.84193	4.94044	ATGCAAGATGGCCAGCACTGAACTTTTGAGATATGACGGTGTACTTACTGCCTTGTAGCA	ref|NM_001161656	ref|NM_001161656$3580$29|ref|NM_001161658$3541$29|ref|NM_001161660$3121$29|ref|NM_001161659$3115$29	AgilentCatalog	4602	MYB	Cmyb|c-myb|c-myb_CDS|efg	v-myb avian myeloblastosis viral oncogene homolog	ref|Homo sapiens v-myb avian myeloblastosis viral oncogene homolog (MYB), transcript variant 4, mRNA [NM_001161656]	chr6	135540223	135540282	+	mRNA
A_23_P253524	2.97566	0.00865606	up	6.00876	4.43555	54.7407	65.4692	91.6235	20.6768	16.5644	26.999	6.22631	5.49877	6.3012	4.27473	4.18952	4.8424	CTGAGTGCAAAACTCAGTAGACTCCTCTTTGTCACTTCTCTGGAGATCCAGCATTCCTTA	ref|NM_001813	ref|NM_001813$8176$394|ref|NM_001286734$7813$394|ens|ENST00000380026$7812$369|ens|ENST00000265148$8176$376	AgilentCatalog	1062	CENPE	CENP-E|KIF10|MCPH13|PPP1R61	centromere protein E, 312kDa	ref|Homo sapiens centromere protein E, 312kDa (CENPE), transcript variant 1, mRNA [NM_001813]	chr4	104027398	104027339	-	mRNA
A_24_P225970	2.7673	0.0113519	up	5.54696	4.07848	40.0652	50.4873	60.7954	25.3921	12.8326	13.933	5.8021	5.11481	5.72397	4.57317	3.77334	3.88892	ACCAATGTCTCCTTGTATCCTGTTGTGAAAATCAGAAGACTTTCTCTTTCTCCAAAAAAG	ref|NM_001199252	ref|NM_001199252$1624$808|ref|NM_001012410$1487$808|ref|NM_001199254$868$808|ref|NM_001199256$817$808	AgilentCatalog	151648	SGOL1	CAID|NY-BR-85|SGO|Sgo1	shugoshin-like 1 (S. pombe)	ref|Homo sapiens shugoshin-like 1 (S. pombe) (SGOL1), transcript variant A4, mRNA [NM_001199252]	chr3	20212674	20212615	-	mRNA
A_33_P3229083	2.55395	0.0160562	up	13.555	12.2023	15058	11958.5	12587.9	4365.9	3474.75	5041.98	13.9251	13.4451	13.2948	12.121	11.7646	12.7213	AAGAAGCGCAAGCGCAGCCGCAAGGAGAGCTACTCCGTATACGTGTACAAGGTGCTGAAG	ref|NM_080593	ref|NM_080593$141$662|ref|NM_003519$106$287|ref|NM_001024599$131$304|ref|NM_003520$81$308	AgilentCatalog	85236	HIST1H2BK	H2B/S|H2BFAiii|H2BFT|H2BK	histone cluster 1, H2bk	ref|Homo sapiens histone cluster 1, H2bk (HIST1H2BK), mRNA [NM_080593]	chr6	27114496	27114437	-	mRNA
A_23_P431179	3.4284	0.0257754	up	8.68503	6.90749	548.973	429.36	394.956	88.8164	86.7697	177.744	9.35308	8.34742	8.3546	6.43915	6.60155	7.68178	TTTGGCGGTTAAGGTTGCTGATTTCTCCACAGCTTGCATTTCTGAACCAAAGGCCCTTTT	ref|NM_003538	ref|NM_003538$300$12|ens|ENST00000359907$300$12|gb|BC069654$300$5	AgilentCatalog	8359	HIST1H4A	H4FA	histone cluster 1, H4a	ref|Homo sapiens histone cluster 1, H4a (HIST1H4A), mRNA [NM_003538]	chr6	26022207	26022266	+	mRNA
A_23_P210109	3.84203	0.0265039	up	5.99857	4.0567	25.9347	170.727	65.8043	14.0105	21.0052	13.9384	5.21877	6.93955	5.83739	3.71586	4.56466	3.88958	AAACAGTGTGGAATAGACATTATTGGCAAAATTGCTCATCCCTAATCCTGAAAAACAGGC	ref|NM_019885	ref|NM_019885$3433$1074|ref|NM_001277742$3208$1074|ens|ENST00000001146$3609$1063|ref|XM_005264433$3330$1063	AgilentCatalog	56603	CYP26B1	CYP26A2|P450RAI-2|P450RAI2|RHFCA	cytochrome P450, family 26, subfamily B, polypeptide 1	ref|Homo sapiens cytochrome P450, family 26, subfamily B, polypeptide 1 (CYP26B1), transcript variant 1, mRNA [NM_019885]	chr2	72357489	72357430	-	mRNA
A_23_P35684	2.04101	0.00861776	up	5.96223	4.93295	42.9079	91.8528	73.2093	32.5922	21.0023	36.6937	5.89318	6.0063	5.98721	4.9378	4.56449	5.29656	CTCGACATCTTATGTAGATGATCCACAACTTCAAAATTTAGTCTGGGCCTAGTGCAGTGG	ref|NM_014937	ref|NM_014937$4398$528|ref|NM_001243194$2579$528|ens|ENST00000361976$4348$517|ref|XM_006717719$4221$524	AgilentCatalog	22876	INPP5F	MSTP007|MSTPO47|SAC2|hSAC2	inositol polyphosphate-5-phosphatase F	ref|Homo sapiens inositol polyphosphate-5-phosphatase F (INPP5F), transcript variant 1, mRNA [NM_014937]	chr10	121588076	121588135	+	mRNA
A_33_P3266923	2.38044	0.0360771	up	8.94578	7.69455	432.925	967.532	364.919	218.265	211.118	153.773	9.02223	9.57206	8.24304	7.79607	7.82751	7.46007	GTGTTCTACTGTGTCTAGGATTGTTGGGATTGTACATATGGTACTCTTTCATAAATGATA	ref|NM_014916	ref|NM_014916$5444$3457|ens|ENST00000297293$5444$3442	AgilentCatalog	22853	LMTK2	AATYK2|BREK|KPI-2|KPI2|LMR2|PPP1R100|cprk	lemur tyrosine kinase 2	ref|Homo sapiens lemur tyrosine kinase 2 (LMTK2), mRNA [NM_014916]	chr7	97835444	97835503	+	mRNA
A_24_P58529	2.00094	0.0198382	up	13.3686	12.3679	11240.3	9697.59	13785	3964.23	5105.82	5339.96	13.5191	13.1505	13.4362	11.9915	12.293	12.8193	ATCTGTGACATCTGTTGTAGAAACCTCAATATCGAGCGCCCAACCTACACTAACCTTAAC	ref|NM_032704	ref|NM_032704$724$797|ref|NM_006082$845$866|ens|ENST00000548470$440$605|ens|ENST00000301072$899$765	AgilentCatalog	84790	TUBA1C	TUBA6|bcm948	tubulin, alpha 1c	ref|Homo sapiens tubulin, alpha 1c (TUBA1C), mRNA [NM_032704]	chr12	49666285	49666344	+	mRNA
A_21_P0013813	3.19848	0.0395393	up	5.66462	3.98724	55.4688	50.7822	56.807	24.5071	8.44975	19.2788	6.24483	5.12322	5.62582	4.52034	3.0861	4.35528	CCGAGGAGAAGCAGGGTCTAATCTATTTCTGACAATGTATTTAAATAAAAATTCTGCATG	gb|TCONS_l2_00030477	gb|TCONS_l2_00030477$397$26	AgilentCatalog						chrX	45708672	45708613	-	mRNA
A_23_P5903	3.43979	0.0323392	up	5.55456	3.77224	20.9681	136.609	39.9802	16.246	10.5169	14.5272	4.92692	6.60539	5.13136	3.92931	3.44252	3.94489	TATTTATGGACACACAGTTTGCATCAGAACGTGTTTATAGAATGTGTTTTATACCCGATC	ref|NM_016354	ref|NM_016354$2575$161|ens|ENST00000466961$759$0|ens|ENST00000497209$2893$139|ens|ENST00000370507$2466$139	AgilentCatalog	28231	SLCO4A1	OATP-E|OATP1|OATP4A1|OATPE|OATPRP1|POAT|SLC21A12	solute carrier organic anion transporter family, member 4A1	ref|Homo sapiens solute carrier organic anion transporter family, member 4A1 (SLCO4A1), mRNA [NM_016354]	chr20	61303447	61303506	+	mRNA
A_33_P3291831	5.2018	0.0112456	up	8.18509	5.80608	420.48	278.897	283.113	43.3197	41.0421	81.2236	8.98216	7.68592	7.88718	5.36619	5.55103	6.50102	GACCGTCAACATGTGCAGCATCAATTGCATGTAATTCTTAAGGAGCTCCGAAAAGCAAGA	ref|NM_018131	ref|NM_018131$1408$1188|ref|NM_001127182$1286$1188|ens|ENST00000496302$153$497|ens|ENST00000371485$1408$1170	AgilentCatalog	55165	CEP55	C10orf3|CT111|URCC6	centrosomal protein 55kDa	ref|Homo sapiens centrosomal protein 55kDa (CEP55), transcript variant 1, mRNA [NM_018131]	chr10	95279478	95279537	+	mRNA
A_33_P3311755	2.80459	0.0329292	up	6.70878	5.22099	111.997	108.548	120.368	26.1329	30.5699	55.5665	7.18871	6.25934	6.6783	4.61714	5.12449	5.92136	GTGGTGGACAATCTGTTCAGTTTACTGATATTGAGACTTTAAAGCAAGAATCACCAAATG	ref|NM_138555	ref|NM_138555$2873$794|ref|NM_004856$2561$794|ref|NM_001281301$2484$794|ens|ENST00000560125$309$163	AgilentCatalog	9493	KIF23	CHO1|KNSL5|MKLP-1|MKLP1	kinesin family member 23	ref|Homo sapiens kinesin family member 23 (KIF23), transcript variant 1, mRNA [NM_138555]	chr15	69738370	69738429	+	mRNA
A_33_P3393927	3.71969	0.0260834	up	7.86152	5.96634	115.956	513.365	253.145	42.3487	54.355	88.0542	7.23695	8.61888	7.72874	5.33036	5.94979	6.61887	CTATCCCATCTTCAGGAGTTATTACGGAAATGGACACCAAGAATATCTCCTGAGGATCAC	ref|NM_181873	ref|NM_181873$1976$332|ref|NM_001145862$2234$585|ens|ENST00000369140$1953$311|ens|ENST00000582796$1953$311	AgilentCatalog	10903	MTMR11	CRA	myotubularin related protein 11	ref|Homo sapiens myotubularin related protein 11 (MTMR11), transcript variant 2, mRNA [NM_181873]	chr1	149901167	149901108	-	mRNA
A_23_P121374	3.61599	0.011715	up	5.862	4.00761	34.5079	86.0152	78.6383	13.8941	11.0031	26.0784	5.59401	5.90554	6.08645	3.7045	3.52469	4.79363	TCTGTGCCTCTATGGAGACTATCTTCCAGTTGCTGCTCAACAGAGTTGTTGGCTGAGACC	ref|NM_001256346	ref|NM_001256346$4727$146|ref|NM_001031702$4587$146|ref|NM_001256347$4373$146|ref|NM_001256348$4317$146	AgilentCatalog	54437	SEMA5B	SEMAG|SemG	sema domain, seven thrombospondin repeats (type 1 and type 1-like), transmembrane domain (TM) and short cytoplasmic domain, (semaphorin) 5B	ref|Homo sapiens sema domain, seven thrombospondin repeats (type 1 and type 1-like), transmembrane domain (TM) and short cytoplasmic domain, (semaphorin) 5B (SEMA5B), transcript variant 2, mRNA [NM_001256346]	chr3	122628245	122628186	-	mRNA
A_23_P24104	3.2461	0.024775	up	11.1136	9.41492	2073.26	3126.83	2174.53	734.771	355.633	903.549	11.1893	11.3735	10.7781	9.57968	8.56364	10.1015	CTGTGACCAGCACTGTCTCAGTTTCACTTTCACATAGATGTCCCTTTCTTGGCCAGTTAT	ref|NM_001145031	ref|NM_001145031$2453$167|ref|NM_002658$2168$167|ens|ENST00000446342$2453$145|ens|ENST00000372762$2006$145	AgilentCatalog	5328	PLAU	ATF|BDPLT5|QPD|UPA|URK|u-PA	plasminogen activator, urokinase	ref|Homo sapiens plasminogen activator, urokinase (PLAU), transcript variant 2, mRNA [NM_001145031]	chr10	75677050	75677109	+	mRNA
A_33_P3337599	2.17628	0.00157522	up	7.06122	5.93935	109.532	194.79	138.821	73.2883	52.8483	49.903	7.16079	7.14276	6.8801	6.15334	5.90738	5.75734	GGTTATAGTAACATCAAAGATTAGGTGAGGTTTATAGAAAGATAGATATCCAGGCTTACC	ref|NM_006904	ref|NM_006904$12633$816|ref|NM_001081640$12540$816|ens|ENST00000518216$12534$189|ens|ENST00000523565$12632$816	AgilentCatalog	5591	PRKDC	DNA-PKcs|DNAPK|DNPK1|HYRC|HYRC1|IMD26|XRCC7|p350	protein kinase, DNA-activated, catalytic polypeptide	ref|Homo sapiens protein kinase, DNA-activated, catalytic polypeptide (PRKDC), transcript variant 1, mRNA [NM_006904]	chr8	48686544	48686485	-	mRNA
A_23_P121222	2.55838	0.00484558	up	3.61504	2.25981	10.4136	13.2206	14.3033	4.90219	4.71538	4.13382	3.98952	3.1704	3.68518	2.30037	2.25257	2.22649	GAGCATGTCAAACAAAATAGGAGCTCACATGGATATATTTATGTCACTGAGTTGTCAGAA	ref|NM_020165	ref|NM_020165$2925$2754|ens|ENST00000264926$2952$2874|gb|AF169796$2905$81	AgilentCatalog	56852	RAD18	RNF73	RAD18 E3 ubiquitin protein ligase	ref|Homo sapiens RAD18 homolog (S. cerevisiae) (RAD18), mRNA [NM_020165]	chr3	8921693	8921634	-	mRNA
A_23_P57588	4.24434	0.0070356	up	6.83192	4.74638	103.733	118.655	152.17	21.8713	19.4552	40.3136	7.08844	6.39606	7.01126	4.35501	4.44712	5.437	CTCTGATCGACCTCATGACAAACACTCCAGACATGAATAAAAATGTGGCCAAACCTTCAC	ref|NM_016426	ref|NM_016426$2274$794|ens|ENST00000491863$571$120|ens|ENST00000454366$2274$778|gb|AK315550$2100$98	AgilentCatalog	51512	GTSE1	B99	G-2 and S-phase expressed 1	ref|Homo sapiens G-2 and S-phase expressed 1 (GTSE1), mRNA [NM_016426]	chr22	46725391	46725450	+	mRNA
A_23_P201747	2.58311	0.0184725	up	4.87493	3.50582	22.5961	55.9858	22.6487	10.4919	9.50533	14.521	5.02971	5.26565	4.32942	3.297	3.27598	3.94447	AGAGCTGAAAACACCAAGTGCCTATTTGAGGGTGTCTGTCTGGAGACTTAGAGTTTGTCA	ref|NM_007365	ref|NM_007365$3795$508|ens|ENST00000375486$3777$508|gb|AB023211$3777$506	AgilentCatalog	11240	PADI2	PAD-H19|PAD2|PDI2	peptidyl arginine deiminase, type II	ref|Homo sapiens peptidyl arginine deiminase, type II (PADI2), mRNA [NM_007365]	chr1	17393823	17393764	-	mRNA
A_23_P103486	2.13471	0.0152529	up	6.51273	5.41869	93.4145	102.811	99.2936	53.5872	35.7099	34.7025	6.94954	6.17628	6.41236	5.68968	5.35327	5.21311	CACGTGTTCTGAAACCACTGGTGTCTGCTCAGATGTGTTGGGACAAAATGAAAGTGACTT	ref|NM_000775	ref|NM_000775$1557$259|ens|ENST00000469406$1718$228|ens|ENST00000466095$1379$228|ens|ENST00000492633$2257$232	AgilentCatalog	1573	CYP2J2	CPJ2	cytochrome P450, family 2, subfamily J, polypeptide 2	ref|Homo sapiens cytochrome P450, family 2, subfamily J, polypeptide 2 (CYP2J2), mRNA [NM_000775]	chr1	60359279	60359220	-	mRNA
A_23_P106103	2.2821	0.0222213	up	3.56091	2.37055	6.79266	24.7012	10.0761	4.44818	4.39518	6.39862	3.41742	4.06991	3.1954	2.18576	2.16143	2.76447	TGGTTTTGAGGATAGAACTTCAGAACAATATGAAACACTCTTAATTGAAACAGCCTCTTC	ref|NM_004857	ref|NM_004857$1511$4916|ens|ENST00000320636$2421$120|ens|ENST00000394718$1511$4916|gb|AK315336$1512$91	AgilentCatalog	9495	AKAP5	AKAP75|AKAP79|H21	A kinase (PRKA) anchor protein 5	ref|Homo sapiens A kinase (PRKA) anchor protein 5 (AKAP5), mRNA [NM_004857]	chr14	64936246	64936305	+	mRNA
A_21_P0010823	2.45661	0.0112963	up	3.15989	1.86322	8.4785	10.0313	8.71754	3.39086	3.55681	3.57797	3.70994	2.78038	2.98935	1.78993	1.78363	2.01609	CGAGACCCCATAGAACCCCACAAACATGATTGGGGTTGACATGGATTTTGAATATTAAAG	gb|TCONS_l2_00003008	gb|TCONS_l2_00003008$655$0|gb|BG213276$293$30	AgilentCatalog						chr10	43264992	43265051	+	mRNA
A_33_P3385775	4.57024	0.0198887	up	8.73664	6.54436	255.091	1101.35	337.353	69.8125	83.0938	115.006	8.31135	9.76878	8.12977	6.08189	6.5394	7.0118	TTTATTTACTATAATGTTAGCTTACAAGCTGGGAATATAAGTGCATTAACGGCCCACATG	ref|NM_025069	ref|NM_025069$2114$0|ens|ENST00000331569$2146$1141|gb|AK024361$2114$0|gb|BC084581$827$1160	AgilentCatalog	80139	ZNF703	NLZ1|ZEPPO1|ZNF503L|ZPO1	zinc finger protein 703	ref|Homo sapiens zinc finger protein 703 (ZNF703), mRNA [NM_025069]	chr8	37556337	37556396	+	mRNA
A_24_P406334	5.76872	0.0285826	up	8.73658	6.20833	265.501	1398.54	250.586	76.3145	49.7258	86.583	8.3665	10.1282	7.71506	6.21081	5.81882	6.59535	TTCTCAGTTTCTTTTTTGCTGTACTGCATGCAATTTATAGTCTGTCTTACCCAATGAGGC	ref|NM_012449	ref|NM_012449$696$574|ref|NM_001164460$696$543|ref|NM_207342$639$599|ens|ENST00000475789$615$379	AgilentCatalog	26872	STEAP1	PRSS24|STEAP	six transmembrane epithelial antigen of the prostate 1	ref|Homo sapiens six transmembrane epithelial antigen of the prostate 1 (STEAP1), mRNA [NM_012449]	chr7	89790531	89790590	+	mRNA
A_24_P91165	2.02617	0.0434017	up	6.34714	5.32838	50.5869	123.009	104.215	55.3402	22.5832	44.111	6.11911	6.44738	6.47492	5.7376	4.6751	5.57245	TACTTCAAAGGCTCATCAAGTCCCGAGGAAAGTCTCAGTCCAAACACCTCAATGTCCAAA	ref|NM_199247	ref|NM_199247$1394$451|ref|NM_199248$1259$451|ens|ENST00000582544$192$154|ens|ENST00000344140$1394$435	AgilentCatalog	782	CACNB1	CAB1|CACNLB1|CCHLB1	calcium channel, voltage-dependent, beta 1 subunit	ref|Homo sapiens calcium channel, voltage-dependent, beta 1 subunit (CACNB1), transcript variant 2, mRNA [NM_199247]	chr17	37334331	37334272	-	mRNA
A_23_P414252	3.31553	0.0352427	up	7.89379	6.16455	337.455	365.39	139.483	67.5657	55.9737	79.653	8.69001	8.10324	6.88812	6.03215	5.98804	6.47348	CATCGTGGAGCAGGAGAACGCGATTCAGACGATGGAGCTGCGGAACTACTTCTCCCTGTA	gb|AK315670	gb|AK315670$1148$214|gb|DQ892508$1146$232|gb|DQ895722$1146$232|gb|AK074544$1127$264	AgilentCatalog	29886	SNX8	Mvp1	sorting nexin 8	gb|Homo sapiens cDNA, FLJ96764, highly similar to Homo sapiens sorting nexin 8 (SNX8), mRNA. [AK315670]	chr7	2297009	2296609	-	mRNA
A_33_P3271455	4.17522	0.0348419	up	4.70917	2.64732	15.7854	50.1529	25.0576	5.11888	3.45045	13.5427	4.54941	5.10539	4.4727	2.35138	1.74244	3.84813	GACCATTGTATTCAGTTCATTACCAAAGAAATGTTTGCACTTTGTAATGATGCCTTTCAG	ref|NM_012293	ref|NM_012293$6730$31|ens|ENST00000252804$6717$31|ref|XM_005264707$6653$31|ref|XM_006711896$6466$31	AgilentCatalog	7837	PXDN	COPOA|D2S448|D2S448E|MG50|PRG2|PXN|VPO	peroxidasin	ref|Homo sapiens peroxidasin homolog (Drosophila) (PXDN), mRNA [NM_012293]	chr2	1635749	1635690	-	mRNA
A_23_P145197	2.0413	0.0457107	up	6.35648	5.32699	94.8937	112.908	63.0375	44.3515	38.2521	32.8052	6.97162	6.31956	5.77826	5.40102	5.45206	5.1279	CTGAGCTTTAATGGCTGAAGACCCAGATCAGGGCAGTGACAGATCACAGGGACATCTGTG	ref|NM_004053	ref|NM_004053$1724$221|ens|ENST00000372996$1083$156|ens|ENST00000230340$1763$206|gb|BC050645$1724$221	AgilentCatalog	705	BYSL	BYSTIN	bystin-like	ref|Homo sapiens bystin-like (BYSL), mRNA [NM_004053]	chr6	41900519	41900578	+	mRNA
A_24_P217834	3.41943	0.0218649	up	12.3452	10.5714	7502.12	4292.61	6005.93	1480.37	935.729	1899.13	12.9518	11.8528	12.2309	10.5715	9.94002	11.2027	CTACCAGAAGTCGACCGAGCTGCTGATTCGCAAACTGCCATTCCAGCGTCTAGTCCGTGA	ref|NM_003530	ref|NM_003530$615$246|ens|ENST00000377831$615$190|ens|ENST00000356476$161$190|gb|AK316611$615$190	AgilentCatalog	8351	HIST1H3D	H3/b|H3FB	histone cluster 1, H3d	ref|Homo sapiens histone cluster 1, H3d (HIST1H3D), mRNA [NM_003530]	chr6	26197317	26197258	-	mRNA
A_23_P30554	2.13123	0.0268331	up	3.07215	1.98046	4.90312	18.2418	6.46876	3.82164	3.55562	3.8877	2.99059	3.62945	2.5964	2.00784	1.78315	2.15039	CTTCTTGAGAGAGACAAGATGAAATTTGAGTTTGTTTTGGAAGCATGCTCATCTCCTCAC	ref|NM_001278340	ref|NM_001278340$1555$575|ref|NM_001278339$1468$575|ref|NM_001034837$1426$575|ref|NM_014592$1393$575	AgilentCatalog	30820	KCNIP1	KCHIP1|VABP	Kv channel interacting protein 1	ref|Homo sapiens Kv channel interacting protein 1 (KCNIP1), transcript variant 4, mRNA [NM_001278340]	chr5	170163016	170163075	+	mRNA
A_33_P3331752	23.1116	0.0182743	up	10.7783	6.24778	853.628	7108.46	1025.62	115.235	25.2144	119.049	9.96851	12.6513	9.71511	6.83809	4.83824	7.067	TTATTTTCTCTCAATTCCCTACTGCCTGTTTCTTACTTTGAACCTGGAGGCAGCCTGCAG	ref|NM_005960	ref|NM_005960$10607$694|ens|ENST00000480291$990$94|ens|ENST00000319509$3061$217|ens|ENST00000483133$3865$313	AgilentCatalog	4584	MUC3A	MUC-3A|MUC3	mucin 3A, cell surface associated	ref|Homo sapiens mucin 3A, cell surface associated (MUC3A), mRNA [NM_005960]	chr7	100610746	100610805	+	mRNA
A_33_P3228455	2.42335	0.0372518	up	6.61092	5.33392	85.3575	85.0288	164.604	45.9248	41.9155	29.3487	6.8251	5.88812	7.11955	5.45475	5.58047	4.96653	AGTGTTGACTTGAGAAAACTTCCTGGAGGTGGTGAGCTATTGGATCAAAACCCTCATCTG	ref|NM_001136009	ref|NM_001136009$698$85|ref|NM_001136010$614$85|ens|ENST00000454903$614$85|ens|ENST00000603449$428$85	AgilentCatalog	5349	FXYD3	MAT8|PLML	FXYD domain containing ion transport regulator 3	ref|Homo sapiens FXYD domain containing ion transport regulator 3 (FXYD3), transcript variant 5, mRNA [NM_001136009]	chr19	35612425	35612484	+	mRNA
A_23_P70445	3.28177	0.00973047	up	11.5702	9.85573	3518.8	2898.46	3724.47	748.508	683.425	1164.53	11.9215	11.25	11.539	9.60321	9.48377	10.4802	CTAATCCGGAAGCTGCCGTTTCAGCGCCTGGTGCGAGAAATAGCTCAGGACTTCAAGACC	ref|NM_003532	ref|NM_003532$183$219|ens|ENST00000360408$183$219|gb|CR542014$183$165|gb|AK313905$543$168	AgilentCatalog	8353	HIST1H3E	H3.1|H3/d|H3FD	histone cluster 1, H3e	ref|Homo sapiens histone cluster 1, H3e (HIST1H3E), mRNA [NM_003532]	chr6	26225566	26225625	+	mRNA
A_33_P3374205	4.81118	0.00475038	up	9.1147	6.84831	715.323	645.863	487.793	106.361	81.8469	139.745	9.72715	8.96647	8.65048	6.71662	6.51564	7.31267	ATGTGCTCTGGGTTACCTGGTCTTAGTTCAGTTGATATCAACAACTTTGGTGATTCCATT	ref|NM_002417	ref|NM_002417$1614$10833|ens|ENST00000368654$1795$10823|gb|AJ567755$426$0|gb|X65550$1615$10840	AgilentCatalog	4288	MKI67	KIA|MIB-|MIB-1|PPP1R105	marker of proliferation Ki-67	ref|Homo sapiens marker of proliferation Ki-67 (MKI67), transcript variant 1, mRNA [NM_002417]	chr10	129913252	129913193	-	mRNA
A_24_P186379	2.1782	0.0342666	up	6.03191	4.90877	62.2844	95.9824	56.8418	27.6915	21.0221	40.8249	6.3951	6.074	5.62662	4.70307	4.56567	5.45758	AGCCCTGGCAAAGATAGAGAGGTTTGAGTTTTATGAACGGGCTAAGAAGGCTTTTGCTGT	ref|NM_001098483	ref|NM_001098483$344$158|ref|NM_198472$344$364|ens|ENST00000368552$344$158|ens|ENST00000478895$155$230	AgilentCatalog	282969	FUOM	C10orf125|FUCU|FucM	fucose mutarotase	ref|Homo sapiens fucose mutarotase (FUOM), transcript variant 1, mRNA [NM_001098483]	chr10	135169313	135169254	-	mRNA
A_23_P169097	26.5018	0.0166805	up	7.25742	2.5294	73.047	695.049	78.3524	3.358	3.51942	15.6052	6.61658	9.07422	6.08146	1.77091	1.7692	4.04808	TGCTTCTGTAACCTGAGCTGTAGGAATCCCAATGACATCTTTGCTGACTTGGAATCCTAC	ref|NM_003882	ref|NM_003882$1123$4011|ref|NM_080838$862$4011|ref|NM_001204869$668$4011|ref|NM_001204870$388$4011	AgilentCatalog	8840	WISP1	CCN4|WISP1c|WISP1i|WISP1tc	WNT1 inducible signaling pathway protein 1	ref|Homo sapiens WNT1 inducible signaling pathway protein 1 (WISP1), transcript variant 1, mRNA [NM_003882]	chr8	134239867	134239926	+	mRNA
A_33_P3212994	2.4505	0.0137148	up	6.50952	5.21645	98.948	89.4883	108.789	40.6738	31.6951	34.4396	7.02668	5.9653	6.5366	5.27126	5.17657	5.20152	CATGGTGAATTTAATTCAAGGAGGAGGAGAATGTTTTAGGCAGGTGGTTATATGTGGGAA	ref|NM_032997	ref|NM_032997$1383$435|ref|NM_007057$1192$435|ref|NM_001005413$1051$435|ens|ENST00000460654$740$30	AgilentCatalog	11130	ZWINT	HZwint-1|KNTC2AP|SIP30|ZWINT1	ZW10 interacting kinetochore protein	ref|Homo sapiens ZW10 interacting kinetochore protein (ZWINT), transcript variant 2, mRNA [NM_032997]	chr10	58117666	58117607	-	mRNA
A_23_P118741	2.19172	0.00738051	up	5.93075	4.79869	47.1622	68.1778	85.7902	26.1634	23.9229	30.4075	6.02387	5.55989	6.20848	4.61891	4.75973	5.01741	AACTAATAGGGACTAGAAGGATTTACTGTGGCCTGGGACTGTTGCAGATGATAGAGAGCA	ref|NM_201566	ref|NM_201566$1299$411|ens|ENST00000308027$1299$389|gb|BC131739$987$222|gb|BC109286$987$230	AgilentCatalog	201232	SLC16A13	MCT13	solute carrier family 16, member 13	ref|Homo sapiens solute carrier family 16, member 13 (SLC16A13), mRNA [NM_201566]	chr17	6942119	6942178	+	mRNA
A_24_P55148	2.72967	0.0135481	up	13.0691	11.6204	11235.7	7921.69	9228.77	3201.53	2201.27	3260.19	13.5172	12.8304	12.8598	11.6875	11.1391	12.0347	TGACACCGGCATTTCGTCCAAGGCCATGGGCATCATGAATTCGTTTGTGAACGACATTTT	ref|NM_021058	ref|NM_021058$198$223|ens|ENST00000339812$152$169|ens|ENST00000541790$164$494|ens|ENST00000607124$152$738	AgilentCatalog	8970	HIST1H2BJ	H2B/r|H2BFR|H2BJ	histone cluster 1, H2bj	ref|Homo sapiens histone cluster 1, H2bj (HIST1H2BJ), mRNA [NM_021058]	chr6	27100377	27100318	-	mRNA
A_33_P3376321	2.31422	0.0132242	up	4.90864	3.69812	21.59	38.0467	38.1389	11.6723	16.933	10.0817	4.96747	4.69374	5.0647	3.44939	4.22336	3.4216	ATCTGTACACAGCCCTGCAGAGCATTGACCGTGGCGAGATCGTGAACATGCTGGAGGGTT	ref|NM_020477	ref|NM_020477$4480$3214|ref|NM_001142446$4801$3625|ref|NM_020475$4480$3625|ref|NM_020476$4480$3700	AgilentCatalog	286	ANK1	ANK|SPH1|SPH2	ankyrin 1, erythrocytic	ref|Homo sapiens ankyrin 1, erythrocytic (ANK1), transcript variant 2, mRNA [NM_020477]	chr8	41542202	41542143	-	mRNA
A_23_P117797	2.04969	0.0249935	up	7.69727	6.66186	243.347	226.261	212.309	111.962	78.1208	95.6002	8.24605	7.36428	7.48148	6.79434	6.45165	6.7396	CGTCAGCCTACTGTGGCTGTTGAGCAAAGCATTTCTCCTTTCTGGGCCTCATTTGCACTA	ref|NM_017882	ref|NM_017882$1563$635|ens|ENST00000249806$1563$619|gb|AK291175$1486$148|gb|AK027604$1527$617	AgilentCatalog	54982	CLN6	CLN4A|HsT18960|nclf	ceroid-lipofuscinosis, neuronal 6, late infantile, variant	ref|Homo sapiens ceroid-lipofuscinosis, neuronal 6, late infantile, variant (CLN6), mRNA [NM_017882]	chr15	68500008	68499949	-	mRNA
A_24_P99090	4.01689	0.00424689	up	6.1522	4.14612	58.3129	108.282	68.6603	17.5376	11.9399	25.1754	6.30758	6.25506	5.89397	4.03938	3.65823	4.74076	CCAGTTCTTCTCAAGGTATAATAAGAAATAAGACTCTATCAAGATCCATAGCATCTGAAG	ref|NM_001286687	ref|NM_001286687$1098$915|ens|ENST00000378034$1019$893|gb|AY062262$1019$880|gb|BC010901$259$888	AgilentCatalog	26586	CKAP2	LB1|TMAP|se20-10	cytoskeleton associated protein 2	ref|Homo sapiens cytoskeleton associated protein 2 (CKAP2), transcript variant 4, mRNA [NM_001286687]	chr13	53035863	53035922	+	mRNA
A_21_P0003328	2.00248	0.000280929	up	2.68946	1.68767	4.34099	9.52343	6.1633	3.23258	3.37028	2.88089	2.8223	2.70842	2.53765	1.69401	1.70741	1.6616	TTATGAACAAGAAGAACAAACTCCAAGCTAAATACAAGTCACGACTTTTCCAGAATCCAA	gb|TCONS_00007445	gb|TCONS_00007445$493$3|gb|BC031941$496$20|gb|BG718733$501$32	AgilentCatalog						chr4	170952991	170952932	-	mRNA
A_23_P63402	2.87879	0.00549663	up	6.83128	5.30582	99.9096	131.316	141.511	32.3284	33.2307	49.3757	7.04224	6.54341	6.9082	4.92687	5.24942	5.74117	GCCAGTCGGTACTTAGCCACCTGATGACTAATGACAACAAAGAGGCTGATGAAGATTTCT	ref|NM_013296	ref|NM_013296$2228$751|ens|ENST00000264126$2228$744|ref|XM_006710588$2805$724|ref|XM_005270787$2759$724	AgilentCatalog	29899	GPSM2	CMCS|DFNB82|LGN|PINS	G-protein signaling modulator 2	ref|Homo sapiens G-protein signaling modulator 2 (GPSM2), mRNA [NM_013296]	chr1	109466754	109466813	+	mRNA
A_33_P3320943	2.01907	0.00440644	up	12.3789	11.3652	4338.4	7081.24	6294.73	2784.67	2205.44	2254.72	12.1943	12.6418	12.3005	11.4753	11.1428	11.4775	TTTCACTTACGCTTTATCTTAACCACTGGACCATTCCTTCTGTAGCTCAGAGAGAGCACC			AgilentCatalog						chr17	15410670	15410729	+	mRNA
A_33_P3392698	2.30513	0.0238169	up	7.17263	5.96778	157.648	196.256	123.324	67.2836	42.0849	71.101	7.64866	7.15556	6.71366	6.02599	5.58596	6.29141	GGCGAAGCCATCTGTTTACTTCATTAAGTTTGATGATGATATTCACATTTATGTCTATGG	ref|NM_001012968	ref|NM_001012968$1191$2861|ens|ENST00000374884$1196$2861|ens|ENST00000596759$1196$2861|ens|ENST00000335144$1191$2861	AgilentCatalog	139886	SPIN4	-	spindlin family, member 4	ref|Homo sapiens spindlin family, member 4 (SPIN4), mRNA [NM_001012968]	chrX	62570027	62569968	-	mRNA
A_33_P3272744	3.38709	0.042246	up	3.81812	2.05807	17.9839	17.0839	10.041	7.44948	3.36546	2.87523	4.7264	3.53793	3.19003	2.80923	1.70533	1.65966	ACGTCACAGGCCATGCACCAGCTCTTCGGGCTGTTTGTCACACTGATGTTTGCCTCTGTG	ref|NM_001256395	ref|NM_001256395$1342$539|ref|NM_001256396$1292$539|ref|NM_020407$1219$539|ref|NR_046115$1356$539	AgilentCatalog	57127	RHBG	SLC42A2	Rh family, B glycoprotein (gene/pseudogene)	ref|Homo sapiens Rh family, B glycoprotein (gene/pseudogene) (RHBG), transcript variant 2, mRNA [NM_001256395]	chr1	156352585	156352644	+	mRNA
A_23_P436281	3.40359	0.0380654	up	12.1028	10.3358	6924.79	3926.36	4349.82	1163.93	749.528	1835.31	12.8354	11.7093	11.7637	10.2298	9.61679	11.1607	CTCATTTACGAGGAGACCCGCGGTGTGCTGAAGGTGTTCCTGGAGAATGTGATTCGGGAC	ref|NM_001034077	ref|NM_001034077$175$161|ref|NM_003548$175$161|ens|ENST00000578186$175$161|ens|ENST00000579512$175$161	AgilentCatalog	554313	HIST2H4B	H4/o	histone cluster 2, H4b	ref|Homo sapiens histone cluster 2, H4b (HIST2H4B), mRNA [NM_001034077]	chr1	149804396	149804455	+	mRNA
A_21_P0013628	2.22169	0.000146978	up	8.74222	7.59056	332.225	567.973	537.102	206.564	160.916	167.495	8.66695	8.77391	8.78579	7.71495	7.46406	7.59266	AATCTTGTCCTTCTTTCCCCGCTTTTTGTGAACACAGAAATGTAACTGCTTGCAGAAATA	gb|TCONS_l2_00029272	gb|TCONS_l2_00029272$658$3	AgilentCatalog						chr9	38694343	38694284	-	mRNA
A_19_P00317023	2.18398	0.0198033	up	6.57209	5.44513	70.4473	160.847	91.5887	51.137	27.012	50.3781	6.56522	6.85027	6.30078	5.62022	4.94379	5.77138	TGTCTAGAAATCAGCCTGGCTGGGACGCACACCAATAGGAGGGCATCCTCACCTTTCCCA	gb|AK129745	gb|AK129745$1624$152|gb|TCONS_00014547$1624$152	AgilentCatalog	5820	PVT1	LINC00079|NCRNA00079|onco-lncRNA-100	Pvt1 oncogene (non-protein coding)	gb|Homo sapiens cDNA FLJ26234 fis, clone ADG09627. [AK129745]	chr8	129004109	129004168	+	mRNA
A_24_P664850	2.40771	0.0438335	up	3.68283	2.41516	10.6114	13.266	16.1628	9.11615	3.77737	4.16194	4.0143	3.17555	3.85862	3.09475	1.91643	2.23431	CACTAATCTCGACTCTTTGTCACTTGGACTATTTCAGCAACAGTCTCATCTCCCAGATTA	ref|NM_006011	ref|NM_006011$4990$576|ens|ENST00000268164$5072$576|gb|AY358091$1642$567|gb|BX537981$1129$593	AgilentCatalog	8128	ST8SIA2	HsT19690|SIAT8B|ST8SIA-II|STX	ST8 alpha-N-acetyl-neuraminide alpha-2,8-sialyltransferase 2	ref|Homo sapiens ST8 alpha-N-acetyl-neuraminide alpha-2,8-sialyltransferase 2 (ST8SIA2), mRNA [NM_006011]	chr15	93011323	93011382	+	mRNA
A_21_P0008412	2.81036	0.0324479	up	3.59279	2.10204	15.2273	12.5333	10.0084	4.71745	3.78825	3.81181	4.4985	3.0948	3.18507	2.25504	1.92369	2.12737	GCCCTATAGAATATTATTTGTCCTGTATCTGTCACAGGAGTTAATGTATTTTCTAGGACA	gb|TCONS_00022689	gb|TCONS_00022689$1057$11|gb|BX119580$131$134	AgilentCatalog						chr14	27244132	27244073	-	mRNA
A_23_P44648	4.36586	0.0407443	up	5.59359	3.46732	26.1578	160.006	29.6251	10.5221	8.17985	15.8432	5.22958	6.84266	4.70852	3.30109	3.03208	4.0688	CAGACCTCCAGAATTCAAAAAATGCAACCAGCAGGCCTGCAAGAAAAGTGCCGATTTACT	ref|NM_030955	ref|NM_030955$4716$179|ens|ENST00000352040$4383$179|gb|AJ250725$4876$179|gb|BC131733$4383$179	AgilentCatalog	81792	ADAMTS12	PRO4389	ADAM metallopeptidase with thrombospondin type 1 motif, 12	ref|Homo sapiens ADAM metallopeptidase with thrombospondin type 1 motif, 12 (ADAMTS12), mRNA [NM_030955]	chr5	33534990	33527465	-	mRNA
A_21_P0000091	2.22709	0.0275757	up	3.70294	2.54778	5.18242	22.9469	18.9546	7.22306	5.32949	4.9963	3.06265	3.96351	4.08266	2.77026	2.4129	2.46016	TATCTCAGTGAAACTCTTACTTCACACAACAGGAGTCTTAAAGCGTTAGTATGGTTTTAT	ref|NM_001172780	ref|NM_001172780$1258$574|ens|ENST00000524327$820$33|ens|ENST00000522080$997$418|gb|AK295065$997$418	AgilentCatalog	151827	LRRC34	-	leucine rich repeat containing 34	ref|Homo sapiens leucine rich repeat containing 34 (LRRC34), transcript variant 1, mRNA [NM_001172780]	chr3	169514045	169513986	-	mRNA
A_33_P3420762	2.31043	0.00510829	up	9.23532	8.02716	541.062	621.542	857.56	277.16	199.21	248.806	9.3341	8.91026	9.4616	8.14866	7.74953	8.18329	GATTCCCGCGAGAGTCAAAGATCTCCCTGGCATGGATCTTGAGAATAGACATGGTGAACT			AgilentCatalog						chr1	8934916	8934975	+	mRNA
A_23_P397341	2.55943	0.0220299	up	6.23724	4.88142	75.8151	124.692	54.9185	36.8902	21.0638	28.9124	6.6668	6.46611	5.5788	5.1299	4.56887	4.94548	GCCATGTTGCCACATGAGCAAGCTTGGGTGCTCCCAAGGTTCAAATACTTTTTATTAGAC	ref|NM_152341	ref|NM_152341$2088$663|ref|NM_001284511$1971$663|ref|NM_001284512$1866$663|ref|NM_001284513$1594$663	AgilentCatalog	124222	PAQR4	-	progestin and adipoQ receptor family member IV	ref|Homo sapiens progestin and adipoQ receptor family member IV (PAQR4), transcript variant 1, mRNA [NM_152341]	chr16	3022786	3022845	+	mRNA
A_24_P419132	7.027	0.00735108	up	5.31862	2.50571	43.8037	43.4911	40.1989	5.92408	3.32354	9.30734	5.9202	4.89731	5.13836	2.52721	1.68677	3.30316	TTCAAGTGTAGTGTGCTTCAGAGTCTGAAAGAGCTATTGCAGAATTGGCTGTTGTGGCTT	ref|NM_006733	ref|NM_006733$1734$777|ens|ENST00000372926$1741$574|ens|ENST00000218507$1633$1174|gb|BC012462$1478$594	AgilentCatalog	2491	CENPI	CENP-I|FSHPRH1|LRPR1|Mis6	centromere protein I	ref|Homo sapiens centromere protein I (CENPI), mRNA [NM_006733]	chrX	100387440	100395708	+	mRNA
A_23_P55477	5.05749	0.042805	up	4.34668	2.00826	6.67062	20.8191	65.2697	6.06068	3.47233	3.03072	3.39346	3.82099	5.82559	2.55507	1.75152	1.71819	TTATGATCTATTCAGCTGCTTTTACTGTGTGGATTATGCCAACAGCTTGAATGGATTCTA	ref|NM_000676	ref|NM_000676$1525$300|ens|ENST00000582124$1674$141|ens|ENST00000304222$1525$150|gb|X68487$1525$148	AgilentCatalog	136	ADORA2B	ADORA2	adenosine A2b receptor	ref|Homo sapiens adenosine A2b receptor (ADORA2B), mRNA [NM_000676]	chr17	15878851	15878910	+	mRNA
A_23_P403081	2.87943	0.0046594	up	3.45455	1.92877	6.16057	18.9993	11.4989	3.25907	5.29559	2.90298	3.28948	3.68969	3.38449	1.7111	2.40521	1.67	ATTGAGAAGAGACAGGTAAATCAAGGTCTTAACTTAGGTTGGTGTAAGTTAACTTTTCCT	ref|NM_198566	ref|NM_198566$1872$608|ens|ENST00000506213$322$451|ens|ENST00000306862$1846$601|ref|XM_006714473$1915$601	AgilentCatalog	375444	C5orf34	-	chromosome 5 open reading frame 34	ref|Homo sapiens chromosome 5 open reading frame 34 (C5orf34), mRNA [NM_198566]	chr5	43492836	43492367	-	mRNA
A_23_P109452	2.29268	0.0207532	up	5.51198	4.31494	34.9562	89.4718	35.3536	22.226	15.3172	21.3423	5.61291	5.96485	4.95817	4.37928	4.0611	4.50445	GGATGAAGACATGAAGAGAAAGTTTCAAGATCTTCTGTCTGAGGAAAATGAATCCACAGC	ref|NM_001005735	ref|NM_001005735$1661$270|ref|NM_001257387$1646$270|ref|NM_007194$1532$270|ref|NM_145862$1445$270	AgilentCatalog	11200	CHEK2	CDS1|CHK2|HuCds1|LFS2|PP1425|RAD53|hCds1	checkpoint kinase 2	ref|Homo sapiens checkpoint kinase 2 (CHEK2), transcript variant 3, mRNA [NM_001005735]	chr22	29090020	29085145	-	mRNA
A_21_P0003118	2.25945	0.0280227	up	3.58494	2.40897	8.62567	15.6214	13.4805	6.5363	7.24184	3.09352	3.7328	3.41495	3.60707	2.6496	2.83278	1.74452	GTTTATAAATCACCTGAATTTCATCAGGGTCACCATGGGGGAGCTTCATGCATTTTTCAA	gb|TCONS_00006511	gb|TCONS_00006511$768$0	AgilentCatalog						chr3	52217873	52217814	-	mRNA
A_21_P0009089	2.02095	0.0112132	up	3.80952	2.79449	11.59	22.1612	11.5064	7.38651	6.5812	7.0015	4.1303	3.91286	3.38542	2.79757	2.69762	2.88829	ATGTCAACAGGCAGAGGTTGCAAGAATGTGATCCCTGATTTCAAGCTCTCCTTGTTTAAC	gb|TCONS_00024777	gb|TCONS_00024777$399$0	AgilentCatalog						chr16	87275240	87275181	-	mRNA
A_24_P125469	3.97247	0.0127177	up	5.32197	3.33194	35.6782	63.4943	33.1827	14.6915	5.83956	12.0064	5.64239	5.45475	4.86878	3.78592	2.53286	3.67703	TATAGAGCCATCCATAAAATCCTAAGCCCTTTTATTAATGTATAACCAGGAGAACATCTG	ref|NM_006033	ref|NM_006033$3222$861|ens|ENST00000261292$3248$853|ref|XM_005258390$4065$859|gb|AF118767$3222$645	AgilentCatalog	9388	LIPG	EDL|EL|PRO719	lipase, endothelial	ref|Homo sapiens lipase, endothelial (LIPG), mRNA [NM_006033]	chr18	47118360	47118419	+	mRNA
A_23_P143190	2.04594	0.00126366	up	8.48841	7.45564	296.6	537.629	369.06	170.53	166.658	151.095	8.51488	8.69039	8.25995	7.42602	7.50631	7.43459	CTTCCAGCCTCACCCTGTCAGGTATCAAAGAAGACAACAGCTTGCTCAACCAGGGCTTCT	ref|NM_002466	ref|NM_002466$2111$614|ref|NM_001278610$2039$614|ens|ENST00000396863$1944$428|ens|ENST00000217026$1973$606	AgilentCatalog	4605	MYBL2	B-MYB|BMYB	v-myb avian myeloblastosis viral oncogene homolog-like 2	ref|Homo sapiens v-myb avian myeloblastosis viral oncogene homolog-like 2 (MYBL2), transcript variant 1, mRNA [NM_002466]	chr20	42343796	42343855	+	mRNA
A_33_P3386760	3.66651	0.00269349	up	5.73383	3.85942	41.6087	80.2376	53.6941	11.5843	12.9499	19.2571	5.85363	5.80104	5.54682	3.43805	3.78707	4.35314	GGTTTGGGAGGGACAAAAGCTGTGAATATTGCTTTGATGAACCACTGCTGAAAAGAACAG	ref|NM_145862	ref|NM_145862$412$1303|ref|NM_001005735$541$1390|ref|NM_007194$412$1390|ref|NM_001257387$412$1504	AgilentCatalog	11200	CHEK2	CDS1|CHK2|HuCds1|LFS2|PP1425|RAD53|hCds1	checkpoint kinase 2	ref|Homo sapiens checkpoint kinase 2 (CHEK2), transcript variant 2, mRNA [NM_145862]	chr22	29121334	29121275	-	mRNA
A_33_P3500167	3.05385	0.0468728	up	6.68787	5.07724	149.192	151.149	61.147	27.4568	33.4522	36.3349	7.57419	6.75763	5.73179	4.68983	5.25928	5.28261	CAGCTGCCTCGCCAGGTGTGTGGGACTGAAGTTCTTGGAGAAGGGAGTCCAACTCTTCAA	ref|NM_001135	ref|NM_001135$306$8177|ref|NM_013227$306$8474|ens|ENST00000439576$306$8474|ref|XM_006720419$307$8587	AgilentCatalog	176	ACAN	AGC1|AGCAN|CSPG1|CSPGCP|MSK16|SEDK	aggrecan	ref|Homo sapiens aggrecan (ACAN), transcript variant 1, mRNA [NM_001135]	chr15	89346980	89347039	+	mRNA
A_23_P140450	5.12253	0.00324812	up	6.5742	4.21734	69.2219	168.639	88.8974	25.9205	11.3778	20.8269	6.54335	6.92171	6.25755	4.60376	3.58014	4.46814	TCTAAGAATACAGGACACCATTGAGATCACTGGAACTTTTAAACACCGCAAAATGACCCT	ref|NM_003645	ref|NM_003645$1905$443|ref|NM_001159629$1746$443|ens|ENST00000380902$1709$412|ens|ENST00000267842$1905$429	AgilentCatalog	11001	SLC27A2	ACSVL1|FACVL1|FATP2|HsT17226|VLACS|VLCS|hFACVL1	solute carrier family 27 (fatty acid transporter), member 2	ref|Homo sapiens solute carrier family 27 (fatty acid transporter), member 2 (SLC27A2), transcript variant 1, mRNA [NM_003645]	chr15	50526183	50528163	+	mRNA
A_23_P137984	2.93051	0.0418832	up	13.0469	11.4958	5361.07	10760	12870.8	2357.94	1859.91	3965.21	12.4767	13.3197	13.3444	11.2412	10.8912	12.355	AGAAAAGTTAAATACCAGATAAGCTTTTGATTTTTGTATTGTTTGCATCCCCTTGCCCTC	ref|NM_002966	ref|NM_002966$961$48|ens|ENST00000368809$530$26|ens|ENST00000368811$1113$29|gb|M38591$563$26	AgilentCatalog	6281	S100A10	42C|ANX2L|ANX2LG|CAL1L|CLP11|Ca[1]|GP11|P11|p10	S100 calcium binding protein A10	ref|Homo sapiens S100 calcium binding protein A10 (S100A10), mRNA [NM_002966]	chr1	151955479	151955420	-	mRNA
A_24_P96780	3.20413	0.0100722	up	5.89055	4.21061	49.6899	54.4127	95.1976	17.2321	19.4873	16.9574	6.09373	5.22222	6.35568	4.01345	4.44978	4.1686	GCTGGAGATAGACCTTTTAAAGTCTAGTAAAGAAGAGCTCAATAATTCATTGAAAGCTAC	ref|NM_016343	ref|NM_016343$8402$1854|ens|ENST00000467765$398$969|ens|ENST00000366955$8396$1851|gb|AF118076$1085$969	AgilentCatalog	1063	CENPF	CENF|CILD31|PRO1779|hcp-1	centromere protein F, 350/400kDa	ref|Homo sapiens centromere protein F, 350/400kDa (CENPF), mRNA [NM_016343]	chr1	214826239	214826298	+	mRNA
A_21_P0011481	2.29139	0.00103182	up	2.84806	1.65184	4.94044	11.5189	6.32286	3.17828	3.27967	2.80608	2.9999	2.97533	2.56895	1.65352	1.66777	1.63422	TTGTGGGTGGTAATGTCTAAGGAAGCAGTTTAAATCTGAAAATATTTAAAATGTGATCTA	gb|TCONS_l2_00010169	gb|TCONS_l2_00010169$585$0	AgilentCatalog						chr16	53081035	53080976	-	mRNA
A_32_P221748	2.03276	0.0115453	up	9.2487	8.22526	572.453	772.632	665.674	342.327	206.454	290.182	9.41127	9.23176	9.10308	8.45792	7.79819	8.41968	GTTGAACCGCTGAAACTTGTTCACTGAAACATTTTAACTTGCATTAATGCTTTACGTCTC	gb|BX350880	gb|BX350880$248$440	AgilentCatalog					gb|BX350880 Homo sapiens NEUROBLASTOMA COT 25-NORMALIZED Homo sapiens cDNA clone CS0DC005YN21 3-PRIME, mRNA sequence [BX350880]	chr13	72249881	72249822	-	mRNA
A_33_P3362886	2.43904	0.0175808	up	3.52969	2.24338	8.87642	15.7324	11.546	5.42271	6.42548	2.84162	3.77394	3.42413	3.391	2.41729	2.66543	1.64741	CTTTCCATTTATCAGGGACTACTGACGCGTGTCTCCCAATAAATACCTGAGTATAAACAA	gb|AK056419	gb|AK056419$1109$1740	AgilentCatalog					gb|Homo sapiens cDNA FLJ31857 fis, clone NT2RP7001156. [AK056419]	chr17	46124302	46124243	-	mRNA
A_23_P144071	5.84972	0.0314977	up	8.92984	6.38147	481.732	1376.43	217.739	86.2439	56.9348	95.2134	9.16711	10.1062	7.51616	6.39744	6.01346	6.73351	TTCTGTGGAGGAGTACCAGGACCCTGAAGCTCCTTGGGATAGTGATGACCCCTGTTCCCT	ref|NM_000094	ref|NM_000094$8574$535|ens|ENST00000466591$184$534|ens|ENST00000328333$8681$535|ens|ENST00000454817$8478$535	AgilentCatalog	1294	COL7A1	EBD1|EBDCT|EBR1|NDNC8	collagen, type VII, alpha 1	ref|Homo sapiens collagen, type VII, alpha 1 (COL7A1), mRNA [NM_000094]	chr3	48602588	48602401	-	mRNA
A_24_P20873	3.15219	0.0351748	up	11.3327	9.67639	3741.08	2331.19	2706.2	792.806	471.146	1089.67	12.0011	10.9069	11.0903	9.68141	8.96923	10.3785	CATTTCTGGCCTCATCTATGAGGAGACCCGCGGAGTGTTGAAGGTGTTCCTGGAGAACGT	ref|NM_003495	ref|NM_003495$137$173|ens|ENST00000354348$149$1134|gb|AB590709$146$120|gb|HQ257982$153$130	AgilentCatalog	8294	HIST1H4I	H4/m|H4FM|H4M	histone cluster 1, H4i	ref|Homo sapiens histone cluster 1, H4i (HIST1H4I), mRNA [NM_003495]	chr6	27107225	27107284	+	mRNA
A_23_P76034	3.09828	0.0145996	up	7.9661	6.33463	150.789	534.176	235.424	78.0655	60.4226	90.7745	7.58859	8.67986	7.62985	6.24521	6.09357	6.66511	GGGTTTGATGGCAACTGGTACCTGCAGCGGATGGACGTGAAGCTCACCTGCAAAGCTGAT	ref|NM_203286	ref|NM_203286$928$463|ref|NM_203285$928$561|ens|ENST00000524510$730$42|ens|ENST00000340882$756$243	AgilentCatalog	5818	PVRL1	CD111|CLPED1|ED4|HIgR|HV1S|HVEC|OFC7|PRR|PRR1|PVRR|PVRR1|SK-12|nectin-1	poliovirus receptor-related 1 (herpesvirus entry mediator C)	ref|Homo sapiens poliovirus receptor-related 1 (herpesvirus entry mediator C) (PVRL1), transcript variant 3, mRNA [NM_203286]	chr11	119547906	119547847	-	mRNA
A_19_P00809372	3.02813	0.00694743	up	4.72937	3.13094	14.2144	43.618	33.4265	12.0429	6.15725	9.21258	4.40527	4.90196	4.88087	3.49515	2.60902	3.28865	GGTAGGAATAAAATAACAACAGACTGCCATACAAATGGTTCTATCTACACCATCTAAAAG	gb|TCONS_l2_00014790	gb|TCONS_l2_00014790$2795$7|gb|TCONS_l2_00014789$1884$120|gb|TCONS_l2_00014788$1965$198	AgilentCatalog						chr2	111964964	111964905	-	mRNA
A_23_P160631	2.57647	0.0444669	up	9.86417	8.49877	1390.17	1094.07	711.475	284.577	315.582	406.952	10.6333	9.75904	9.20014	8.18553	8.38475	8.92605	GTGAGACGGGTACTTTGGTGGACATGAAGGAACTGGGCATATGGGAGCCATTGGCTGTGA	ref|NM_005998	ref|NM_005998$1675$372|ref|NM_001008800$1561$372|ref|NR_036564$1837$372|ref|NR_036565$1788$372	AgilentCatalog	7203	CCT3	CCT-gamma|CCTG|PIG48|TCP-1-gamma|TRIC5	chaperonin containing TCP1, subunit 3 (gamma)	ref|Homo sapiens chaperonin containing TCP1, subunit 3 (gamma) (CCT3), transcript variant 1, mRNA [NM_005998]	chr1	156280437	156280378	-	mRNA
A_33_P3277532	2.18854	0.0465109	up	4.84648	3.71652	11.5616	47.0558	48.3477	16.6392	11.4337	11.3622	4.12642	5.01263	5.40039	3.96396	3.58846	3.59713	ACTGCCGTGACCACACAGCTGGGCCACACTGTGAGCGCTGTCAGGAGAATTTCTATCACT	ref|NM_006059	ref|NM_006059$1158$4889|ens|ENST00000480883$1101$742|ens|ENST00000361069$1193$4880|ref|XM_006716921$1101$2834	AgilentCatalog	10319	LAMC3	OCCM	laminin, gamma 3	ref|Homo sapiens laminin, gamma 3 (LAMC3), mRNA [NM_006059]	chr9	133914335	133914394	+	mRNA
A_23_P30315	6.3794	0.0402837	up	5.90226	3.22884	40.4699	58.8525	110.009	3.25093	20.4576	10.3245	5.81588	5.34037	6.55054	1.70572	4.52379	3.45702	CGTAACATACCAGTTAGGGCCTGCGGAAGCATCTTGTAATGGAACACATTACTATTTCTG	ref|NM_033342	ref|NM_033342$1078$103|ens|ENST00000334421$1078$90|gb|AF220032$1078$92|gb|BC080553$908$103	AgilentCatalog	81786	TRIM7	GNIP|RNF90	tripartite motif containing 7	ref|Homo sapiens tripartite motif containing 7 (TRIM7), transcript variant 6, mRNA [NM_033342]	chr5	180630267	180630208	-	mRNA
A_33_P3370310	2.08826	0.0246983	up	5.50231	4.44	21.5003	83.8134	58.9025	26.899	16.9539	20.3456	4.96165	5.86733	5.67793	4.65855	4.22605	4.43541	TACCCTAGAGGTCATCTCCATTTCATCCAGATAAATGAGTATGCAAGGAACGTTTTTATA	ref|NM_001171796	ref|NM_001171796$394$3388|ref|NM_001171798$235$3388|ens|ENST00000378861$348$1188|ens|ENST00000520430$202$1567	AgilentCatalog	286144	TRIQK	C8orf83|PRO0845|UPF0599	triple QxxK/R motif containing	ref|Homo sapiens triple QxxK/R motif containing (TRIQK), transcript variant 1, mRNA [NM_001171796]	chr8	93933791	93933732	-	mRNA
A_23_P122924	10.4353	0.0240251	up	6.29804	2.91463	58.0201	301.483	31.2479	7.07439	5.05227	11.8736	6.30129	7.80735	4.78547	2.74313	2.33987	3.66089	AAACATCATCAAAAAGGACATTCAGAACATGATCGTGGAGGAGTGTGGGTGCTCATAGAG	ref|NM_002192	ref|NM_002192$1470$645|ens|ENST00000442711$1458$114|ens|ENST00000464515$2211$132|gb|AK290584$1433$12	AgilentCatalog	3624	INHBA	EDF|FRP	inhibin, beta A	ref|Homo sapiens inhibin, beta A (INHBA), mRNA [NM_002192]	chr7	41729305	41729246	-	mRNA
A_23_P202427	10.4439	0.0226839	up	6.60108	3.21649	75.8192	234.748	60.4054	3.22583	11.3245	19.7093	6.66709	7.42114	5.71502	1.68951	3.57179	4.38816	AGGAACTCACGTTATGAACTAGGGGGATCTCATCTAACTTGTCCTTAACTTGCCATGTTG	ref|NM_025130	ref|NM_025130$3331$328|ens|ENST00000354624$3331$298|gb|AX721041$848$286|gb|AK291024$3298$288	AgilentCatalog	80201	HKDC1	-	hexokinase domain containing 1	ref|Homo sapiens hexokinase domain containing 1 (HKDC1), mRNA [NM_025130]	chr10	71026958	71027017	+	mRNA
A_23_P47565	2.53569	0.02364	up	12.6454	11.303	5260.55	6603.61	9982.65	2078.48	1817.88	3142.48	12.4437	12.5295	12.963	11.0684	10.865	11.9757	AGATACACTTTGGGGGATCCAAAAGGAGCTGCAATTTTAAAGTCTTCTGATGTCATATCA	ref|NM_001165414	ref|NM_001165414$1328$935|ref|NM_005566$1231$935|ref|NM_001165416$1107$935|ref|NM_001135239$1057$935	AgilentCatalog	3939	LDHA	GSD11|HEL-S-133P|LDHM|PIG19	lactate dehydrogenase A	ref|Homo sapiens lactate dehydrogenase A (LDHA), transcript variant 3, mRNA [NM_001165414]	chr11	18428789	18428848	+	mRNA
A_23_P306105	2.24788	0.0455241	up	6.81394	5.64538	141.989	100.046	131.309	53.1973	38.6035	51.0648	7.50536	6.13417	6.80229	5.67782	5.46532	5.79299	AGTCGCATCGCTAATGATATTTGCCAAGTTGAGTGTACACAAAGTTTCTCATATCCTGTT	ref|NM_020474	ref|NM_020474$3359$433|ens|ENST00000269195$3368$419|ref|XM_005258239$3417$224|gb|AW136794$362$70	AgilentCatalog	2589	GALNT1	GALNAC-T1	polypeptide N-acetylgalactosaminyltransferase 1	ref|Homo sapiens polypeptide N-acetylgalactosaminyltransferase 1 (GALNT1), mRNA [NM_020474]	chr18	33291320	33291379	+	mRNA
A_33_P3326210	3.33573	0.0084555	up	7.46357	5.72557	204.609	166.788	211.848	65.892	48.1776	39.5432	8.00423	6.90741	7.47908	5.99399	5.77391	5.40881	TTCATGTTTGGCTGTTTTCTCAGCACTGATGAAATAGCATTTTCTGACCCAACACCAGAT	ref|NM_001017420	ref|NM_001017420$1763$1553|ens|ENST00000397418$1598$829|ens|ENST00000522378$1598$845|ens|ENST00000305188$1918$1944	AgilentCatalog	157570	ESCO2	2410004I17Rik|EFO2|RBS	establishment of sister chromatid cohesion N-acetyltransferase 2	ref|Homo sapiens establishment of sister chromatid cohesion N-acetyltransferase 2 (ESCO2), mRNA [NM_001017420]	chr8	27660830	27660889	+	mRNA
A_23_P204947	5.98668	0.00499741	up	6.76908	4.18733	53.7574	248.155	113.899	15.62	14.8425	24.1796	6.20222	7.50913	6.5959	3.87032	4.00947	4.6822	ATTCTGTTGATTAAAGATGAGCTTTGTCTACTTCAAAAGTTTGTTTGCTTACCCCTTCAG	ref|NM_004004	ref|NM_004004$1963$326|ens|ENST00000382844$1947$304|ens|ENST00000382848$1886$306|ref|XM_005266354$1943$313	AgilentCatalog	2706	GJB2	CX26|DFNA3|DFNA3A|DFNB1|DFNB1A|HID|KID|NSRD1|PPK	gap junction protein, beta 2, 26kDa	ref|Homo sapiens gap junction protein, beta 2, 26kDa (GJB2), mRNA [NM_004004]	chr13	20761974	20761915	-	mRNA
A_24_P296254	2.90243	0.00352494	up	3.49808	1.96082	8.02736	14.273	13.2045	3.22795	5.30751	3.18958	3.63162	3.2852	3.57742	1.6909	2.40799	1.78358	CTCTCTGGAAAATGACTTGACTAAGGCTCTCATGAAATTCAAAGTGCCATTTAGAACATG	ref|NM_014783	ref|NM_014783$4979$859|ref|NM_001286480$4360$859|ref|NM_001286479$4238$859|ens|ENST00000361627$4979$859	AgilentCatalog	9824	ARHGAP11A	GAP (1-12)	Rho GTPase activating protein 11A	ref|Homo sapiens Rho GTPase activating protein 11A (ARHGAP11A), transcript variant 1, mRNA [NM_014783]	chr15	32931232	32931291	+	mRNA
A_23_P147918	2.33037	0.0272713	up	11.5103	10.2897	3017.69	2237.45	5009.62	1181.07	1065.13	1183.48	11.7046	10.8486	11.9776	10.2506	10.1132	10.5053	TGTTCAGTCTCATCTAACCTTCCAATGTCTGATGTTCCTGCCAAATTCCTGCCTGATTCT	ref|NM_080388	ref|NM_080388$700$325|ens|ENST00000368703$662$224|ens|ENST00000368704$773$313|ens|ENST00000368706$745$313	AgilentCatalog	140576	S100A16	AAG13|DT1P1A7|S100F	S100 calcium binding protein A16	ref|Homo sapiens S100 calcium binding protein A16 (S100A16), mRNA [NM_080388]	chr1	153579734	153579675	-	mRNA
A_23_P390518	3.87477	0.0158654	up	7.85258	5.89847	337.21	280.525	171.188	79.7578	48.932	45.6059	8.68941	7.69523	7.17311	6.27811	5.79489	5.62241	TGTGTCGTTCCTTAAGCAGAACTAAGCTCAGTATGTGACCTTACCCGCTAGGTGGTTAAT	ref|NM_003839	ref|NM_003839$2907$1626|ref|NM_001278268$2865$1626|ref|NM_001270949$2123$1626|ref|NM_001270950$2070$1626	AgilentCatalog	8792	TNFRSF11A	CD265|FEO|LOH18CR1|ODFR|OFE|OPTB7|OSTS|PDB2|RANK|TRANCER	tumor necrosis factor receptor superfamily, member 11a, NFKB activator	ref|Homo sapiens tumor necrosis factor receptor superfamily, member 11a, NFKB activator (TNFRSF11A), transcript variant 1, mRNA [NM_003839]	chr18	60053258	60053317	+	mRNA
A_32_P514599	2.0038	0.0364942	up	8.21071	7.20797	368.688	341.449	270.245	171.328	126.182	119.389	8.80975	7.99898	7.82341	7.43332	7.11855	7.07205	AGTCAAGGCTCCAGGGTTTTGTGACAAAGAACCAGCTCAAAGATATGGCTGTTACTACTG			AgilentCatalog						chr3	36809424	36809365	-	mRNA
A_23_P88691	5.66028	0.00257188	up	5.77666	3.27579	58.3805	65.0757	53.0673	10.9163	7.0368	12.0787	6.30893	5.48992	5.53114	3.35052	2.7912	3.68564	TAGCCCAGGTTCTTGATCGGATGTTTCTGTGGACTTTTCTTTTCGTTTCAATTGTTGGAT	ref|NM_000745	ref|NM_000745$1467$2119|ens|ENST00000299565$1467$2096|ref|XM_005254142$929$253|gb|Y08419$1267$80	AgilentCatalog	1138	CHRNA5	LNCR2	cholinergic receptor, nicotinic, alpha 5 (neuronal)	ref|Homo sapiens cholinergic receptor, nicotinic, alpha 5 (neuronal) (CHRNA5), mRNA [NM_000745]	chr15	78885456	78885515	+	mRNA
A_23_P94296	2.4403	0.00476727	up	2.94299	1.65593	6.64248	9.25109	7.42424	3.26709	3.22981	2.73309	3.388	2.66738	2.7736	1.71618	1.64642	1.60519	CCATCTTGGTTGTTGTGCTTGTCCTGGTTATTGTCGGTATCGGAGTTCTTATACTATTAG	ref|NM_003817	ref|NM_003817$2121$1216|ens|ENST00000175238$2091$1216|ref|XM_005273670$2121$351|ref|XM_005273673$2121$735	AgilentCatalog	8756	ADAM7	ADAM 7|ADAM-7|EAPI|GP-83|GP83	ADAM metallopeptidase domain 7	ref|Homo sapiens ADAM metallopeptidase domain 7 (ADAM7), mRNA [NM_003817]	chr8	24358309	24358368	+	mRNA
A_23_P321307	3.03399	0.0473498	up	7.99361	6.39239	145.738	685.535	198.247	74.6898	66.1993	97.7986	7.54073	9.0546	7.38549	6.18027	6.22203	6.77487	GAACATTGTCAATGAAATCTACCATGACGAGTCCTTGGGTGCCCACATCAACGTGGTCCT	ref|NM_021599	ref|NM_021599$986$1018|ens|ENST00000274609$986$998|gb|AK308213$989$1001	AgilentCatalog	9509	ADAMTS2	ADAM-TS2|ADAMTS-2|ADAMTS-3|NPI|PC I-NP|PCI-NP|PCINP|PCPNI|PNPI	ADAM metallopeptidase with thrombospondin type 1 motif, 2	ref|Homo sapiens ADAM metallopeptidase with thrombospondin type 1 motif, 2 (ADAMTS2), transcript variant 2, mRNA [NM_021599]	chr5	178634520	178608104	-	mRNA
A_33_P3360216	4.12034	0.0165464	up	8.09574	6.05298	372.042	279.081	261.555	58.8518	41.5136	97.1896	8.82172	7.68702	7.77849	5.82633	5.56747	6.76514	TGGATTAGTTTGCAGCAACTCAATCCCAAAGGAACCAAAGGCTCTTTTCAGAGCCACCTA	ref|NM_003509	ref|NM_003509$409$0|gb|CK000930$434$301	AgilentCatalog	8329	HIST1H2AI	H2A/c|H2AFC	histone cluster 1, H2ai	ref|Homo sapiens histone cluster 1, H2ai (HIST1H2AI), mRNA [NM_003509]	chr6	27776386	27776445	+	mRNA
A_24_P193592	4.1757	0.0147356	up	4.60154	2.53952	17.2432	32.7818	28.6006	4.91696	3.63231	10.608	4.6686	4.47799	4.65802	2.30468	1.81885	3.49504	AAAGAATTTTCCCAGATAGGCTAGCCAGAAAAAACTTCAAGTCCTCTGTAACATCTGAGG	ref|NM_001761	ref|NM_001761$3313$914|ens|ENST00000293968$3206$907|ens|ENST00000397066$3313$910|gb|AB208829$3120$907	AgilentCatalog	899	CCNF	FBX1|FBXO1	cyclin F	ref|Homo sapiens cyclin F (CCNF), mRNA [NM_001761]	chr16	2507886	2507945	+	mRNA
A_23_P44684	3.41822	0.0473459	up	7.82413	6.05089	367.996	143.965	303.939	67.8922	51.8068	68.3206	8.80537	6.68208	7.98494	6.03938	5.87983	6.23345	GAGTAAATAAATTTTATGGGCGGGTGCCAAATACTGCTGTGAATCTATTTGTATAGTATC	ref|NM_001258316	ref|NM_001258316$3472$890|ref|NM_001258315$3242$890|ref|NM_018098$3149$890|ens|ENST00000232458$3152$875	AgilentCatalog	1894	ECT2	ARHGEF31	epithelial cell transforming 2	ref|Homo sapiens epithelial cell transforming 2 (ECT2), transcript variant 2, mRNA [NM_001258316]	chr3	172538330	172538389	+	mRNA
A_24_P188377	2.43818	0.0253428	up	11.3736	10.0878	3793.89	2627.15	2560.15	930.214	915.946	1140.09	12.0172	11.0855	11.0182	9.9082	9.90663	10.4487	TTCAGAAACCTACCACAGTAAATGTTCCAACTACAGAAGTCTCACCAACTTCTCAGAAAA	ref|NM_000574	ref|NM_000574$1180$1572|ref|NM_001114752$1180$1690|ens|ENST00000367067$882$355|ens|ENST00000488171$965$364	AgilentCatalog	1604	CD55	CR|CROM|DAF|TC	CD55 molecule, decay accelerating factor for complement (Cromer blood group)	ref|Homo sapiens CD55 molecule, decay accelerating factor for complement (Cromer blood group) (CD55), transcript variant 1, mRNA [NM_000574]	chr1	207510071	207510130	+	mRNA
A_33_P3304668	9.3189	0.0355174	up	9.01568	5.79552	762.036	1407.76	161.714	40.5869	43.0618	81.1029	9.81593	10.1364	7.09469	5.26826	5.61947	6.49884	GGTGGGAGGAAGCAAAAGACTCTGTACCTATTTTGTATGTGTATAATAATTTGAGATGTT	ref|NM_000088	ref|NM_000088$5815$52|ens|ENST00000225964$5808$859|ref|XM_005257058$5548$52|ref|XM_005257059$4900$52	AgilentCatalog	1277	COL1A1	EDSC|OI1|OI2|OI3|OI4	collagen, type I, alpha 1	ref|Homo sapiens collagen, type I, alpha 1 (COL1A1), mRNA [NM_000088]	chr17	48261568	48261509	-	mRNA
A_33_P3237359	2.10196	0.0424321	up	5.85474	4.783	71.0787	66.2064	50.8756	28.6783	23.1464	27.7331	6.57634	5.51624	5.47162	4.75254	4.71336	4.88311	GTCTGGAGCACCCTGAAACTGTATCAAAGTTGCACATATTTCCAAACATTTTTTAAATGA	ref|NM_005342	ref|NM_005342$880$2616|ens|ENST00000325307$884$2616|ens|ENST00000593327$884$2616|ref|XM_005274667$994$2616	AgilentCatalog	3149	HMGB3	HMG-2a|HMG-4|HMG2A|HMG4	high mobility group box 3	ref|Homo sapiens high mobility group box 3 (HMGB3), mRNA [NM_005342]	chrX	150156573	150156632	+	mRNA
A_23_P90888	2.44017	0.0263746	up	4.38512	3.09814	19.6188	31.2398	16.7481	10.5727	6.02175	9.98617	4.84083	4.40603	3.90851	3.30777	2.58086	3.40579	GGAGAAGATGACTCTGAGCATCTCTGTCTTACTGTCTTTGACTGTGTTCCTTCTGGTCAT	ref|NM_001039523	ref|NM_001039523$932$1102|ref|NM_000079$857$1102|ens|ENST00000435083$687$849|ens|ENST00000261007$921$999	AgilentCatalog	1134	CHRNA1	ACHRA|ACHRD|CHRNA|CMS1A|CMS1B|CMS2A|FCCMS|SCCMS	cholinergic receptor, nicotinic, alpha 1 (muscle)	ref|Homo sapiens cholinergic receptor, nicotinic, alpha 1 (muscle) (CHRNA1), transcript variant 1, mRNA [NM_001039523]	chr2	175614896	175614837	-	mRNA
A_23_P433798	4.35711	0.037892	up	4.48193	2.35855	18.4047	47.8345	13.9463	11.6244	3.21074	3.53262	4.75638	5.03714	3.65226	3.44358	1.63824	1.99384	CCACGTCCCAAACATTCTAGTTAGCTGGTAAAGCAATCAGAACAAGAAAATGATAAGAGT	ref|NM_024825	ref|NM_024825$1782$1490|ref|NM_001146254$1758$1490|ref|NM_001146255$1491$1490|ens|ENST00000538371$1758$8	AgilentCatalog	79883	PODNL1	SLRR5B	podocan-like 1	ref|Homo sapiens podocan-like 1 (PODNL1), transcript variant 1, mRNA [NM_024825]	chr19	14043548	14043489	-	mRNA
A_24_P84419	2.29346	0.0352512	up	5.75194	4.55442	36.4658	82.0967	61.7485	32.4131	12.9943	28.7545	5.67364	5.83506	5.74713	4.93071	3.79447	4.93807	CTTGTTTGTTTTTTAAGGGGAAAAAAGTTTGTAATTATTTCATCCAAATCTCCCGTTATA	ref|NM_001134398	ref|NM_001134398$4340$465|ref|NM_003371$4223$465|ens|ENST00000371851$4590$451|ens|ENST00000371850$4326$451	AgilentCatalog	7410	VAV2	VAV-2	vav 2 guanine nucleotide exchange factor	ref|Homo sapiens vav 2 guanine nucleotide exchange factor (VAV2), transcript variant 1, mRNA [NM_001134398]	chr9	136627526	136627467	-	mRNA
A_24_P227091	3.02194	0.0088807	up	8.36082	6.76534	395.219	379.42	311.884	116.894	74.6845	117.701	8.89803	8.16159	8.02284	6.85851	6.38899	7.04852	ACACTCCAAGACCTGTGCCTTTTAGAGAAGCTCACAATGATTTAAGGACTGTTTGAAACT	ref|NM_004523	ref|NM_004523$4552$489|ens|ENST00000260731$4334$464|gb|U37426$4334$464|gb|BC050421$1769$481	AgilentCatalog	3832	KIF11	EG5|HKSP|KNSL1|MCLMR|TRIP5	kinesin family member 11	ref|Homo sapiens kinesin family member 11 (KIF11), mRNA [NM_004523]	chr10	94414627	94414686	+	mRNA
A_33_P3313801	2.48022	0.0276117	up	4.79667	3.48621	15.738	64.3771	23.2508	15.334	9.71303	9.2868	4.5459	5.47428	4.36984	3.84584	3.31261	3.30017	GTAAGGAGGGGAAAATGGATACACACATTGACATCTCTTTTGCAAAATATTTCTTCCTAT	ref|NM_080654	ref|NM_080654$660$1400|ens|ENST00000317945$646$1403|gb|AK313358$627$24|gb|AY598334$606$24	AgilentCatalog	91057	CCDC34	L15|NY-REN-41|RAMA3	coiled-coil domain containing 34	ref|Homo sapiens coiled-coil domain containing 34 (CCDC34), transcript variant 2, mRNA [NM_080654]	chr11	27371878	27371819	-	mRNA
A_32_P135243	3.04101	0.0150755	up	7.34873	5.74418	169.757	248.63	129.655	54.5248	34.4214	67.6577	7.74821	7.51219	6.7858	5.71434	5.29942	6.21877	TTACACTCAGCAGGGTTTTGGAAATTTGCCCATCTGCATGGCAAAGACCGATCTTTCTCT	ref|NM_001242767	ref|NM_001242767$2828$602|ref|NM_015440$2825$602|ref|NM_001242768$2512$602|ens|ENST00000412301$354$62	AgilentCatalog	25902	MTHFD1L	FTHFSDC1|MTC1THFS|dJ292B18.2	methylenetetrahydrofolate dehydrogenase (NADP+ dependent) 1-like	ref|Homo sapiens methylenetetrahydrofolate dehydrogenase (NADP+ dependent) 1-like (MTHFD1L), transcript variant 1, mRNA [NM_001242767]	chr6	151355724	151358147	+	mRNA
A_23_P124300	2.17855	0.0492891	up	5.18773	4.06436	35.9429	36.2917	44.5434	12.2966	17.9877	19.1349	5.65247	4.62677	5.28396	3.52755	4.32188	4.34365	TCTACTGATCCCCAAAAGCTGCCTTTTCTGCTCATTCTGGATGCCAAAAGCTTTACGGAA	ref|NM_017429	ref|NM_017429$1655$731|ens|ENST00000425577$1527$270|ens|ENST00000563804$1527$270|ens|ENST00000258168$1898$712	AgilentCatalog		BCMO1			ref|Homo sapiens beta-carotene 15,15'-monooxygenase 1 (BCMO1), mRNA [NM_017429]	chr16	81323976	81324035	+	mRNA
A_32_P56143	2.00987	0.00835724	up	8.38055	7.37345	327.58	382.713	384.719	195.102	124.112	147.817	8.64895	8.17436	8.31833	7.62401	7.0958	7.40053	TGCGAATCAGAAGTTCAGTGGACTTCTGAACGTCTAATTTCACGGAGCGCCACAGTACCA			AgilentCatalog						chrX	122648510	122648451	-	mRNA
A_33_P3242733	5.16524	0.0247837	up	9.0388	6.66997	686.707	1002.59	270.616	76.6771	84.4046	132.349	9.66537	9.62603	7.82501	6.21757	6.56234	7.23	ATATGTGAAGGCCTCTGGCTGACCTATCTGAGGGCTCGGCTGACCAGCTGACTATCCTCA	ref|NM_138370	ref|NM_138370$1639$818|ens|ENST00000401498$1474$16|ens|ENST00000470578$518$187|ens|ENST00000480099$267$460	AgilentCatalog	91461	PKDCC	SGK493|Vlk	protein kinase domain containing, cytoplasmic	ref|Homo sapiens protein kinase domain containing, cytoplasmic (PKDCC), mRNA [NM_138370]	chr2	42284807	42284866	+	mRNA
A_33_P3344127	3.05118	0.023826	up	10.3049	8.69552	1545.85	1252.73	1389.5	480.548	231.559	484.661	10.7956	9.96489	10.1542	8.95046	7.95267	9.18343	ATGTCTGGACGTGGTAAGCAAGGAGGCAAAGCTCGCGCCAAAGCGAAATCCCGCTCTTCT	ref|NM_003512	ref|NM_003512$88$398|ens|ENST00000377791$88$398|gb|AK311811$61$333|gb|AB384945$9$338	AgilentCatalog	8334	HIST1H2AC	H2A/l|H2AFL|dJ221C16.4	histone cluster 1, H2ac	ref|Homo sapiens histone cluster 1, H2ac (HIST1H2AC), mRNA [NM_003512]	chr6	26124461	26124520	+	mRNA
A_21_P0000044	4.90679	0.0349968	up	9.01906	6.72428	350.612	1612.08	296.57	107.217	75.9119	116.643	8.74347	10.3621	7.95157	6.7282	6.41063	7.03401	CATCTATTCCATCTGTGAGTGACTCTTTGACATGGAGAGAATTTCACTATATTCAGGCTA	ref|NM_001164460	ref|NM_001164460$906$333|ref|NM_207342$849$392|ens|ENST00000475789$825$172|ens|ENST00000483679$825$172	AgilentCatalog	256227	STEAP1B	-	STEAP family member 1B	ref|Homo sapiens STEAP family member 1B (STEAP1B), transcript variant 1, mRNA [NM_001164460]	chr7	22532239	22478371	-	mRNA
A_23_P96209	2.29941	0.0336356	up	8.19908	6.99781	373.027	281.959	322.52	103.751	145.537	113.627	8.82457	7.70306	8.06961	6.68069	7.31917	6.99358	CCACATGCAGGGATGCACCCACAATGTACCAAAGCAGGCTGGGCCCAGGGTTCTATTTAT	ref|NM_025232	ref|NM_025232$1389$282|ens|ENST00000306306$1405$245|ens|ENST00000334530$1171$245|ref|XM_006716403$1267$245	AgilentCatalog	80346	REEP4	C8orf20|PP432	receptor accessory protein 4	ref|Homo sapiens receptor accessory protein 4 (REEP4), mRNA [NM_025232]	chr8	21995837	21995778	-	mRNA
A_21_P0009329	4.07198	0.00290659	up	3.87415	1.84842	8.99358	29.7387	12.4518	4.63357	3.30167	2.80767	3.79026	4.33518	3.49702	2.23298	1.67747	1.63481	GAGGTGTCAACTCAACTGTGTCTTCTTAGAAGAGCCCATTATTTATAGGCTGGACTGGAA	gb|TCONS_00025688	gb|TCONS_00025688$507$0|gb|TCONS_00025686$216$67	AgilentCatalog						chr17	46124618	46124321	-	mRNA
A_24_P68631	2.46521	0.0363996	up	12.5097	11.208	8449.09	5876.37	5429.71	2293.28	1625.17	2601.97	13.1108	12.327	12.0912	11.2001	10.7162	11.7076	AAGAAGACGCGCATCATCCCTCGCCATCTGCAACTAGCCGTGAGGAATGACGAAGAGCTC	ref|NM_175065	ref|NM_175065$222$166|ens|ENST00000331128$222$166|ens|ENST00000579360$222$166|gb|BC172330$256$138	AgilentCatalog	317772	HIST2H2AB	H2AB	histone cluster 2, H2ab	ref|Homo sapiens histone cluster 2, H2ab (HIST2H2AB), mRNA [NM_175065]	chr1	149859244	149859185	-	mRNA
A_32_P182439	2.09302	0.0161214	up	5.78995	4.72437	38.8571	73.5444	70.8561	31.9189	16.912	30.9057	5.76032	5.67058	5.93896	4.90958	4.22135	5.04218	ATCTCTATGCCCAATATGCTGCCTCAACTCTGAGCTGTCTGCAAGGCTTAGTAAGTATTG	ref|NM_006591	ref|NM_006591$3350$414|ref|NR_046410$3594$414|ref|NR_046409$3247$414|ens|ENST00000263681$3350$411	AgilentCatalog	10714	POLD3	P66|P68|PPP1R128	polymerase (DNA-directed), delta 3, accessory subunit	ref|Homo sapiens polymerase (DNA-directed), delta 3, accessory subunit (POLD3), transcript variant 1, mRNA [NM_006591]	chr11	74353632	74353691	+	mRNA
A_33_P3287879	4.02963	0.0194506	up	11.1988	9.18818	3401.68	2008.43	2574.11	546.294	346.313	797.125	11.8743	10.6934	11.0288	9.13651	8.52343	9.90458	AGAAAGCTGCCTTTTCAGCGTCTGGTGCGTGAGATCGCGCAGGACTTCAAGACCGACTTG	ref|NM_003536	ref|NM_003536$199$214|ens|ENST00000369163$199$214|gb|AK311991$212$162|gb|EU446975$211$180	AgilentCatalog	8357	HIST1H3H	H3/k|H3F1K|H3FK	histone cluster 1, H3h	ref|Homo sapiens histone cluster 1, H3h (HIST1H3H), mRNA [NM_003536]	chr6	27778041	27778100	+	mRNA
A_23_P351275	2.9287	0.0406557	up	5.62197	4.07171	68.4057	50.92	42.2685	18.45	11.6163	21.1397	6.52832	5.12676	5.21082	4.11301	3.61332	4.4888	GCTGTCTGTCAGTCATGGTATGGGCATTCCTTCTATCTCAATCATGTTGCATGAGCTCAT	ref|NM_001287426	ref|NM_001287426$972$960|ref|NM_003364$713$960|ens|ENST00000416681$740$64|ens|ENST00000436673$788$70	AgilentCatalog	7378	UPP1	UDRPASE|UP|UPASE|UPP	uridine phosphorylase 1	ref|Homo sapiens uridine phosphorylase 1 (UPP1), transcript variant 3, mRNA [NM_001287426]	chr7	48141567	48142940	+	mRNA
A_33_P3210343	2.03561	0.0208361	up	7.23896	6.21349	139.712	199.274	157.186	72.8373	49.9368	91.0761	7.48324	7.17906	7.05457	6.1455	5.82518	6.66981	GCCTTTTCTCAGGGCCAGTGAGTTGCAAATAATTTTTAAAGAAAAGCCTATAATTACATC	ref|NM_001987	ref|NM_001987$5897$32|ens|ENST00000396373$5897$32|gb|CA313599$310$45	AgilentCatalog	2120	ETV6	TEL|TEL/ABL|THC5	ets variant 6	ref|Homo sapiens ets variant 6 (ETV6), mRNA [NM_001987]	chr12	12048245	12048304	+	mRNA
A_33_P3249046	4.33381	0.0125158	up	4.55872	2.44308	20.6082	27.3853	26.5432	9.13974	6.32708	2.68154	4.90563	4.21614	4.55438	3.09894	2.64465	1.58567	AGACTATCTGTAACAGTGCCAGGCACACAGTAGGTGATCAATAAACACTTGTTGATTGAG	ref|NM_001171092	ref|NM_001171092$3092$11|ref|NM_020384$2927$11|ref|NM_001171095$2861$11|ens|ENST00000336803$2899$0	AgilentCatalog	9075	CLDN2	-	claudin 2	ref|Homo sapiens claudin 2 (CLDN2), transcript variant 2, mRNA [NM_001171092]	chrX	106174032	106174091	+	mRNA
A_21_P0013244	2.21128	0.0374115	up	8.03446	6.88957	328.431	346.608	204.806	138.432	93.2117	103.079	8.65207	8.01975	7.43155	7.11979	6.69844	6.85049	AACTCAAACAAGTCATTCCTCCTAAGGAGCTGGTGTCTTCATCCAGAAGGGACAGTTTGT	ref|NM_001102594	ref|NM_001102594$265$2390|ref|NM_020892$265$2510|ens|ENST00000456590$323$186|ens|ENST00000442516$237$273	AgilentCatalog	113878	DTX2	RNF58	deltex 2, E3 ubiquitin ligase	ref|Homo sapiens deltex 2, E3 ubiquitin ligase (DTX2), transcript variant 2, mRNA [NM_001102594]	chr7	76092945	76093004	+	mRNA
A_23_P131866	3.40095	0.0314229	up	9.15482	7.38888	1010	484.113	519.552	192.631	127.572	150.332	10.2001	8.52806	8.73632	7.60531	7.13505	7.42629	CTGCCATATAACCTGACAGGAACATGCTACTGAAGTTTATTTTACCATTGACTGCTGCCC	ref|NM_198433	ref|NM_198433$1812$682|ref|NM_003600$1604$682|ref|NM_198434$1503$682|ref|NM_198436$1489$682	AgilentCatalog	6790	AURKA	AIK|ARK1|AURA|AURORA2|BTAK|PPP1R47|STK15|STK6|STK7	aurora kinase A	ref|Homo sapiens aurora kinase A (AURKA), transcript variant 1, mRNA [NM_198433]	chr20	54945179	54945120	-	mRNA
A_23_P167997	2.99619	0.0136058	up	12.3276	10.7445	6684.03	4984.38	5550.42	1705.03	1146.4	1941.84	12.7894	12.0648	12.1286	10.7813	10.2136	11.2385	CAGTCGTAAGGAGAGCTACTCCGTGTATGTGTACAAGGTGCTAAAACAGGTTCACCCCGA	ref|NM_003518	ref|NM_003518$96$289|ens|ENST00000244601$96$289|gb|AK311935$145$226|gb|AB590708$104$231	AgilentCatalog	8339	HIST1H2BG	H2B.1A|H2B/a|H2BFA|dJ221C16.8	histone cluster 1, H2bg	ref|Homo sapiens histone cluster 1, H2bg (HIST1H2BG), mRNA [NM_003518]	chr6	26216776	26216717	-	mRNA
A_33_P3386262	4.72392	0.0139969	up	6.88081	4.64083	158.936	149.718	87.7621	25.0136	15.6881	36.0104	7.66059	6.74153	6.24032	4.54988	4.10377	5.26883	CACCTTGACTTCAGTATTTCTGACCTCCTAAACTCTAATAAAGTCATGCTTACAGCCACT	ref|NM_030928	ref|NM_030928$2614$68|ens|ENST00000301019$3179$1|gb|BC008860$2510$19|gb|AB053172$2614$68	AgilentCatalog	81620	CDT1	DUP|RIS2	chromatin licensing and DNA replication factor 1	ref|Homo sapiens chromatin licensing and DNA replication factor 1 (CDT1), mRNA [NM_030928]	chr16	88875606	88875665	+	mRNA
A_33_P3215517	2.51436	0.0181437	up	8.32872	6.99852	347.27	400.918	308.677	117.897	87.1098	159.351	8.73241	8.24821	8.00553	6.87199	6.60652	7.51706	CTCATAGTTGATTTACCATTCCTACAAAAGAGGCAGAAACTTTGAGCAATCTAGGTTTTT	ref|NM_018715	ref|NM_018715$2018$2061|ref|NM_001136204$1849$2061|ens|ENST00000375433$1847$123|ens|ENST00000375436$1988$2039	AgilentCatalog	55920	RCC2	TD-60	regulator of chromosome condensation 2	ref|Homo sapiens regulator of chromosome condensation 2 (RCC2), transcript variant 1, mRNA [NM_018715]	chr1	17735354	17735295	-	mRNA
A_23_P423309	2.19366	0.00990273	up	6.05687	4.92353	57.1361	111.087	55.4555	32.6583	24.1872	31.1161	6.28328	6.29453	5.59279	4.94128	4.77694	5.05237	GAAGAGGACCTCTCTGTGAAGCAACTGCTAGAAGAAGAGCTGTCAAGTCTGCTGGACCCC	ref|NM_016580	ref|NM_016580$4274$2245|ens|ENST00000231484$4274$2228|gb|AK315029$3371$432|gb|AB384728$3072$437	AgilentCatalog	51294	PCDH12	VE-cadherin-2|VECAD2	protocadherin 12	ref|Homo sapiens protocadherin 12 (PCDH12), mRNA [NM_016580]	chr5	141329063	141329004	-	mRNA
A_33_P3217393	2.01083	0.00312443	up	8.64574	7.63795	287.786	616.959	458.603	177.559	206.681	171.584	8.47514	8.90006	8.56202	7.48452	7.79932	7.63	TTGTTTGATGTGCACAGCGTCCTGCGGGTGGTGCTGGGTGCGAATGGCACCTACAGCTGC	ref|NM_001024736	ref|NM_001024736$1488$1871|ref|NM_025240$834$1871|ens|ENST00000564751$600$291|ens|ENST00000557951$229$406	AgilentCatalog	80381	CD276	4Ig-B7-H3|B7-H3|B7H3|B7RP-2	CD276 molecule	ref|Homo sapiens CD276 molecule (CD276), transcript variant 1, mRNA [NM_001024736]	chr15	73996699	73996758	+	mRNA
A_32_P87013	13.8813	0.02434	up	5.67936	1.88428	172.861	47.6325	21.1949	3.89459	3.81042	2.94077	7.7727	5.0309	4.23447	2.0302	1.93861	1.68404	TAGATTCTTATAATATTATTTAAATGACTGCATTTTTAAATACAAGGCTTTATATTTTTA	ref|NM_000584	ref|NM_000584$1536$122|ens|ENST00000307407$1536$109|gb|Y00787$1483$17|gb|AK131067$1473$107	AgilentCatalog	3576	CXCL8	GCP-1|GCP1|IL8|LECT|LUCT|LYNAP|MDNCF|MONAP|NAF|NAP-1|NAP1	chemokine (C-X-C motif) ligand 8	ref|Homo sapiens chemokine (C-X-C motif) ligand 8 (CXCL8), mRNA [NM_000584]	chr4	74609265	74609324	+	mRNA
A_23_P155755	10.3652	0.0379674	up	6.80968	3.436	42.0215	645.529	55.5825	15.0031	10.7397	7.59733	5.86688	8.96554	5.59661	3.81425	3.48182	3.01192	AAGACCATGCATCATAAAATTGCCCAGTCTTCAGCGGAGCAGTTTTCTGGAGATCCCTGG	ref|NM_002993	ref|NM_002993$549$1068|ens|ENST00000226317$608$1050|gb|BC013744$384$996|gb|U81234$417$1070	AgilentCatalog	6372	CXCL6	CKA-3|GCP-2|GCP2|SCYB6	chemokine (C-X-C motif) ligand 6	ref|Homo sapiens chemokine (C-X-C motif) ligand 6 (CXCL6), mRNA [NM_002993]	chr4	74703368	74703427	+	mRNA
A_32_P150891	2.96605	0.0157504	up	6.17799	4.60944	69.2486	93.1332	72.1045	16.781	22.8542	33.4318	6.54385	6.02562	5.96448	3.97721	4.69395	5.15717	TAGAGATGATGGAGAACTTTCCAAAGCCACTGTCAGAGAATGAACTCTTAGAACTTTTTG	ref|NM_001258369	ref|NM_001258369$538$2966|ref|NM_001258367$505$4109|ref|NM_001042517$538$4214|ref|NM_001258366$505$4214	AgilentCatalog	81624	DIAPH3	AN|AUNA1|DIA2|DRF3|NSDAN|diap3|mDia2	diaphanous-related formin 3	ref|Homo sapiens diaphanous-related formin 3 (DIAPH3), transcript variant 6, mRNA [NM_001258369]	chr13	60686214	60686155	-	mRNA
A_23_P69310	5.73593	0.0335374	up	5.88823	3.3682	70.1834	38.9318	96.8325	19.2973	5.10094	11.1943	6.56107	4.72773	6.37587	4.17838	2.35226	3.57395	GTGAGCTAACATTTGCTAAGCACTGAATTTGTCTCAGGCACCGTGCAAGGCTCTTTACAA	ref|NM_003965	ref|NM_003965$1436$249|ref|NM_001130910$1300$252|ens|ENST00000400882$1350$232|ens|ENST00000399036$1503$233	AgilentCatalog	9034	CCRL2	ACKR5|CKRX|CRAM|CRAM-A|CRAM-B|HCR	chemokine (C-C motif) receptor-like 2	ref|Homo sapiens chemokine (C-C motif) receptor-like 2 (CCRL2), transcript variant 1, mRNA [NM_003965]	chr3	46450722	46450781	+	mRNA
A_24_P787897	3.4454	0.00174832	up	5.27908	3.49441	31.2672	66.2505	32.9238	12.5581	9.48109	11.8113	5.46184	5.51703	4.85837	3.5583	3.27185	3.65307	TGAACTATCTGAAATTGACCAGTAATCAAAGTTCCAATCATCTGAATGCTTTTCCTTGAG	ref|NM_022166	ref|NM_022166$8990$286|ens|ENST00000261381$8990$841|gb|BC045778$1193$300|gb|BC036692$1566$316	AgilentCatalog	64131	XYLT1	DBQD2|PXYLT1|XT-I|XT1|XTI|XYLTI	xylosyltransferase I	ref|Homo sapiens xylosyltransferase I (XYLT1), mRNA [NM_022166]	chr16	17196526	17196467	-	mRNA
A_33_P3410836	3.04611	0.0361572	up	11.5556	9.94867	4505.76	2662.48	3158.4	928.678	599.612	1289.39	12.2498	11.1059	11.3112	9.90622	9.31272	10.6271	TCACAGCCATGGACGTGGTGTACGCGCTCAAGCGCCAGGGACGCACTCTTTATGGCTTCG	ref|NM_003539	ref|NM_003539$244$63|ens|ENST00000340756$244$63|gb|AB528805$253$13|gb|BC156842$278$35	AgilentCatalog	8360	HIST1H4D	H4/b|H4FB|dJ221C16.9	histone cluster 1, H4d	ref|Homo sapiens histone cluster 1, H4d (HIST1H4D), mRNA [NM_003539]	chr6	26189060	26189001	-	mRNA
A_23_P31453	6.22127	0.0355584	up	6.26488	3.62767	39.2744	273.56	47.0275	13.4725	7.10758	20.08	5.77423	7.65698	5.36343	3.66195	2.80546	4.4156	GACGTCACCAAAATTAACAAAACTGAGATATGTTCCCAGTTGTAGAATTACTGTTTACAC	ref|NM_012449	ref|NM_012449$1175$95|ens|ENST00000297205$1175$78|ens|ENST00000412573$567$80|gb|AF186249$1040$95	AgilentCatalog	26872	STEAP1	PRSS24|STEAP	six transmembrane epithelial antigen of the prostate 1	ref|Homo sapiens six transmembrane epithelial antigen of the prostate 1 (STEAP1), mRNA [NM_012449]	chr7	89794004	89794063	+	mRNA
A_21_P0011971	2.36919	0.0433213	up	7.00786	5.76347	158.713	155.998	111	68.1857	56.9492	35.1026	7.65835	6.80571	6.55952	6.0455	6.01406	5.23085	TGATGTGGAAATGGATGTCAAGTGGCTCAACAAGAACACTGTGGAGAAGGTGAACGTCAA	gb|TCONS_l2_00014935	gb|TCONS_l2_00014935$411$248	AgilentCatalog						chr2	139659396	139659337	-	mRNA
A_23_P33613	2.13607	0.00679264	up	10.7187	9.62371	1393	2541.33	1775.82	893.183	622.096	669.749	10.6351	11.0262	10.4947	9.84978	9.36247	9.65888	TTGGGCGATAACTTCTAGATTATTCCTGGATGGCCAGGGAGGCTCTCTGTCTCAGCAGGT	ref|NM_024096	ref|NM_024096$770$313|ens|ENST00000319285$793$369|gb|E09413$726$288|gb|AK024843$738$304	AgilentCatalog	79077	DCTPP1	CDA03|RS21C6|XTP3TPA	dCTP pyrophosphatase 1	ref|Homo sapiens dCTP pyrophosphatase 1 (DCTPP1), mRNA [NM_024096]	chr16	30435368	30435309	-	mRNA
A_24_P86389	2.82292	0.019411	up	12.3288	10.8316	6565.49	5080.87	5537.27	1767.76	1180.22	2150.7	12.7641	12.0995	12.1227	10.84	10.2547	11.4001	CTTGGTAAAGTTACCATCGCTCAGGGCGGTGTTCTGCCTAACATCCAGGCCGTACTGCTC	ref|NM_003514	ref|NM_003514$327$100|ens|ENST00000359611$327$100|gb|AK312224$327$42|gb|AB590325$300$47	AgilentCatalog	8336	HIST1H2AM	H2A.1|H2A/n|H2AFN|dJ193B12.1	histone cluster 1, H2am	ref|Homo sapiens histone cluster 1, H2am (HIST1H2AM), mRNA [NM_003514]	chr6	27860636	27860577	-	mRNA
A_23_P46606	2.35329	0.025247	up	8.75699	7.52231	353.327	626.664	469.37	172.272	113.7	243.737	8.7517	8.924	8.59528	7.44054	6.97618	8.15022	ACTTGTCAAGGTCACCGTAGGAGTTCAGACTTTCTTTCATAAGTGTGCATTATTTTACAT	ref|NM_014873	ref|NM_014873$1352$6390|ens|ENST00000366997$1352$6370|ref|XM_005273364$1941$6370|ref|XM_005273362$1565$6370	AgilentCatalog	9926	LPGAT1	FAM34A|FAM34A1|NET8	lysophosphatidylglycerol acyltransferase 1	ref|Homo sapiens lysophosphatidylglycerol acyltransferase 1 (LPGAT1), mRNA [NM_014873]	chr1	211923228	211923169	-	mRNA
A_23_P54622	2.34559	0.0125321	up	7.48522	6.25527	123.828	273.009	211.714	81.1479	47.9339	92.5932	7.32392	7.65342	7.47834	6.30608	5.76615	6.69359	TCCCCAAATGCCGAGATCCACATCCTGAAGAATAAAGGCCGGAAGAGAAAGCTGGAGTCC	ref|NM_001256270	ref|NM_001256270$1810$426|ref|NM_001256269$1722$426|ref|NM_007317$1673$426|ens|ENST00000160827$1666$387	AgilentCatalog	3835	KIF22	A-328A3.2|KID|KNSL4|OBP|OBP-1|OBP-2|SEMDJL2	kinesin family member 22	ref|Homo sapiens kinesin family member 22 (KIF22), transcript variant 3, mRNA [NM_001256270]	chr16	29815336	29816143	+	mRNA
A_32_P210202	2.36201	0.0329164	up	5.39183	4.15182	42.5606	40.4621	52.0562	14.2719	19.903	17.7154	5.88337	4.78833	5.50381	3.74192	4.48098	4.23254	AAGCTGCTGCGCTAGACTTGGATATTTTGGGTAGTGAAGAAGCAATGGCAATCTTGAGTC	ref|NM_203394	ref|NM_203394$5187$495|ens|ENST00000416496$4745$492|ens|ENST00000322886$5187$493|gb|AK023043$950$19	AgilentCatalog	144455	E2F7	-	E2F transcription factor 7	ref|Homo sapiens E2F transcription factor 7 (E2F7), mRNA [NM_203394]	chr12	77415579	77415520	-	mRNA
A_23_P206396	2.12666	0.0420003	up	8.05098	6.96239	181.573	394.98	328.081	127.242	72.0416	163.286	7.83672	8.22409	8.09212	6.99302	6.33942	7.55471	ATTATCAACTCACTGGTAACAACAGTATTCATGCTCATCGTATCTGTGTTGGCACTGATA	ref|NM_001040138	ref|NM_001040138$393$238|ref|NM_001204098$234$421|ref|NM_016951$393$435|ref|NM_181640$234$435	AgilentCatalog	51192	CKLF	C32|CKLF1|CKLF2|CKLF3|CKLF4|HSPC224|UCK-1	chemokine-like factor	ref|Homo sapiens chemokine-like factor (CKLF), transcript variant 5, mRNA [NM_001040138]	chr16	66597028	66597087	+	mRNA
A_23_P35219	6.21908	0.0232867	up	6.72896	4.09226	207.249	78.3166	98.4737	14.6842	12.9773	24.5034	8.02155	5.76412	6.40122	3.78438	3.79134	4.70108	AGGAGTGAGAATTCTGAGAGTCAGCTCACATCTAAGTCCAAGTGCAAGGACCTGAAGAAA	ref|NM_002497	ref|NM_002497$1336$765|ens|ENST00000462283$625$116|ens|ENST00000540251$1201$380|ref|XM_005273147$1309$747	AgilentCatalog	4751	NEK2	HsPK21|NEK2A|NLK1|PPP1R111|RP67	NIMA-related kinase 2	ref|Homo sapiens NIMA-related kinase 2 (NEK2), transcript variant 1, mRNA [NM_002497]	chr1	211836920	211836861	-	mRNA
A_24_P923381	3.62849	0.0422041	up	6.86394	5.00458	179.689	76.2442	155.759	34.0146	23.6078	36.0267	7.82429	5.72423	7.0433	5.00215	4.74185	5.26973	CTGCTCGATGGCACGGCGCACTTTCTTCGCAGTTTCCTCAAATTCTTTCTTCTTATTGTT	gb|L26245	gb|L26245$668$283|ens|ENST00000600484$662$289	AgilentCatalog					gb|Human effector cell protease receptor-1 (EPR-1) mRNA, partial cds. [L26245]	chr17	76219617	76219558	-	mRNA
A_33_P3413840	7.54037	0.0188651	up	5.84027	2.92563	64.6655	89.78	39.2	11.2146	3.19992	12.6737	6.44858	5.96997	5.10226	3.39018	1.63327	3.75345	TTAATGCGATGACACTATTCATAGACTTTGATTTTATTTATAAGCCACTTGCTGCGTGAC	ref|NM_001205019	ref|NM_001205019$1929$2601|ref|NM_001128127$1911$2601|ref|NM_203391$1842$2601|ref|NM_000167$1824$2601	AgilentCatalog	2710	GK	GK1|GKD	glycerol kinase	ref|Homo sapiens glycerol kinase (GK), transcript variant 4, mRNA [NM_001205019]	chrX	30739101	30746989	+	mRNA
A_24_P225616	3.39695	0.0199884	up	7.67186	5.90762	264.578	182.846	232.407	46.7824	49.6756	77.0898	8.36234	7.04148	7.61175	5.48413	5.81692	6.42181	GGTTCCTACAAGTTGTTCATTCTAGTTTTGTTTGGTGTAAGTAGGTTGTGTGAGTTAATT	ref|NM_001165931	ref|NM_001165931$2374$1018|ref|NM_001034$2206$1018|ens|ENST00000360566$2614$999|ens|ENST00000304567$2212$999	AgilentCatalog	6241	RRM2	R2|RR2|RR2M	ribonucleotide reductase M2	ref|Homo sapiens ribonucleotide reductase M2 (RRM2), transcript variant 1, mRNA [NM_001165931]	chr2	10270487	10270546	+	mRNA
A_23_P139547	2.03552	0.00813537	up	12.7258	11.7004	6996.04	7206.71	8103.16	2689.68	3014.71	3373.8	12.8538	12.6828	12.6409	11.4291	11.5826	12.0896	ACCTGAATAGGTTAATAGGTCAAATTGTGTCCTCCATCACTGCTTCCCTGAGATTTGATG	ref|NM_001270399	ref|NM_001270399$1581$849|ref|NM_001270400$1109$849|ref|NM_006009$1021$849|ens|ENST00000301071$1021$834	AgilentCatalog	7846	TUBA1A	B-ALPHA-1|LIS3|TUBA3	tubulin, alpha 1a	ref|Homo sapiens tubulin, alpha 1a (TUBA1A), transcript variant 2, mRNA [NM_001270399]	chr12	49579472	49579413	-	mRNA
A_23_P377434	3.24731	0.0463299	up	3.76128	2.06204	11.5688	27.3671	8.40764	3.1528	3.19516	7.17372	4.12783	4.21518	2.94083	1.62969	1.63133	2.92509	TTTTTTATGTTTCTTTTGGAATTTTGTTTGTTGGCAAATTCTGTGTGATCTTTTTTCATA	ref|NM_001080495	ref|NM_001080495$10478$48|ens|ENST00000430969$10478$24|ens|ENST00000399537$10478$34|ref|XM_006715797$10387$34	AgilentCatalog	84629	TNRC18	CAGL79|TNRC18A	trinucleotide repeat containing 18	ref|Homo sapiens trinucleotide repeat containing 18 (TNRC18), mRNA [NM_001080495]	chr7	5346514	5346455	-	mRNA
A_23_P49041	2.06588	0.0422302	up	6.59816	5.55141	109.207	97.2898	109.32	61.8316	34.8611	40.2685	7.15667	6.09483	6.543	5.90108	5.3178	5.43535	TTGACACTGCTGACACCTGTTCTCATTCGTTATGTGTGGACACTGAACTCCACCAAGTTT	ref|NM_024956	ref|NM_024956$2109$645|ens|ENST00000563859$935$545|ens|ENST00000260403$2109$602|ref|XM_005254682$2051$600	AgilentCatalog	80021	TMEM62	-	transmembrane protein 62	ref|Homo sapiens transmembrane protein 62 (TMEM62), mRNA [NM_024956]	chr15	43476683	43476742	+	mRNA
A_33_P3399051	3.30648	0.00700072	up	7.68852	5.96322	184.985	314.997	190.682	44.5961	61.4124	74.4185	7.86326	7.87684	7.32544	5.41003	6.11571	6.36392	TATCGCTTCCTAGCAGAGAAGCACCTGCTACTTTCCAACACCTTCCTGCAGTTCTTCGGC	ref|NM_025045	ref|NM_025045$693$1400|ens|ENST00000332536$693$51|ens|ENST00000381669$694$1392|ref|XM_005261751$714$1398	AgilentCatalog	80115	BAIAP2L2	-	BAI1-associated protein 2-like 2	ref|Homo sapiens BAI1-associated protein 2-like 2 (BAIAP2L2), mRNA [NM_025045]	chr22	38493101	38493042	-	mRNA
A_24_P158089	2.41284	0.0487913	up	7.87859	6.60786	131.307	512.539	233.251	70.9303	98.1725	110.16	7.40195	8.6164	7.61743	6.10502	6.76869	6.94986	ACTAAGGAAAATAATATTATTTAAACTCGCTCCTAGTGTTTCTTTGTGGTCTGTGTCACC	ref|NM_000602	ref|NM_000602$2197$950|ens|ENST00000445463$2143$932|ens|ENST00000223095$2197$933|gb|M16006$2115$701	AgilentCatalog	5054	SERPINE1	PAI|PAI-1|PAI1|PLANH1	serpin peptidase inhibitor, clade E (nexin, plasminogen activator inhibitor type 1), member 1	ref|Homo sapiens serpin peptidase inhibitor, clade E (nexin, plasminogen activator inhibitor type 1), member 1 (SERPINE1), mRNA [NM_000602]	chr7	100781555	100781614	+	mRNA
A_33_P3413168	2.29362	0.0253392	up	4.5787	3.38108	10.8704	40.3633	34.0606	11.84	7.888	12.2078	4.04653	4.7844	4.90517	3.4705	2.97147	3.70125	TTCTACCCCAAAGTTCAGAGGCCAGAGGTGGGAACTCAATGCCTTCAGAAGGTGCCCTGG	gb|BC007696	gb|BC007696$2059$763|gb|AF216077$2969$1138	AgilentCatalog	85301	COL27A1	STLS	collagen, type XXVII, alpha 1	gb|Homo sapiens collagen, type XXVII, alpha 1, mRNA (cDNA clone IMAGE:3953131), partial cds. [BC007696]	chr9	116980054	116980113	+	mRNA
A_33_P3344086	3.06897	0.0164244	up	12.4427	10.8249	6966.75	5650.9	5860.18	1614.82	1208.63	2270.65	12.851	12.2817	12.1954	10.698	10.2909	11.486	CCCAACATCCAGGCCGTGCTGCTGCCAAAGAAAACTGAGAGCCACCACAAGACTAAGTAA	ref|NM_021066	ref|NM_021066$327$52|ens|ENST00000333151$416$20|gb|BC066232$327$17|gb|BC066233$327$17	AgilentCatalog	8331	HIST1H2AJ	H2A/E|H2AFE|dJ160A22.4	histone cluster 1, H2aj	ref|Homo sapiens histone cluster 1, H2aj (HIST1H2AJ), mRNA [NM_021066]	chr6	27782191	27782132	-	mRNA
A_23_P36397	2.3922	0.00355367	up	5.19454	3.9362	24.7771	63.4076	35.6908	15.1153	12.6465	17.7141	5.1573	5.45322	4.97309	3.82499	3.75139	4.23221	CTGAGGAAAGATTCAACTGCCTCTCTTTTTGGGCTTTCATAGTGTTCATTGATGCTGCTG	ref|NM_000785	ref|NM_000785$1968$475|ens|ENST00000228606$2026$454|ens|ENST00000547344$1955$459|gb|BC136386$1846$379	AgilentCatalog	1594	CYP27B1	CP2B|CYP1|CYP1alpha|CYP27B|P450c1|PDDR|VDD1|VDDR|VDDRI|VDR	cytochrome P450, family 27, subfamily B, polypeptide 1	ref|Homo sapiens cytochrome P450, family 27, subfamily B, polypeptide 1 (CYP27B1), mRNA [NM_000785]	chr12	58156635	58156576	-	mRNA
A_24_P230563	2.94445	0.047402	up	6.1489	4.5909	39.8794	133.772	78.1616	33.466	11.4876	34.3642	5.79587	6.57298	6.07786	4.97901	3.59542	5.19827	AGAGAGGTTTCCGCAGAATAAAAAGCGGGTCACTCTATATGCTCTGTACAGGAAACTCTA	ref|NM_000417	ref|NM_000417$373$2783|ens|ENST00000447847$66$200|ens|ENST00000256876$293$653|ens|ENST00000379954$312$1190	AgilentCatalog	3559	IL2RA	CD25|IDDM10|IL2R|TCGFR|p55	interleukin 2 receptor, alpha	ref|Homo sapiens interleukin 2 receptor, alpha (IL2RA), mRNA [NM_000417]	chr10	6067898	6067839	-	mRNA
A_21_P0007081	3.37433	0.0223837	up	3.69373	1.93913	12.8641	12.9503	14.0955	3.05517	6.35823	2.76575	4.27609	3.13939	3.66572	1.54739	2.65134	1.61866	AAAGCAAGAGAATGATGGGAGTTGTGATCCATACCTCCGTGTGCATAATGGTTGTACCTG	gb|TCONS_00018828	gb|TCONS_00018828$243$67|gb|TCONS_00018830$243$250	AgilentCatalog						chr10	120001250	120004911	+	mRNA
A_23_P302681	2.81967	0.0279392	up	5.74842	4.2529	48.2331	66.7174	58.4081	28.0897	10.4222	22.9309	6.05404	5.526	5.66523	4.72441	3.42743	4.60686	CTGGAACAAAACTTTTGGTTGTGGAAAGTAAGTGGGATACTTGGAATCAAGGCATCTCTG	ref|NM_001287492	ref|NM_001287492$2809$1123|ref|NM_001042762$2371$1123|ref|NM_022116$2364$1123|ref|NM_001287493$2203$1123	AgilentCatalog	63979	FIGNL1	-	fidgetin-like 1	ref|Homo sapiens fidgetin-like 1 (FIGNL1), transcript variant 3, mRNA [NM_001287492]	chr7	50512991	50512932	-	mRNA
A_23_P9614	2.02693	0.0429405	up	7.66785	6.64855	161.744	354.73	182.131	88.1694	72.525	127.339	7.68487	8.05784	7.26083	6.42829	6.34832	7.16904	AATGACCAATACAAGTTCCTTGCAGTTTCCACTGACTATAAGAAGCTGAAGAAGGACCGG	ref|NM_020142	ref|NM_020142$456$759|ens|ENST00000555173$476$664|ens|ENST00000393825$456$670|ens|ENST00000554503$445$672	AgilentCatalog	56901	NDUFA4L2	NUOMS	NADH dehydrogenase (ubiquinone) 1 alpha subcomplex, 4-like 2	ref|Homo sapiens NADH dehydrogenase (ubiquinone) 1 alpha subcomplex, 4-like 2 (NDUFA4L2), mRNA [NM_020142]	chr12	57629546	57629358	-	mRNA
A_33_P3289476	2.40852	0.0344924	up	6.20208	4.93394	56.4085	110.548	76.7572	37.9816	16.2979	41.1268	6.26663	6.2877	6.05193	5.17186	4.16187	5.46808	TCCTTAGAAAGCTCCTGTCTTCTTTTTATAGTGAGCAGATGCCTCAGGGAGATACCTTGA	gb|AK124043	gb|AK124043$434$1736	AgilentCatalog	100128697	LOC100128697	-	-	gb|Homo sapiens cDNA FLJ42049 fis, clone SPLEN2041720. [AK124043]	chr10	135079477	135079418	-	mRNA
A_33_P3385785	2.28376	0.0195013	up	4.69504	3.50363	18.5759	29.1518	36.6051	10.1624	9.51243	14.8929	4.76854	4.30705	5.00954	3.25252	3.27716	3.98122	AGGCCTGGATGCTAATCAAGATGAACAGGTCGACTTTCAAGAATTCATATCCCTGGTAGC	ref|NM_005621	ref|NM_005621$244$162|ens|ENST00000368737$294$162|gb|AB464695$185$48|gb|HQ257882$192$58	AgilentCatalog	6283	S100A12	CAAF1|CAGC|CGRP|ENRAGE|MRP-6|MRP6|p6	S100 calcium binding protein A12	ref|Homo sapiens S100 calcium binding protein A12 (S100A12), mRNA [NM_005621]	chr1	153346405	153346346	-	mRNA
A_23_P113634	2.0321	0.0230783	up	7.90774	6.88477	142.146	407.907	294.855	113.454	87.8404	131.812	7.50639	8.27325	7.94358	6.81473	6.61532	7.22426	AAATGTTCCTGTTACCATCCTAATGTAAATACTGGATTTTTCTGTCATTTAGCACCATGC	ref|NM_001755	ref|NM_001755$2804$317|ref|NM_022845$2773$317|ens|ENST00000290858$2804$272|ref|XM_005256212$2584$272	AgilentCatalog	865	CBFB	PEBP2B	core-binding factor, beta subunit	ref|Homo sapiens core-binding factor, beta subunit (CBFB), transcript variant 2, mRNA [NM_001755]	chr16	67134630	67134689	+	mRNA
A_33_P3350488	4.68727	0.00522311	up	4.33618	2.10743	18.6406	19.394	25.8105	3.13571	5.11234	4.58899	4.77319	3.71892	4.51642	1.61078	2.35554	2.35596	CCTCAGTGGAGCTTCTGAGTTTTATACTGCTCAAGATCGTCATAAATAAAATTTTTTCTC	ref|NM_016359	ref|NM_016359$2383$28|ref|NM_018454$2380$28|ref|NM_001243142$2377$28|ref|NM_001243143$2338$28	AgilentCatalog	51203	NUSAP1	ANKT|BM037|LNP|NUSAP|PRO0310p1|Q0310|SAPL	nucleolar and spindle associated protein 1	ref|Homo sapiens nucleolar and spindle associated protein 1 (NUSAP1), transcript variant 1, mRNA [NM_016359]	chr15	41673178	41673237	+	mRNA
A_23_P370989	3.14157	0.0214891	up	8.59071	6.93923	572.305	337.365	401.487	130.514	90.1569	124.736	9.41054	7.98218	8.37943	7.03165	6.64956	7.13648	ATTTTATCTAAGGGCAAAACACCAGCTCTAAAATACCAGCAACTTTTTGAAGATATTCGG	ref|NM_182746	ref|NM_182746$3250$1490|ref|NM_005914$3366$1502|ens|ENST00000518382$304$2|ens|ENST00000521151$476$589	AgilentCatalog	4173	MCM4	CDC21|CDC54|NKCD|NKGCD|P1-CDC21|hCdc21	minichromosome maintenance complex component 4	ref|Homo sapiens minichromosome maintenance complex component 4 (MCM4), transcript variant 2, mRNA [NM_182746]	chr8	48888334	48888393	+	mRNA
A_23_P129835	16.6335	0.00545033	up	9.21392	5.1579	1318.69	697.855	308.038	36.8326	33.0777	32.273	10.5591	9.07967	8.00301	5.1276	5.24089	5.10521	AAGGCGTTTTTCTCCATAGCCTCAACATTTTGGGAATCTTCCCTTAATCACCCTTGCTCC	ref|NM_032192	ref|NM_032192$1573$238|ref|NM_181505$1232$238|ref|NM_001242464$1148$238|ens|ENST00000492037$1021$210	AgilentCatalog	84152	PPP1R1B	DARPP-32|DARPP32	protein phosphatase 1, regulatory (inhibitor) subunit 1B	ref|Homo sapiens protein phosphatase 1, regulatory (inhibitor) subunit 1B (PPP1R1B), transcript variant 1, mRNA [NM_032192]	chr17	37792608	37792667	+	mRNA
A_23_P406131	2.02825	0.00223327	up	7.54569	6.52545	146.278	266.544	210.855	94.2201	68.9386	97.211	7.54655	7.61715	7.47337	6.53203	6.27893	6.76539	CAACGGTCCCATTGGGAGCAACAGTGATTGTTTATAGTTTTTTGTTTTCAGAAATGAGGG	ref|NM_020422	ref|NM_020422$1165$697|ens|ENST00000573487$1480$53|ens|ENST00000573688$864$571|ens|ENST00000261388$1077$675	AgilentCatalog	57146	TMEM159	-	transmembrane protein 159	ref|Homo sapiens transmembrane protein 159 (TMEM159), mRNA [NM_020422]	chr16	21191196	21191255	+	mRNA
A_24_P217848	3.21869	0.0172024	up	12.4541	10.7676	6771.56	5723.76	6085.74	1543.57	1103.46	2294.48	12.8048	12.2983	12.2592	10.6407	10.1605	11.5017	CAATATCCAGGCCGTGCTGCTGCCTAAGAAAACTGAGAGCCACCACAAGGCCAAGGGCAA	ref|NM_003510	ref|NM_003510$329$71|ens|ENST00000330180$329$71|gb|AK311941$362$4|gb|BC104198$329$49	AgilentCatalog	8330	HIST1H2AK	H2A/d|H2AFD	histone cluster 1, H2ak	ref|Homo sapiens histone cluster 1, H2ak (HIST1H2AK), mRNA [NM_003510]	chr6	27805788	27805729	-	mRNA
A_23_P130515	10.3908	0.00370928	up	10.815	7.43776	872.481	3125.76	2663.84	273.65	143.009	105.603	9.99702	11.3729	11.0751	8.13201	7.29469	6.88659	AAAGTCAGATCTTGTGAATGAAGAAGCAACTGGACAGTTCCATGTATACCAAGAAAATGC	ref|NM_001277163	ref|NM_001277163$462$536|ref|NM_001815$462$641|ens|ENST00000344550$428$534|ens|ENST00000610150$428$534	AgilentCatalog	1084	CEACAM3	CD66D|CEA|CGM1|W264|W282	carcinoembryonic antigen-related cell adhesion molecule 3	ref|Homo sapiens carcinoembryonic antigen-related cell adhesion molecule 3 (CEACAM3), transcript variant 2, mRNA [NM_001277163]	chr19	42301831	42312860	+	mRNA
A_21_P0004198	2.09775	0.0334353	up	2.80579	1.73695	5.97771	11.1667	4.8219	3.94178	3.07772	2.69439	3.25001	2.9291	2.23824	2.04435	1.57599	1.59049	TTTTCCTCCAGAAATAGACAGAGGGATGCTGCTTCCCAATTTCAGCAAAGGCAGTGGAAA	gb|TCONS_00009836	gb|TCONS_00009836$239$6	AgilentCatalog						chr5	2069466	2069525	+	mRNA
A_33_P3288159	4.05098	0.0192153	up	5.05765	3.03938	30.6107	34.8294	41.1336	11.1699	4.24739	11.5171	5.43437	4.56607	5.1725	3.38381	2.11753	3.6168	CAAAGGCGGAAGCATTTTTACAAAAACTTGTTGTTTGTTGGCTATTTTACTGAAGACAAC	ref|NM_018136	ref|NM_018136$10345$501|ref|NM_001206846$5590$501|ens|ENST00000367408$3209$478|ens|ENST00000367409$10345$482	AgilentCatalog	259266	ASPM	ASP|Calmbp1|MCPH5	abnormal spindle microtubule assembly	ref|Homo sapiens asp (abnormal spindle) homolog, microcephaly associated (Drosophila) (ASPM), transcript variant 1, mRNA [NM_018136]	chr1	197057458	197057399	-	mRNA
A_24_P346855	4.07288	0.000667203	up	6.4918	4.46575	68.0412	103.824	127.816	20.5455	19.1003	24.6952	6.51946	6.19079	6.76514	4.2654	4.41953	4.71231	TCTCACCCTGGTAAGTACAGTATTTCAAGAGCACGCTAAGGGTGGTTTTCATTTTACAGG	ref|NM_002417	ref|NM_002417$11719$728|ref|NM_001145966$10639$728|ens|ENST00000368654$11900$718|ens|ENST00000368653$10639$718	AgilentCatalog	4288	MKI67	KIA|MIB-|MIB-1|PPP1R105	marker of proliferation Ki-67	ref|Homo sapiens marker of proliferation Ki-67 (MKI67), transcript variant 1, mRNA [NM_002417]	chr10	129895700	129895641	-	mRNA
A_23_P99930	2.44167	0.0285624	up	5.40794	4.12007	43.8753	44.9163	46.774	26.3627	12.8591	14.5947	5.92236	4.94657	5.35489	4.63053	3.77688	3.9528	CTGTTAAGTCATCGTCCTGCAAGCTTGGCGTTACTATGTATTTTTTCTTCTTGGAGTGAA	ref|NM_017858	ref|NM_017858$1015$220|ref|NM_001289986$939$220|ens|ENST00000367709$908$491|ens|ENST00000566524$908$491	AgilentCatalog	54962	TIPIN	-	TIMELESS interacting protein	ref|Homo sapiens TIMELESS interacting protein (TIPIN), transcript variant 1, mRNA [NM_017858]	chr15	66629272	66629213	-	mRNA
A_23_P65240	5.57089	0.0166846	up	13.7167	11.2388	9838.56	24752.9	12093	1555.47	1886.82	3479.04	13.3444	14.5649	13.2406	10.6522	10.92	12.144	AAAGGGTGCTAGGAGGTGTGGGTGCCTTCCATACTGTTTGCCCATTTTCATTCTTGTATT	ref|NM_001845	ref|NM_001845$5435$1054|ens|ENST00000375820$5435$1029|gb|X03963$306$934|gb|M10941$302$934	AgilentCatalog	1282	COL4A1	BSVD|RATOR	collagen, type IV, alpha 1	ref|Homo sapiens collagen, type IV, alpha 1 (COL4A1), mRNA [NM_001845]	chr13	110802406	110802347	-	mRNA
A_23_P204158	3.89109	0.0472047	up	5.53166	3.57149	15.4127	118.801	59.0591	19.5123	6.9101	12.6648	4.5156	6.39744	5.68195	4.19483	2.76728	3.75237	TAAGGAAATAGAACAGTCTGCTGGGAGTCAGACCTGGAATTCTGATTCCAAACTCTTTAT	ref|NM_001109903	ref|NM_001109903$1976$878|ref|NM_032814$1493$878|ens|ENST00000547718$1529$172|ens|ENST00000551251$503$176	AgilentCatalog	84900	RNFT2	TMEM118	ring finger protein, transmembrane 2	ref|Homo sapiens ring finger protein, transmembrane 2 (RNFT2), transcript variant 1, mRNA [NM_001109903]	chr12	117290515	117290574	+	mRNA
A_23_P64611	2.12136	0.046655	up	5.15642	4.07142	26.011	65.1137	30.5848	15.768	11.8391	24.2629	5.22299	5.49072	4.75554	3.88374	3.6441	4.68644	ATGCGGAGAATTAGAGTTCAGCTCAGCTGGGCATGGAGTTAAGATCCCTCACAGGACCCA	ref|NM_176798	ref|NM_176798$1603$986|ref|NM_001277204$1506$986|ref|NM_176796$1486$986|ref|NM_001277205$1453$986	AgilentCatalog	5031	P2RY6	P2Y6	pyrimidinergic receptor P2Y, G-protein coupled, 6	ref|Homo sapiens pyrimidinergic receptor P2Y, G-protein coupled, 6 (P2RY6), transcript variant 2, mRNA [NM_176798]	chr11	73008625	73008684	+	mRNA
A_23_P88331	2.95824	0.0492425	up	5.81669	4.25195	59.5346	46.2174	81.0835	16.6668	13.041	29.7947	6.33456	4.98532	6.1302	3.9666	3.80067	4.98859	ATCCATTTACTCAGCTGGAGAGGAGACATCAAGAACATGCCAGACACATTTCTTTTGGTG	ref|NM_001146015	ref|NM_001146015$2745$279|ref|NM_014750$2654$279|ens|ENST00000247191$2654$259|gb|BT007344$2194$44	AgilentCatalog	9787	DLGAP5	DLG7|HURP	discs, large (Drosophila) homolog-associated protein 5	ref|Homo sapiens discs, large (Drosophila) homolog-associated protein 5 (DLGAP5), transcript variant 2, mRNA [NM_001146015]	chr14	55615172	55615113	-	mRNA
A_23_P111041	2.53229	0.0168243	up	13.6699	12.3295	15752.3	12700.7	14347	5441.47	3459	5179.61	13.9858	13.538	13.4859	12.4578	11.7577	12.7729	AAGGCTATGGGGATTATGAACTCCTTCGTCAACGACATTTTCGAGCGCATTGCAGGCGAG	ref|NM_003525	ref|NM_003525$171$206|ens|ENST00000377733$231$188|gb|EU446969$193$168|gb|BC101653$231$188	AgilentCatalog	8346	HIST1H2BI	H2B/k|H2BFK	histone cluster 1, H2bi	ref|Homo sapiens histone cluster 1, H2bi (HIST1H2BI), mRNA [NM_003525]	chr6	26273375	26273434	+	mRNA
A_23_P152428	6.77516	0.0154776	up	5.02609	2.26584	29.9483	80.3617	16.2778	6.48122	5.99963	2.67565	5.40594	5.80321	3.86912	2.63888	2.57514	1.58348	AGAGAAGCCAGCAGAAATGTTTGAATTTTAAGGGTTTCTAAAACGCTCTGACAGATGCAA	ref|NM_052858	ref|NM_052858$1252$1386|ens|ENST00000268485$1219$1633|gb|BC011893$1219$511|gb|BC013376$1219$512	AgilentCatalog	91862	MARVELD3	MARVD3|MRVLDC3	MARVEL domain containing 3	ref|Homo sapiens MARVEL domain containing 3 (MARVELD3), transcript variant 2, mRNA [NM_052858]	chr16	71668676	71668735	+	mRNA
A_23_P57110	2.28202	0.00649748	up	7.10158	5.91127	132.082	144.298	175.927	61.8338	48.6009	60.5417	7.40917	6.68524	7.21032	5.90113	5.78603	6.04664	CTACAAGACAAGCAGATAACGATAGAATCTTGGGCATCTTGGCTTTCGGATTCTCAGTGT	ref|NM_033409	ref|NM_033409$2349$307|ens|ENST00000381944$2714$286|ens|ENST00000217254$2252$286|ref|XM_005260655$2308$286	AgilentCatalog	113278	SLC52A3	BVVLS|BVVLS1|C20orf54|RFT2|RFVT3|bA371L19.1|hRFT2	solute carrier family 52 (riboflavin transporter), member 3	ref|Homo sapiens solute carrier family 52 (riboflavin transporter), member 3 (SLC52A3), mRNA [NM_033409]	chr20	741069	741010	-	mRNA
A_33_P3310104	9.35918	0.0215714	up	6.44284	3.21646	193.113	80.8676	55.4828	5.1899	14.8526	9.1049	7.92216	5.81248	5.59389	2.36761	4.01104	3.27073	CATCTCTTCCTTGACCTGCATTGTAAATAGGTTCTTCTTGTTCTGAGATTCAATATTGAA	ref|NM_002639	ref|NM_002639$2532$41|ens|ENST00000382771$2682$41|ref|XM_006722483$2040$41|gb|U04313$2465$41	AgilentCatalog	5268	SERPINB5	PI5|maspin	serpin peptidase inhibitor, clade B (ovalbumin), member 5	ref|Homo sapiens serpin peptidase inhibitor, clade B (ovalbumin), member 5 (SERPINB5), mRNA [NM_002639]	chr18	61172218	61172277	+	mRNA
A_23_P368886	5.00835	0.0350826	up	4.49941	2.17507	9.67338	59.6207	21.4417	3.12255	3.06306	9.72153	3.88797	5.35918	4.25107	1.59079	1.56846	3.36596	CAAGAAGTAGGAGTGGTGCATATTTTCCATCCAGTTCATTGTGATCCTAACTTGGACCCT	ref|NM_175856	ref|NM_175856$2472$991|ens|ENST00000305031$2830$960|gb|AB086062$2472$254|gb|BC137325$2541$561	AgilentCatalog	337876	CHSY3	CHSY2|CSS3	chondroitin sulfate synthase 3	ref|Homo sapiens chondroitin sulfate synthase 3 (CHSY3), mRNA [NM_175856]	chr5	129521308	129521367	+	mRNA
A_23_P399501	2.28397	0.0121019	up	12.5561	11.3645	6853.45	5968.02	7255.85	2491.05	1967.12	2753.27	12.8208	12.3583	12.4891	11.3268	10.9752	11.7915	TTTCCTGTGTGTACTCTGTCCAGTTCCTTTAGAAAAAATGGATGCCCAGAGGACTCCCAA	ref|NM_001206796	ref|NM_001206796$2508$285|ref|NM_182470$2387$285|ref|NM_001206798$2196$285|ref|NM_002654$2171$285	AgilentCatalog	5315	PKM	CTHBP|HEL-S-30|OIP3|PK3|PKM2|TCB|THBP1	pyruvate kinase, muscle	ref|Homo sapiens pyruvate kinase, muscle (PKM), transcript variant 4, mRNA [NM_001206796]	chr15	72491699	72491640	-	mRNA
A_33_P3387831	3.03587	0.00640755	up	6.9363	5.33419	125.097	156.238	118.946	49.753	25.9511	43.1409	7.33955	6.80768	6.66167	5.58165	4.88047	5.54044	TAAGCAGCTGGCGTGTTACATCTCCATTTAAGGTTTCCTTTGAACAAAAGGTCTGTGGCT	ref|NM_024053	ref|NM_024053$851$36|ref|NM_001002876$759$36|ref|NM_001110215$462$36|ens|ENST00000402338$923$19	AgilentCatalog	79019	CENPM	C22orf18|CENP-M|PANE1	centromere protein M	ref|Homo sapiens centromere protein M (CENPM), transcript variant 1, mRNA [NM_024053]	chr22	42334819	42334760	-	mRNA
A_23_P20196	2.84077	0.0335005	up	9.82691	8.32063	791.016	1373.57	895.169	291.253	180.039	467.854	9.86376	10.1025	9.51445	8.21734	7.61256	9.13199	AACTGATGTTCGAATCCAGCAGTAGCTGCGGCTGGGTACATGGCGTCTGTTTCTCAGCCA	ref|NM_005720	ref|NM_005720$697$794|ens|ENST00000484375$654$71|ens|ENST00000451682$886$769|ens|ENST00000481997$98$787	AgilentCatalog	10095	ARPC1B	ARC41|p40-ARC|p41-ARC	actin related protein 2/3 complex, subunit 1B, 41kDa	ref|Homo sapiens actin related protein 2/3 complex, subunit 1B, 41kDa (ARPC1B), mRNA [NM_005720]	chr7	98988593	98988652	+	mRNA
A_21_P0004847	3.05898	0.000106457	up	3.18407	1.57102	4.84388	14.1049	10.9054	3.09631	3.07394	2.64032	2.97481	3.26637	3.31104	1.56928	1.57396	1.56981	TTGTCTCCTGGCTTCTAATGTTGCAGTGAAGAAGTCAGCTACAAATCTAATTGCCGTTTC	gb|TCONS_00011710	gb|TCONS_00011710$259$633	AgilentCatalog						chr6	17332720	17332779	+	mRNA
A_33_P3424062	2.09358	0.0419816	up	3.17819	2.11222	8.04898	11.2713	8.51046	3.09724	5.70259	4.26792	3.63578	2.94228	2.95651	1.56979	2.50188	2.26498	TGGACAGATGGGTAGATGTGGCAGGCATGTCATCGACAGCACAGAAGGGCTGTCCTGTGT	ref|NM_002236	ref|NM_002236$2010$234|ens|ENST00000295082$2010$218|gb|BC026110$2012$234|gb|AF029780$1768$262	AgilentCatalog	3754	KCNF1	IK8|KCNF|KV5.1|kH1	potassium channel, voltage gated modifier subfamily F, member 1	ref|Homo sapiens potassium voltage-gated channel, subfamily F, member 1 (KCNF1), mRNA [NM_002236]	chr2	11054073	11054132	+	mRNA
A_33_P3263232	6.55992	0.00548221	up	4.54249	1.82881	8.48998	51.5325	30.97	3.10689	5.02202	2.66156	3.71202	5.14288	4.77258	1.57559	2.33267	1.57818	TGTACATTGTGTGTGGACTGAAGTGTAGGTATGTAGAGATGCTTCGCCAAACAGATGCTT	ref|NM_030891	ref|NM_030891$2436$24|ens|ENST00000291592$2460$9|gb|BC064321$2460$24	AgilentCatalog	81543	LRRC3	C21orf102	leucine rich repeat containing 3	ref|Homo sapiens leucine rich repeat containing 3 (LRRC3), mRNA [NM_030891]	chr21	45878671	45878730	+	mRNA
A_23_P48669	3.93202	0.00253499	up	6.9113	4.93604	80.044	145.319	187.152	24.6284	27.9779	36.3686	6.7394	6.69624	7.29828	4.52835	4.9958	5.28396	CTTACAACCTGCCTTAAAAATTACCGAAAAACCTTAATACACTGCTATGGAGGACTTGGG	ref|NM_005192	ref|NM_005192$489$357|ref|NM_001130851$369$357|ens|ENST00000555837$512$117|ens|ENST00000556305$334$318	AgilentCatalog	1033	CDKN3	CDI1|CIP2|KAP|KAP1	cyclin-dependent kinase inhibitor 3	ref|Homo sapiens cyclin-dependent kinase inhibitor 3 (CDKN3), transcript variant 1, mRNA [NM_005192]	chr14	54878384	54882635	+	mRNA
A_23_P329261	4.14941	0.0460375	up	5.4534	3.4005	88.6266	37.6842	31.6347	12.5448	10.1759	8.99356	6.87771	4.68038	4.80212	3.55691	3.39074	3.25384	AAGTTGAACAATCCTAGCCATTGACAATCGTGATAGTTATTATTTTCCCATTTGCTGTCT	ref|NM_000891	ref|NM_000891$5218$119|ens|ENST00000243457$5218$114|gb|AF153820$5218$119|gb|FW340091$5218$119	AgilentCatalog	3759	KCNJ2	ATFB9|HHBIRK1|HHIRK1|IRK1|KIR2.1|LQT7|SQT3	potassium channel, inwardly rectifying subfamily J, member 2	ref|Homo sapiens potassium inwardly-rectifying channel, subfamily J, member 2 (KCNJ2), mRNA [NM_000891]	chr17	68176016	68176075	+	mRNA
A_33_P3306146	7.26404	0.00320219	up	9.02993	6.16916	456.004	788.424	519.845	57.4484	45.543	115.371	9.09146	9.26076	8.73758	5.79204	5.69721	7.01824	TATAACGATCCCCAGTTTGGCACAAGCTGTGAGATCACTGGCTTTGGAAAAGAGAATTCT	ref|NM_001145031	ref|NM_001145031$1340$1280|ref|NM_002658$1055$1280|ens|ENST00000446342$1340$1258|ens|ENST00000372762$893$1258	AgilentCatalog	5328	PLAU	ATF|BDPLT5|QPD|UPA|URK|u-PA	plasminogen activator, urokinase	ref|Homo sapiens plasminogen activator, urokinase (PLAU), transcript variant 2, mRNA [NM_001145031]	chr10	75674614	75674673	+	mRNA
A_33_P3345534	2.59193	0.0170645	up	4.48015	3.10612	10.2794	43.0157	27.1945	6.87614	10.7656	8.18078	3.97133	4.88047	4.58864	2.71067	3.48678	3.12091	CCAGTATGAGAAGATGGCAGAGAAGAACCGCAAGGATGCCGAGGAATGGTTCTTCACCAA	ref|NM_000526	ref|NM_000526$927$666|ens|ENST00000476662$316$334|ens|ENST00000167586$953$649|gb|BC127260$574$424	AgilentCatalog	3861	KRT14	CK14|EBS3|EBS4|K14|NFJ	keratin 14, type I	ref|Homo sapiens keratin 14 (KRT14), mRNA [NM_000526]	chr17	39740072	39740013	-	mRNA
A_23_P94422	2.48074	0.00810477	up	7.45928	6.14851	123.313	195.251	287.967	72.8233	53.18	75.4189	7.31983	7.14689	7.91112	6.14506	5.91573	6.38473	GGAAAGTGACAATGCAATTTGAATTAGAAGTGTGCCAGCTTCAAAAACCCGATGTGGTGG	ref|NM_014791	ref|NM_014791$1997$429|ref|NM_001256689$1911$429|ref|NM_001256685$1874$429|ref|NM_001256687$1853$429	AgilentCatalog	9833	MELK	HPK38	maternal embryonic leucine zipper kinase	ref|Homo sapiens maternal embryonic leucine zipper kinase (MELK), transcript variant 1, mRNA [NM_014791]	chr9	36677192	36677251	+	mRNA
A_33_P3305805	3.3294	0.0483146	up	3.83134	2.09608	13.2802	13.6635	17.3038	3.09747	8.79247	2.63766	4.31708	3.22168	3.95527	1.56991	3.14965	1.56869	TAACAGTTACACCATTACAGCTCCGATTCTACAGAACAATACATATCCAGTTCTTATCTA			AgilentCatalog						chr9	104243729	104243788	+	mRNA
A_23_P130743	2.50852	0.00411508	up	2.89641	1.56957	4.12376	14.862	6.82686	3.13197	3.05227	2.56993	2.67848	3.34407	2.66668	1.60601	1.56215	1.54055	ATCCATTCAACCAGCGGAGGGGAGCTTCGAGGGTGATTTGAAGGTACCCAGGATGGAGGA	ref|NM_014419	ref|NM_014419$588$386|ref|NM_001197302$549$409|ens|ENST00000221498$779$383|ref|XM_005258742$559$383	AgilentCatalog	27120	DKKL1	CT34|SGY|SGY-1|SGY1	dickkopf-like 1	ref|Homo sapiens dickkopf-like 1 (DKKL1), transcript variant 1, mRNA [NM_014419]	chr19	49869100	49877990	+	mRNA
A_24_P276102	2.19756	0.0257899	up	5.38007	4.24417	29.0151	66.8001	43.3665	29.7624	12.2942	17.5398	5.36582	5.52838	5.24601	4.80764	3.70767	4.21718	TTTTACAATACAATATATGTAGGAAGAGTGAAGTCATTTGCACTGAAATACGACTTGGCG	ref|NM_183404	ref|NM_183404$2868$377|ens|ENST00000344359$2857$308|gb|DQ890612$2818$207|gb|DQ893783$2818$207	AgilentCatalog	5933	RBL1	CP107|PRB1|p107	retinoblastoma-like 1	ref|Homo sapiens retinoblastoma-like 1 (RBL1), transcript variant 2, mRNA [NM_183404]	chr20	35635888	35635829	-	mRNA
A_23_P401	2.86331	0.00317004	up	7.22635	5.70867	138.455	166.915	187.365	53.8211	37.3218	59.2231	7.47045	6.90868	7.29992	5.69582	5.41702	6.01317	AAAGTTTGGAAGCACTGATCACCTGTTAGCATTGCCATTCCTCTACTGCAATGTAAATAG	ref|NM_016343	ref|NM_016343$9689$567|ens|ENST00000366955$9683$564|gb|U19769$9973$63|gb|U30872$9584$567	AgilentCatalog	1063	CENPF	CENF|CILD31|PRO1779|hcp-1	centromere protein F, 350/400kDa	ref|Homo sapiens centromere protein F, 350/400kDa (CENPF), mRNA [NM_016343]	chr1	214837308	214837367	+	mRNA
A_23_P143994	3.18038	0.0372016	up	5.29189	3.62269	47.9274	35.6592	42.8249	11.9532	8.53566	18.3072	6.04478	4.60103	5.22987	3.48509	3.10223	4.28075	AGAGTTTGAAATCCGCTGTTTGCCTTTCTTACTGGTAGGATCCTTTTTTGTTCCTCTTTT	ref|NM_001018115	ref|NM_001018115$4493$581|ens|ENST00000421731$2820$545|ens|ENST00000419585$4576$549|ens|ENST00000383807$4493$549	AgilentCatalog	2177	FANCD2	FA-D2|FA4|FACD|FAD|FAD2|FANCD	Fanconi anemia, complementation group D2	ref|Homo sapiens Fanconi anemia, complementation group D2 (FANCD2), transcript variant 2, mRNA [NM_001018115]	chr3	10143006	10143065	+	mRNA
A_23_P42695	2.8731	0.00561199	up	7.48898	5.96638	193.846	258.744	147.762	67.3799	53.9766	55.9631	7.92641	7.57067	6.96987	6.02832	5.93866	5.93216	GCTCTGGTAAAAGATAGATTTGTAGCTCACTTGATGATGGTGCTGGTGAATTGCTCTGCT	ref|NM_001199815	ref|NM_001199815$1009$148|ref|NM_024051$989$148|ref|NM_001199816$853$148|ref|NM_001199817$707$148	AgilentCatalog	79017	GGCT	C7orf24|CRF21|GCTG|GGC	gamma-glutamylcyclotransferase	ref|Homo sapiens gamma-glutamylcyclotransferase (GGCT), transcript variant 2, mRNA [NM_001199815]	chr7	30536417	30536358	-	mRNA
A_23_P149813	2.66711	0.00167154	up	4.07264	2.65736	10.0381	28.0458	18.2489	6.47712	5.21918	7.28886	3.93826	4.25122	4.02843	2.63828	2.38413	2.94966	GCCATGTGTAACAAAGAGAAATGTGCAAATATTTTTTAAGGCAGTATTAAGTGCAAGAGG	ref|NM_012425	ref|NM_012425$2784$925|ref|NM_152724$2672$925|ens|ENST00000602389$2672$907|ens|ENST00000377921$2943$916	AgilentCatalog	6251	RSU1	RSP-1	Ras suppressor protein 1	ref|Homo sapiens Ras suppressor protein 1 (RSU1), transcript variant 1, mRNA [NM_012425]	chr10	16633585	16633526	-	mRNA
A_33_P3242649	2.29209	0.0181457	up	4.58024	3.38358	20.9473	26.354	28.4772	11.1462	8.08519	12.7087	4.92557	4.16323	4.65193	3.3814	3.01161	3.75772	GCTTAGTTTTACTATGCCACAACAAGTTGACTAGGACATTTTAGTAAATGGTAGTGAGTT	ref|NM_031217	ref|NM_031217$3150$253|ens|ENST00000263181$3259$249|gb|AY791349$3080$267|gb|AB062483$3052$267	AgilentCatalog	81930	KIF18A	MS-KIF18A|PPP1R99	kinesin family member 18A	ref|Homo sapiens kinesin family member 18A (KIF18A), mRNA [NM_031217]	chr11	28042475	28042416	-	mRNA
A_33_P3404989	3.5963	0.0193924	up	8.58317	6.73665	510.355	363.178	411.077	99.5773	65.3028	146.813	9.24328	8.0955	8.41073	6.61748	6.20244	7.39004	GGGCTTGAGTCTCAAGGACTCACTGATTACATACCCAAAGGCTCTTTTCAGAGCCACCCA	ref|NM_003536	ref|NM_003536$413$0|ens|ENST00000369163$413$0|gb|BC062305$2285$361|gb|BC007518$541$786	AgilentCatalog	8357	HIST1H3H	H3/k|H3F1K|H3FK	histone cluster 1, H3h	ref|Homo sapiens histone cluster 1, H3h (HIST1H3H), mRNA [NM_003536]	chr6	27778255	27778314	+	mRNA
A_33_P3341499	5.4456	0.0100183	up	4.25435	1.80926	7.92585	52.8529	17.466	4.86316	3.06558	2.63267	3.6163	5.17934	3.96741	2.29156	1.56984	1.56638	GCATCTTAGACCATTTTTATATGCAGTGTACAATTTGCTGGGCTAGAAATGAGATAAAGA	ref|NM_003392	ref|NM_003392$6060$74|ref|NM_001256105$5465$74|ens|ENST00000264634$5721$56|ens|ENST00000474267$5925$57	AgilentCatalog	7474	WNT5A	hWNT5A	wingless-type MMTV integration site family, member 5A	ref|Homo sapiens wingless-type MMTV integration site family, member 5A (WNT5A), transcript variant 1, mRNA [NM_003392]	chr3	55499859	55499800	-	mRNA
A_23_P10385	3.10189	0.00111973	up	6.38901	4.75586	77.1156	103.874	90.6653	25.6134	22.7994	29.8574	6.6896	6.19162	6.2858	4.58564	4.69001	4.99193	GGAAGATGTTATTTATGACCAATATCTGCCAGTAACGCTGTTTATCTCACTTGCTTTGAA	ref|NM_016448	ref|NM_016448$4100$451|ref|NM_001286230$3974$451|ref|NM_001286229$3870$451|ens|ENST00000475419$3577$25	AgilentCatalog	51514	DTL	CDT2|DCAF2|L2DTL|RAMP	denticleless E3 ubiquitin protein ligase homolog (Drosophila)	ref|Homo sapiens denticleless E3 ubiquitin protein ligase homolog (Drosophila) (DTL), transcript variant 1, mRNA [NM_016448]	chr1	212277852	212277911	+	mRNA
A_32_P62997	4.73722	0.0378152	up	7.09616	4.85212	253.073	90.3107	152.048	20.4546	30.7512	33.5361	8.3011	5.97753	7.00986	4.26068	5.13356	5.16212	AGCTCTGGAAACAGATGTCTAGTGATCATCTCAGCTGAAGTGTGGCTTGCGTAAATAACT	ref|NM_018492	ref|NM_018492$1411$656|ref|NM_001278945$1386$656|ens|ENST00000301905$1411$647|ref|XM_006716368$1340$643	AgilentCatalog	55872	PBK	CT84|HEL164|Nori-3|SPK|TOPK	PDZ binding kinase	ref|Homo sapiens PDZ binding kinase (PBK), transcript variant 1, mRNA [NM_018492]	chr8	27667843	27667784	-	mRNA
A_23_P99292	2.89977	0.0121075	up	7.15313	5.61719	139.429	158.06	168.864	55.1251	29.1336	61.3342	7.48058	6.82398	7.15483	5.73154	5.05452	6.06552	GGTTGGGAGAATCACAGCTTTACAAGGGTGTTTATATTTGATTTGTGTTTATATTTGAGG	ref|NM_001130862	ref|NM_001130862$1237$972|ref|NM_006479$1186$972|ens|ENST00000535558$1018$255|ens|ENST00000442992$1232$943	AgilentCatalog	10635	RAD51AP1	PIR51	RAD51 associated protein 1	ref|Homo sapiens RAD51 associated protein 1 (RAD51AP1), transcript variant 1, mRNA [NM_001130862]	chr12	4668182	4668241	+	mRNA
A_24_P343095	2.09041	0.00414675	up	9.66033	8.59654	678.217	897.313	1150.51	340.804	336.635	388.217	9.64726	9.45225	9.88147	8.45106	8.48035	8.85822	AGTATATGAGAAGAATGATTAATATGAAGGTGTTTTCTAGTTTAAGTTGTTCCCCCTCCC	ref|NM_000791	ref|NM_000791$1034$2838|ref|NM_001290354$984$2838|ref|NM_001290357$918$2838|ref|NM_001195643$992$2995	AgilentCatalog	1719	DHFR	DHFRP1|DYR	dihydrofolate reductase	ref|Homo sapiens dihydrofolate reductase (DHFR), transcript variant 1, mRNA [NM_000791]	chr5	79924927	79924868	-	mRNA
A_33_P3242952	4.80958	0.00775701	up	6.60307	4.33715	94.7801	125.171	96.039	26.6141	10.9077	27.2449	6.97027	6.47287	6.36605	4.64408	3.51004	4.85734	GGACACTTCTGGATGTTTCACAGCCAGGCAGTTTATGATATTAACAGACTAGACTCCACA	ref|NM_001123168	ref|NM_001123168$688$1133|ref|NM_001100910$1123$1191|ref|NM_001287385$1160$1119|ref|NM_207418$1143$1191	AgilentCatalog	729533	FAM72A	LMPIP	family with sequence similarity 72, member A	ref|Homo sapiens family with sequence similarity 72, member A (FAM72A), mRNA [NM_001123168]	chr1	206145518	206145577	+	mRNA
A_23_P155765	2.13556	0.0210263	up	8.06243	6.96781	282.702	278.464	319.096	127.24	87.7026	138.151	8.44961	7.68308	8.05458	6.9929	6.61375	7.2968	TAAAAAATGCAGGTTGTAGCTTTTTGATGGGCTACTCATACAGTTAGATTTTACAGCTTC	ref|NM_002129	ref|NM_002129$981$486|ref|NM_001130688$921$486|ref|NM_001130689$908$486|ens|ENST00000511316$1624$157	AgilentCatalog	3148	HMGB2	HMG2	high mobility group box 2	ref|Homo sapiens high mobility group box 2 (HMGB2), transcript variant 1, mRNA [NM_002129]	chr4	174253072	174253013	-	mRNA
A_21_P0001757	3.12778	0.0223255	up	3.46001	1.81487	9.75511	19.9992	7.09738	5.02709	3.08756	2.55945	3.90019	3.76318	2.71666	2.33047	1.58058	1.53356	GAGGCTTCATCCTCAATGTGTTGGAGCCTAGGAGAGAGGATTAGAGTTATGCGAGTTTCC	gb|TCONS_00002582	gb|TCONS_00002582$194$134	AgilentCatalog						chr1	212811708	212811190	-	mRNA
A_33_P3284557	2.05779	0.0297661	up	5.96951	4.92841	68.361	85.8015	51.1539	29.0218	28.7886	29.6012	6.52736	5.90146	5.47971	4.76998	5.03619	4.97907	GACCACCGTGGATGGAGAAACTTTTGATGAATTGAACTACATAGCTTTTCTAAGCAGGTT	ref|NM_016653	ref|NM_016653$2576$1231|ens|ENST00000409176$2512$0|ens|ENST00000375213$2454$1227|ref|XM_005246640$2622$744	AgilentCatalog	51776	ZAK	AZK|MLK7|MLT|MLTK|MRK|mlklak|pk	-	ref|Homo sapiens sterile alpha motif and leucine zipper containing kinase AZK (ZAK), transcript variant 1, mRNA [NM_016653]	chr2	174131452	174131511	+	mRNA
A_23_P205031	2.86561	0.035459	up	10.8034	9.28458	1150.08	3366.53	1872.96	451.118	492.423	835.094	10.3668	11.4717	10.5718	8.85404	9.02489	9.9748	CCACGTTGTCCCTGAGATTTAACCCCTCCACTGCTGGGGGTGAGCTGTACTCTTCTGACT	ref|NM_001846	ref|NM_001846$6150$54|ens|ENST00000360467$6167$54|gb|AK025912$2964$67|gb|BC080644$1811$71	AgilentCatalog	1284	COL4A2	ICH|POREN2	collagen, type IV, alpha 2	ref|Homo sapiens collagen, type IV, alpha 2 (COL4A2), mRNA [NM_001846]	chr13	111165261	111165320	+	mRNA
A_23_P55356	2.30149	0.0460107	up	4.43297	3.2304	10.1414	33.8095	32.1219	6.67377	9.00407	13.3678	3.95223	4.52158	4.82511	2.67428	3.18795	3.82899	CAAGATCCAGGGACCTAGAGGCCTCGGCGATGACACTGCGCTGAACGACGCGCGCTTATT	ref|NM_001144939	ref|NM_001144939$651$110|ref|NM_182566$615$110|ref|NM_001144940$595$110|ref|NM_001144941$499$110	AgilentCatalog	284013	VMO1	ERGA6350|PRO21055	vitelline membrane outer layer 1 homolog (chicken)	ref|Homo sapiens vitelline membrane outer layer 1 homolog (chicken) (VMO1), transcript variant 2, mRNA [NM_001144939]	chr17	4688732	4688673	-	mRNA
A_23_P325924	4.29524	0.00855944	up	4.43577	2.33304	17.985	24.2147	26.2558	6.61023	3.05486	6.43552	4.72648	4.04132	4.53953	2.66277	1.56372	2.77262	TACCTAGTCTACCTATTTATTTCCTCCACTTTTTATCTTAAAAGTAGCTAAGCCATGCTG	ref|NM_001191033	ref|NM_001191033$4934$175|ref|NM_001168241$3938$175|ens|ENST00000401533$3938$163|ref|XM_006711951$3431$163	AgilentCatalog	150946	GAREML	FAM59B	GRB2 associated, regulator of MAPK1-like	ref|Homo sapiens GRB2 associated, regulator of MAPK1-like (GAREML), transcript variant 2, mRNA [NM_001191033]	chr2	26412310	26412369	+	mRNA
A_23_P24948	3.45993	0.0463136	up	8.11551	6.32477	211.528	269.425	492.253	158.95	37.3009	68.4609	8.05109	7.63229	8.66315	7.32245	5.4165	6.23535	TCATATACATTAAGTTGAGCCATATGTAATCACTGTGTTTGTAGGTTAGAAACAGCTGAG	ref|NM_005472	ref|NM_005472$2410$600|ens|ENST00000310128$2483$600|gb|BC032235$2254$370|gb|CR936625$2205$400	AgilentCatalog	10008	KCNE3	HOKPP|HYPP|MiRP2	potassium channel, voltage gated subfamily E regulatory beta subunit 3	ref|Homo sapiens potassium voltage-gated channel, Isk-related family, member 3 (KCNE3), mRNA [NM_005472]	chr11	74166545	74166486	-	mRNA
A_23_P94365	2.12865	0.0276903	up	5.88583	4.79589	66.6568	73.9133	51.5193	32.599	25.2412	22.9864	6.49038	5.67749	5.48961	4.93798	4.8397	4.60998	TGCGCCACGCCAAGGTCGTCTGGGAGATGCTCAAGTTTGAAGTGGCGCTCAGGCTGGAGA	ref|NM_174922	ref|NM_174922$1666$275|ens|ENST00000561985$1532$183|ens|ENST00000308860$1629$260|ens|ENST00000563699$1629$260	AgilentCatalog	203054	ADCK5	-	aarF domain containing kinase 5	ref|Homo sapiens aarF domain containing kinase 5 (ADCK5), mRNA [NM_174922]	chr8	145618056	145618191	+	mRNA
A_24_P101402	2.16652	0.0119154	up	7.70361	6.58823	186.201	344.425	178.233	95.2892	78.9077	96.2627	7.87149	8.01033	7.22901	6.54859	6.46663	6.74946	GGCTGGCAAGAGCAGCTCCAAGAAGAAGAAAAAGTTCCATAAAGCATCCCAGGAAGATTA	ref|NM_006392	ref|NM_006392$1856$155|ref|NR_027700$2036$152|ens|ENST00000329276$2243$100|ens|ENST00000467196$1163$100	AgilentCatalog	10528	NOP56	NOL5A|SCA36	NOP56 ribonucleoprotein	ref|Homo sapiens NOP56 ribonucleoprotein (NOP56), transcript variant 1, mRNA [NM_006392]	chr20	2638880	2638939	+	mRNA
A_23_P126120	5.01309	0.00848429	up	4.89538	2.56968	17.3472	63.3388	26.6055	8.61918	3.56778	7.08134	4.67735	5.45149	4.5573	3.01447	1.78807	2.90649	TTTCAAAATTCATTTATCAGCCACAAGATTAGTTCGTGTTTCAACATCTGTAGCTTCAGC	ref|NM_001127181	ref|NM_001127181$1622$1011|ref|NM_033319$1484$1011|ref|NM_001171182$1095$1011|ens|ENST00000484920$774$22	AgilentCatalog	91687	CENPL	C1orf155|CENP-L|dJ383J4.3	centromere protein L	ref|Homo sapiens centromere protein L (CENPL), transcript variant 1, mRNA [NM_001127181]	chr1	173772182	173772123	-	mRNA
A_33_P3414302	2.28443	0.019441	up	3.6562	2.46437	7.83678	14.4449	18.7114	7.28712	3.95212	5.53158	3.60124	3.30216	4.0652	2.7809	2.03166	2.58054	AAAGATGTGACACTGAAGCCTGGGGAAGAAGTTTGAACCTCTCACTAATTCACGTAACGG			AgilentCatalog						chr10	127407880	127407939	+	mRNA
A_23_P407684	2.08515	0.00352699	up	8.10759	7.04744	234.377	428.073	262.904	127.056	127.354	115.608	8.19406	8.34311	7.78559	6.98977	7.13174	7.0208	TGTCTGCACACACGGACTTCTGCAACCGCGAGAAGCCTCTGAGCACCAAGTCCAAGAAGA	ref|NM_178167	ref|NM_178167$2556$768|ens|ENST00000567008$503$252|ens|ENST00000431526$2497$638|ens|ENST00000565396$3647$750	AgilentCatalog	90850	ZNF598	-	zinc finger protein 598	ref|Homo sapiens zinc finger protein 598 (ZNF598), mRNA [NM_178167]	chr16	2048465	2048406	-	mRNA
A_23_P78664	2.11441	0.025967	up	8.38172	7.30147	387.986	330.898	384.96	160.697	116.181	164.166	8.87331	7.95302	8.31883	7.33709	7.00465	7.56267	TGTCTGACGAGAATGATGCCAAAATCCTCAATGACGTCCAGGACCGGTTTGAAGTTAATG	ref|NM_005804	ref|NM_005804$1286$212|ref|NR_046366$1176$212|ens|ENST00000242776$1270$141|ens|ENST00000588692$1276$142	AgilentCatalog	10212	DDX39A	BAT1|BAT1L|DDX39|DDXL|URH49	DEAD (Asp-Glu-Ala-Asp) box polypeptide 39A	ref|Homo sapiens DEAD (Asp-Glu-Ala-Asp) box polypeptide 39A (DDX39A), transcript variant 1, mRNA [NM_005804]	chr19	14519947	14519888	-	mRNA
A_24_P146211	2.53321	0.0129645	up	12.8305	11.4895	8772.17	7084.25	8266.09	2901.68	2012.22	3020.41	13.1721	12.6426	12.6767	11.5383	11.0107	11.9195	ACGGGAAGAAGCGCAAGCGCAGCCGCAAGGAGAGCTATTCAGTGTATGTGTACAAGGTGC	ref|NM_021063	ref|NM_021063$125$302|ref|NM_138720$125$639|ens|ENST00000377777$125$338|ens|ENST00000289316$100$629	AgilentCatalog	3017	HIST1H2BD	H2B.1B|H2B/b|H2BFB|HIRIP2|dJ221C16.6	histone cluster 1, H2bd	ref|Homo sapiens histone cluster 1, H2bd (HIST1H2BD), transcript variant 1, mRNA [NM_021063]	chr6	26158474	26158533	+	mRNA
A_23_P68610	2.94083	0.00146739	up	9.62415	8.06792	656.208	1038.74	946.585	234.211	213.094	298.514	9.59727	9.67857	9.5966	7.90243	7.83909	8.46225	AGAGAACCCATTTCTCCAGACTTTTACCTACCCGTGCCTGAGAAAGCATACTTGACAACT	ref|NM_012112	ref|NM_012112$3031$594|ens|ENST00000340513$2969$576|ens|ENST00000300403$2861$576|ref|XM_005260340$2782$573	AgilentCatalog	22974	TPX2	C20orf1|C20orf2|DIL-2|DIL2|FLS353|GD:C20orf1|HCA519|HCTP4|REPP86|p100	TPX2, microtubule-associated	ref|Homo sapiens TPX2, microtubule-associated (TPX2), mRNA [NM_012112]	chr20	30388973	30389032	+	mRNA
A_21_P0006424	2.02876	0.0204726	up	4.48128	3.46068	17.0875	39.0156	18.6174	13.6229	8.6213	11.284	4.65577	4.73083	4.05724	3.67622	3.11905	3.58678	ATACTTTTAAGTTATATGAAACAATACATTCTCAGGCACTCATTCATACAACCAGCTCCC	gb|TCONS_00016988	gb|TCONS_00016988$605$0	AgilentCatalog						chrX	57153617	57153676	+	mRNA
A_33_P3310929	2.03051	0.0317088	up	4.02319	3.00135	11.1327	28.3264	14.7193	10.5551	9.2983	4.98162	4.07726	4.26656	3.72576	3.30533	3.24179	2.45693	TTTTGTGGTTGGGGGAGGCACGGGGTGGAGTATTCTTTTTTATATCCTCAAAACAAAAAA	ref|NM_003474	ref|NM_003474$5488$2502|ref|NM_001288973$5479$2502|ens|ENST00000368679$5385$2493|gb|KF444157$5479$545	AgilentCatalog	8038	ADAM12	ADAM12-OT1|CAR10|MCMP|MCMPMltna|MLTN|MLTNA	ADAM metallopeptidase domain 12	ref|Homo sapiens ADAM metallopeptidase domain 12 (ADAM12), transcript variant 1, mRNA [NM_003474]	chr10	127703502	127703443	-	mRNA
A_23_P138507	3.28584	0.00393422	up	7.75331	6.03704	226.211	223.894	259.113	70.317	46.1138	71.7107	8.14444	7.35035	7.76513	6.09213	5.71418	6.30482	CCCATGTCAAAAACTTGGATGAAAATGGCTTGGATTTGCTCTCGAAAATGTTAATCTATG	ref|NM_001786	ref|NM_001786$893$970|ref|NM_033379$722$970|ens|ENST00000448257$952$936|ens|ENST00000316629$722$951	AgilentCatalog	983	CDK1	CDC2|CDC28A|P34CDC2	cyclin-dependent kinase 1	ref|Homo sapiens cyclin-dependent kinase 1 (CDK1), transcript variant 1, mRNA [NM_001786]	chr10	62552004	62553650	+	mRNA
A_23_P63789	2.35839	0.00624016	up	7.59295	6.35514	165.889	203.246	275.859	98.7617	63.5	71.4035	7.71846	7.20943	7.85095	6.60454	6.16286	6.29803	TCAAAGATTCAGAGATTGGCTTTTGTCATCCACTATTGTATGTTTTGTTTCATTGACCTC	ref|NM_032997	ref|NM_032997$1645$173|ref|NM_007057$1454$173|ref|NM_001005413$1313$173|ens|ENST00000489649$1456$105	AgilentCatalog	11130	ZWINT	HZwint-1|KNTC2AP|SIP30|ZWINT1	ZW10 interacting kinetochore protein	ref|Homo sapiens ZW10 interacting kinetochore protein (ZWINT), transcript variant 2, mRNA [NM_032997]	chr10	58117404	58117345	-	mRNA
A_23_P71037	5.53147	0.0283885	up	6.44568	3.97802	99.0121	199.198	39.9759	13.2597	11.9749	23.3078	7.02743	7.17846	5.13116	3.63934	3.66415	4.63057	ATTGTTGTTGTTAATGGGCATTCCTTCTTCTGGTCAGAAACCTGTCCACTGGGCACAGAA	ref|NM_000600	ref|NM_000600$769$372|ens|ENST00000485300$878$47|ens|ENST00000258743$769$341|ens|ENST00000404625$1112$355	AgilentCatalog	3569	IL6	BSF2|HGF|HSF|IFNB2|IL-6	interleukin 6	ref|Homo sapiens interleukin 6 (IL6), mRNA [NM_000600]	chr7	22771207	22771266	+	mRNA
A_33_P3433873	2.30134	0.0145758	up	6.67938	5.47691	115.054	109.731	108.886	42.7108	39.8814	44.2086	7.22542	6.27516	6.53757	5.34391	5.51074	5.57609	TGGGATAAATGCCTGAATTTGGTTCTTCTACAGGTGCTATAATAAAGTCCATCTCTCAAT	ref|NM_001287821	ref|NM_001287821$2616$623|ref|NM_017975$2521$623|ref|NM_001287822$2520$623|ref|NM_001287823$2469$623	AgilentCatalog	55055	ZWILCH	KNTC1AP|hZwilch	zwilch kinetochore protein	ref|Homo sapiens zwilch kinetochore protein (ZWILCH), transcript variant 2, mRNA [NM_001287821]	chr15	66841152	66841211	+	mRNA
A_21_P0011475	2.29212	0.00323602	up	6.45292	5.25624	61.6238	153.631	84.9485	36.811	33.2608	39.1281	6.38184	6.78292	6.19401	5.12651	5.25059	5.39162	CCGTGGTTTGAACATGAAAGAAATGTACCTTCTTTCACTCTGTCATCTTTCTTTTCTTTG	ref|NM_001005735	ref|NM_001005735$1836$95|ref|NM_001257387$1821$95|ref|NM_007194$1707$95|ref|NM_145862$1620$95	AgilentCatalog	11200	CHEK2	CDS1|CHK2|HuCds1|LFS2|PP1425|RAD53|hCds1	checkpoint kinase 2	ref|Homo sapiens checkpoint kinase 2 (CHEK2), transcript variant 3, mRNA [NM_001005735]	chr22	29083881	29083822	-	mRNA
A_23_P62741	2.34042	0.0169357	up	6.78786	5.56109	53.3465	193.406	155.352	49.7474	36.9942	47.8965	6.19155	7.13189	7.04015	5.58144	5.40436	5.69748	ATAGGACCAGCATGCCTAATCATTCTTGTTAATCTCTTGGCTTTTGGAGTCATCATATAC	ref|NM_022159	ref|NM_022159$1878$1681|ens|ENST00000401034$96$345|ens|ENST00000370742$1786$1681|gb|AK313738$1877$291	AgilentCatalog		ELTD1			ref|Homo sapiens EGF, latrophilin and seven transmembrane domain containing 1 (ELTD1), mRNA [NM_022159]	chr1	79383345	79358842	-	mRNA
A_23_P16078	2.09493	0.0231369	up	7.84778	6.78088	268.365	243.615	244.974	128.877	86.9833	94.7493	8.37916	7.47826	7.68592	7.0118	6.60481	6.72603	ACGGACACACAGCAGAGCAGGTGACTGGTGGCATCAAGGCCATTGTGCAACTGGTGAATG	ref|NM_001145939	ref|NM_001145939$673$375|ref|NM_002573$651$375|ref|NM_001145940$434$375|ens|ENST00000597333$581$85	AgilentCatalog	5050	PAFAH1B3	PAFAHG	platelet-activating factor acetylhydrolase 1b, catalytic subunit 3 (29kDa)	ref|Homo sapiens platelet-activating factor acetylhydrolase 1b, catalytic subunit 3 (29kDa) (PAFAH1B3), transcript variant 1, mRNA [NM_001145939]	chr19	42804213	42804154	-	mRNA
A_33_P3219115	2.4243	0.0266878	up	3.59969	2.32212	12.0777	13.6988	11.5146	7.21059	4.03755	3.86245	4.18793	3.2246	3.38653	2.76893	2.05497	2.14246	ATCAATGAAACTGAGTATTCCAACGCGCATTATCCAGGGAGATGGTGTTGTCCTGGTTGT			AgilentCatalog						chr4	143238618	143238677	+	mRNA
A_19_P00806947	2.20667	0.00366766	up	9.348	8.20613	539.105	982.987	673.968	264.028	252.465	298.533	9.32766	9.59432	9.12203	8.0781	8.07788	8.46241	CAGCATATACTGAAGTCTTTTCTGCCACCAAATTTGTACCTCTAAGTACATATGTAGATA	ref|NM_002592	ref|NM_002592$1083$212|ref|NM_182649$1047$212|ens|ENST00000379160$1087$212|ens|ENST00000379143$1072$212	AgilentCatalog	5111	PCNA	ATLD2	proliferating cell nuclear antigen	ref|Homo sapiens proliferating cell nuclear antigen (PCNA), transcript variant 1, mRNA [NM_002592]	chr20	5095870	5095811	-	mRNA
A_33_P3691758	2.10714	0.012853	up	3.89782	2.82253	12.5605	16.6518	17.2109	7.2946	6.21114	7.87342	4.24259	3.50235	3.94852	2.78225	2.6207	3.06465	ATCTCCTACATAGTCATCCTGAGCTCCCTGAAATCCTATAGCTCTGAAGGACAGCACAAA	gb|X64985	gb|X64985$271$9	AgilentCatalog	26242	OR4C1P	HSHTPCRX11|HTPCRX11|OR4C1	olfactory receptor, family 4, subfamily C, member 1 pseudogene	gb|H.sapiens mRNA HTPCRX11 for olfactory receptor. [X64985]	chr11	55277854	55277913	+	mRNA
A_23_P8558	2.61394	0.0471136	up	8.36461	6.97839	334.769	664.783	201.836	127.616	120.3	105.575	8.67797	9.00577	7.4101	6.99665	7.05244	6.88607	ACAGGTGTCTCCCACTTTGCAACCTACGTGGCAGCCATGAGGGCCATCAACATCGCAGAT	ref|NM_148912	ref|NM_148912$570$837|ref|NM_148913$549$837|ref|NR_026910$565$837|ref|NR_026912$741$866	AgilentCatalog	83451	ABHD11	PP1226|WBSCR21	abhydrolase domain containing 11	ref|Homo sapiens abhydrolase domain containing 11 (ABHD11), transcript variant 1, mRNA [NM_148912]	chr7	73151670	73151611	-	mRNA
A_23_P115482	4.16886	0.0232905	up	6.43117	4.37152	141.105	79.3121	74.8334	26.0172	14.3104	22.1121	7.49541	5.7824	6.0157	4.60972	3.95132	4.55352	TAGGGGACTTGTCCTGGTTCATCTTAGTTAATGTGTTCTTTGCCAAGGTGATCTAAGTTG	ref|NM_014176	ref|NM_014176$727$148|ens|ENST00000367274$741$121|gb|BC004152$689$66|gb|BC019284$689$67	AgilentCatalog	29089	UBE2T	FANCT|HSPC150|PIG50	ubiquitin-conjugating enzyme E2T	ref|Homo sapiens ubiquitin-conjugating enzyme E2T (putative) (UBE2T), mRNA [NM_014176]	chr1	202300965	202300906	-	mRNA
A_23_P256107	4.23205	0.0405698	up	6.31747	4.23611	50.1945	121.125	99.9939	23.8332	7.72609	36.5043	6.10736	6.42385	6.4212	4.48133	2.93829	5.28872	AGTGGATGAAAACTTCGATCCTTTACCTGATTATTGGCTATCTCTTCTGTTCAAGAAATT	ref|NM_006665	ref|NM_006665$1315$3293|ref|NM_001098540$1277$3293|ref|NM_001199830$1035$3293|ens|ENST00000507150$1146$418	AgilentCatalog	10855	HPSE	HPA|HPA1|HPR1|HPSE1|HSE1	heparanase	ref|Homo sapiens heparanase (HPSE), transcript variant 1, mRNA [NM_006665]	chr4	84227383	84223390	-	mRNA
A_33_P3289426	2.32038	0.0099698	up	4.83921	3.62485	27.9792	33.6985	29.118	13.4314	12.8717	10.1906	5.31753	4.51626	4.68385	3.65707	3.77888	3.43861	CCCAGCACCAGGGCCACTGCTGGCACGTCGTAGACATCCAATAAATATTTTTGGAAGGAG	ref|NM_173680	ref|NM_173680$2215$0|ens|ENST00000329630$2197$0|gb|BC015152$2153$19|gb|BC038111$2172$15	AgilentCatalog	285971	ZNF775	-	zinc finger protein 775	ref|Homo sapiens zinc finger protein 775 (ZNF775), mRNA [NM_173680]	chr7	150095660	150095719	+	mRNA
A_33_P3280796	4.83216	0.0356713	up	4.19855	1.92588	12.4373	55.9943	9.42126	3.03164	3.05063	5.96619	4.22983	5.26585	3.09997	1.54005	1.56117	2.67642	TTTCAGGAGTTTAGAGAAAGCCAGGTCTTCACGTTCGTGTAGGTTCGAGACCTTAACGAA	ref|XM_005266396	ref|XM_005266396$141$4797|ref|XM_006719826$141$4878|ref|XM_006719824$141$4890|ref|XM_006719823$141$5517	AgilentCatalog	4008	LMO7	FBX20|FBXO20|LOMP	LIM domain 7	ref|PREDICTED: Homo sapiens LIM domain 7 (LMO7), transcript variant X22, mRNA [XM_005266396]	chr13	76210565	76210624	+	mRNA
A_23_P161338	2.11037	0.00888905	up	8.85859	7.7811	339.02	524.617	724.323	219.663	170.823	219.09	8.69741	8.65197	9.2264	7.80833	7.54157	7.99338	TTCCATCACCAGAAAAACTAATGAGATTTCTCTGGAATACAAGCTGATATTGCTACATCG	ref|NM_021129	ref|NM_021129$956$300|ens|ENST00000373232$949$286|gb|BC105034$922$229|gb|BC105036$922$229	AgilentCatalog	5464	PPA1	HEL-S-66p|IOPPP|PP|PP1|SID6-8061	pyrophosphatase (inorganic) 1	ref|Homo sapiens pyrophosphatase (inorganic) 1 (PPA1), mRNA [NM_021129]	chr10	71962931	71962872	-	mRNA
A_32_P201773	3.60871	0.0022516	up	6.39522	4.54373	80.1519	85.922	109.132	27.8425	20.0008	20.2967	6.74136	5.90397	6.54033	4.71098	4.48874	4.43148	TCTTTCTTAGTAACCTGTTTTTTGATTACCGTAAGACATCACAGATTACCTGAAACCCCT	ref|NM_001171689	ref|NM_001171689$5303$255|ref|NM_015365$5116$255|ref|NM_001025580$5005$255|ens|ENST00000262844$5203$241	AgilentCatalog	9949	AMMECR1	AMMERC1	Alport syndrome, mental retardation, midface hypoplasia and elliptocytosis chromosomal region gene 1	ref|Homo sapiens Alport syndrome, mental retardation, midface hypoplasia and elliptocytosis chromosomal region gene 1 (AMMECR1), transcript variant 3, mRNA [NM_001171689]	chrX	109437714	109437655	-	mRNA
A_23_P71727	4.15212	0.0362639	up	3.65429	1.60044	21.4647	13.5035	7.56708	3.11732	3.12793	2.75836	4.95911	3.20367	2.80009	1.58475	1.6006	1.61597	GATAAAAGTTCTTCCAGTCAGTTTTTCTCTTAAGTGCCTGTTTGAGTTTACTGAAACAGT	ref|NM_001827	ref|NM_001827$517$50|ens|ENST00000314355$517$36|gb|X54942$517$50|gb|BC006458$486$94	AgilentCatalog	1164	CKS2	CKSHS2	CDC28 protein kinase regulatory subunit 2	ref|Homo sapiens CDC28 protein kinase regulatory subunit 2 (CKS2), mRNA [NM_001827]	chr9	91931523	91931582	+	mRNA
A_21_P0007083	2.03321	0.0491051	up	3.19615	2.17239	6.29835	10.4751	11.9126	5.01412	3.05082	5.7482	3.31801	2.83724	3.4332	2.32715	1.5613	2.62872	GTTGTCATGGAGTAATTATAATTCATGTCTCCGTTCACAGTGTCCTGGTTTGTAGAATAA	gb|TCONS_00018839	gb|TCONS_00018839$560$3|gb|TCONS_00018359$548$3	AgilentCatalog						chr10	122584743	122584802	+	mRNA
A_23_P32078	8.21266	0.0238566	up	5.63556	2.59771	24.343	128.515	43.9229	4.59448	3.03942	15.2484	5.13143	6.51151	5.26373	2.22333	1.55395	4.01584	GCCAGACTCATAGGTTATAAGACCTTCTTCAATGAATTTGTGGCTTATGAGCACCTCTCA	ref|NM_001199633	ref|NM_001199633$1667$2900|ref|NM_022127$1613$2900|ref|NR_037638$1843$2900|ens|ENST00000537648$1821$600	AgilentCatalog	64078	SLC28A3	CNT3	solute carrier family 28 (concentrative nucleoside transporter), member 3	ref|Homo sapiens solute carrier family 28 (concentrative nucleoside transporter), member 3 (SLC28A3), transcript variant 1, mRNA [NM_001199633]	chr9	86900385	86900326	-	mRNA
A_33_P3253501	2.40359	0.0191562	up	13.1851	11.92	11779.9	8319.14	10445.4	3847.59	2752.74	3951.49	13.6048	12.9052	13.0454	11.95	11.4629	12.347	TCCACCATCACGTCCCGCGAGATCCAGACGGCCGTGCGCCTGCTGCTGCCCGGCGAGCTG	ref|NM_001024599	ref|NM_001024599$311$124|ref|NM_001161334$311$628|ref|NR_036461$261$262|ref|NR_027337$270$185	AgilentCatalog	440689	HIST2H2BF	-	histone cluster 2, H2bf	ref|Homo sapiens histone cluster 2, H2bf (HIST2H2BF), transcript variant 1, mRNA [NM_001024599]	chr1	149783617	149783558	-	mRNA
A_24_P160969	2.71262	0.00495725	up	8.79498	7.35529	481.962	560.524	427.541	153.358	127.964	174.828	9.16792	8.75364	8.46338	7.27037	7.13943	7.65608	CGCTCCAAGATCAGCCAGGTCTTAGGCAATGAAATCAAGTTTACCATTCGGGAGCCTTTG	ref|NM_001258320	ref|NM_001258320$773$2926|ref|NM_001258321$697$2926|ref|NM_001258322$627$2926|ref|NM_001258323$607$2926	AgilentCatalog	9537	TP53I11	PIG11	tumor protein p53 inducible protein 11	ref|Homo sapiens tumor protein p53 inducible protein 11 (TP53I11), transcript variant 1, mRNA [NM_001258320]	chr11	44959766	44959114	-	mRNA
A_23_P67725	3.81454	0.022864	up	5.3114	3.37989	34.9786	42.4261	50.4883	5.673	11.0742	16.5416	5.61411	4.85894	5.46114	2.47275	3.53423	4.13269	TTTTTTCCAATGATTTGTAATATACATTTTATGACTGGAAACTTTTTTGTACAACACTCC	ref|NM_032737	ref|NM_032737$4564$20|ens|ENST00000582871$4556$18|ens|ENST00000325327$4592$19|gb|M94362$4204$6	AgilentCatalog	84823	LMNB2	LAMB2|LMN2	lamin B2	ref|Homo sapiens lamin B2 (LMNB2), mRNA [NM_032737]	chr19	2428242	2428183	-	mRNA
A_23_P206441	3.29055	0.00881209	up	5.66815	3.94982	33.6371	107.425	42.0115	17.6102	11.3849	17.6139	5.56103	6.24132	5.20212	4.0451	3.58093	4.22345	ATGAGGGCCTCGTTTATTAAGATCTTTAAACTGCTTTATACACTGTCACGTGGCTTCATC	ref|NM_001286167	ref|NM_001286167$5350$54|ref|NM_000135$5346$54|ens|ENST00000389301$5335$56|gb|X99226$5334$109	AgilentCatalog	2175	FANCA	FA|FA-H|FA1|FAA|FACA|FAH|FANCH	Fanconi anemia, complementation group A	ref|Homo sapiens Fanconi anemia, complementation group A (FANCA), transcript variant 3, mRNA [NM_001286167]	chr16	89804072	89804013	-	mRNA
A_23_P150316	11.1931	0.0178982	up	5.34067	1.85613	10.2703	51.4728	141.738	3.13451	3.02846	4.80202	3.97033	5.14124	6.91043	1.6094	1.54617	2.41282	TTGTCCATTCTTGCTTGACTCTACTATTAAGTTTGAAAATAGTTACCTTCAAAGGCCAAG	ref|NM_002426	ref|NM_002426$1687$130|ens|ENST00000571244$1687$127|gb|BC112301$1687$43|gb|BC143773$1687$53	AgilentCatalog	4321	MMP12	HME|ME|MME|MMP-12	matrix metallopeptidase 12	ref|Homo sapiens matrix metallopeptidase 12 (macrophage elastase) (MMP12), mRNA [NM_002426]	chr11	102733653	102733594	-	mRNA
A_21_P0010654	2.59114	0.0175475	up	14.3038	12.9302	24194.9	19059.5	22979.9	7923.22	5368.44	8266.34	14.583	14.1963	14.1319	12.9446	12.3639	13.482	CAAGACCATGGGCATCATGAACTCCTTCGTCAACGACATCTTCGAGCGCATCGCGGGAGA	ref|NM_001024599	ref|NM_001024599$220$215|ref|NM_001161334$220$719|ref|NR_027337$179$276|ref|NR_036461$170$352	AgilentCatalog	440689	HIST2H2BF	-	histone cluster 2, H2bf	ref|Homo sapiens histone cluster 2, H2bf (HIST2H2BF), transcript variant 1, mRNA [NM_001024599]	chr1	149783703	149783649	-	mRNA
A_32_P142440	6.60056	0.037886	up	4.56091	1.83832	4.96441	39.5503	70.0515	5.29848	3.04622	2.62902	3.00617	4.75356	5.92301	2.39168	1.55847	1.56482	TTATTCTGGGTTTTGTAGCATTTTTATTAATATGGTGACTTTTTAAAATAAAAACAAACA	ref|NM_174936	ref|NM_174936$3636$35|ref|NR_110451$2881$35|ens|ENST00000490692$3820$11|ens|ENST00000302118$3564$13	AgilentCatalog	255738	PCSK9	FH3|HCHOLA3|LDLCQ1|NARC-1|NARC1|PC9	proprotein convertase subtilisin/kexin type 9	ref|Homo sapiens proprotein convertase subtilisin/kexin type 9 (PCSK9), transcript variant 1, mRNA [NM_174936]	chr1	55530453	55530512	+	mRNA
A_33_P3242965	2.15109	0.0160692	up	6.17252	5.06745	78.4915	87.1402	67.9321	37.5575	29.6994	29.3025	6.71235	5.92669	5.87852	5.15559	5.08237	4.96439	CGCGCCTGGTGAGAATGTATCTTAACGAGTATGTTCTTAAGCCGGCCACAGAAGGAAAGC	ref|NM_001039211	ref|NM_001039211$1914$1885|ens|ENST00000378785$1914$1885|ref|XM_006710451$919$783|gb|AK091918$1915$826	AgilentCatalog	219293	ATAD3C	-	ATPase family, AAA domain containing 3C	ref|Homo sapiens ATPase family, AAA domain containing 3C (ATAD3C), mRNA [NM_001039211]	chr1	1396237	1396296	+	mRNA
A_23_P29036	2.36433	0.0322855	up	8.27857	7.03713	290.521	259.958	531.18	140.704	97.5744	130.532	8.48851	7.57808	8.76911	7.14231	6.76099	7.2081	ATCTCGTTTCCGGAAAAGGAGCAAGAAGATGTTCTCCAAACGCTTTGAACCAAAGCATGG	ref|NM_005534	ref|NM_005534$1614$560|ens|ENST00000290219$1614$547|ens|ENST00000576463$1614$547|ref|XM_005260969$1130$547	AgilentCatalog	3460	IFNGR2	AF-1|IFGR2|IFNGT1|IMD28	interferon gamma receptor 2 (interferon gamma transducer 1)	ref|Homo sapiens interferon gamma receptor 2 (interferon gamma transducer 1) (IFNGR2), mRNA [NM_005534]	chr21	34809222	34809281	+	mRNA
A_21_P0007179	3.05468	0.0321018	up	3.35612	1.7451	12.6719	9.46806	9.50691	4.18529	3.0412	2.63896	4.25459	2.70072	3.11306	2.11071	1.55534	1.56927	CTGCCCATCTGTAGATAGCAATTGTACTTCTCTAGAAGAAGGTTCCAGTTCTCATCCCTG	gb|TCONS_00019242	gb|TCONS_00019242$983$0	AgilentCatalog						chr11	15682066	15682125	+	mRNA
A_23_P150903	4.37198	0.0133264	up	7.96846	5.84018	141.887	452.195	302.111	46.8837	35.477	92.3559	7.50398	8.42507	7.97634	5.48689	5.34433	6.6893	ATGGCTGGGATCCCAAAAGCAAAGCAACGCTTAAAAAGGCTCCGAAATATTCACTACCTC	ref|NM_001271783	ref|NM_001271783$1790$1988|ref|NM_018099$1657$1988|ref|NM_001271784$1430$1988|ens|ENST00000182377$1615$420	AgilentCatalog	55711	FAR2	MLSTD1|SDR10E2	fatty acyl CoA reductase 2	ref|Homo sapiens fatty acyl CoA reductase 2 (FAR2), transcript variant 1, mRNA [NM_001271783]	chr12	29485623	29486586	+	mRNA
A_23_P135257	3.39304	0.0180558	up	10.3085	8.54594	732.343	1271.25	2877.25	410.358	302.8	326.197	9.75831	9.9855	11.1817	8.7146	8.32943	8.59378	CAACAGGGACACTCTGGACAATGACATCATGCTGATCAAACTCTCCTCACCTGCCGTCAT	ref|NM_001197097	ref|NM_001197097$646$454|ref|NM_007343$518$454|ref|NM_002771$309$454|ref|NM_001197098$288$455	AgilentCatalog	5646	PRSS3	MTG|PRSS4|T9|TRY3|TRY4	protease, serine, 3	ref|Homo sapiens protease, serine, 3 (PRSS3), transcript variant 3, mRNA [NM_001197097]	chr9	33797923	33797982	+	mRNA
A_21_P0014788	2.32498	0.0173573	up	4.09141	2.8742	13.4531	20.3867	19.8597	6.60045	10.2761	5.42684	4.33591	3.79204	4.14629	2.66079	3.40517	2.55663	CGTACAGCAATTACTGCATTCTTCTCCCTTATATCCTTTTCGTAAGAACAAGTAAAGAAT	gb|AA682772	gb|AA682772$292$57	AgilentCatalog					gb|ah52h03.s1 Soares_testis_NHT Homo sapiens cDNA clone 1293173 3', mRNA sequence [AA682772]	chr10	32556974	32557033	+	mRNA
A_32_P72341	2.16606	0.0420407	up	4.19648	3.08141	20.2741	24.3142	14.012	10.3674	8.35661	7.03274	4.88356	4.04774	3.65813	3.28055	3.06768	2.89598	AGTAGGCCAAGATTAATGTTGGTAAGGGTTTGTAATCTGTAAGAATGCTAAAAACGTAAG	ref|NM_173084	ref|NM_173084$3581$245|ens|ENST00000309784$3572$235	AgilentCatalog	286827	TRIM59	IFT80L|MRF1|RNF104|TRIM57|TSBF1	tripartite motif containing 59	ref|Homo sapiens tripartite motif containing 59 (TRIM59), mRNA [NM_173084]	chr3	160153585	160153526	-	mRNA
A_33_P3214343	2.00404	0.00266909	up	2.61652	1.61362	4.18424	7.08267	7.59751	3.13785	3.13791	2.77467	2.72574	2.31817	2.80567	1.61348	1.60538	1.62199	GGCAGGCATTTTTTCCTTTGTTTGGATGAACATTTTGTTATTGGTCCACTTCTAATTTTG			AgilentCatalog						chr3	111445734	111445793	+	mRNA
A_23_P411335	3.05546	0.0429006	up	5.63615	4.02476	40.456	47.414	77.6539	19.2467	8.94554	24.8414	5.81532	5.02456	6.06855	4.17458	3.17832	4.72137	AGATTCTTCCTTTGACAGTGTTCGTGAAGGTTTAGTACCTTTGAGCGTTTCTTCTGGTAA	ref|NM_001160046	ref|NM_001160046$3556$413|ref|NM_001160033$3556$919|ref|NM_152524$3556$926|ens|ENST00000357799$3541$613	AgilentCatalog	151246	SGOL2	SGO2|TRIPIN	shugoshin-like 2 (S. pombe)	ref|Homo sapiens shugoshin-like 2 (S. pombe) (SGOL2), transcript variant 3, mRNA [NM_001160046]	chr2	201438513	201438572	+	mRNA
A_32_P221799	3.25426	0.00573444	up	8.83135	7.12902	466.119	496.413	543.895	119.079	102.337	176.438	9.12336	8.56505	8.80563	6.88769	6.82866	7.67071	CTGAGAGCCACCACAAAGCTAAGGGCAAGTAAGGGCTGAACTTTAAAAATGTAAACTTAC	ref|NM_003514	ref|NM_003514$397$30|ens|ENST00000359611$397$30|gb|BC071668$373$168|gb|BC032686$412$666	AgilentCatalog	8336	HIST1H2AM	H2A.1|H2A/n|H2AFN|dJ193B12.1	histone cluster 1, H2am	ref|Homo sapiens histone cluster 1, H2am (HIST1H2AM), mRNA [NM_003514]	chr6	27860566	27860507	-	mRNA
A_23_P19987	4.08149	0.0323186	up	6.51521	4.48611	110.959	58.8723	154.023	22.8613	16.0028	28.1323	7.17697	5.34085	7.0278	4.4201	4.13306	4.90517	AACAAAAGGCTACATTTCCATGGGGCCAGCACTGTCATGAGCCTCACTAAGCTATTTTGA	ref|NM_006547	ref|NM_006547$3158$950|ens|ENST00000258729$3249$941|ref|XM_006715639$2786$941|gb|BX648488$2041$44	AgilentCatalog	10643	IGF2BP3	CT98|IMP-3|IMP3|KOC|KOC1|VICKZ3	insulin-like growth factor 2 mRNA binding protein 3	ref|Homo sapiens insulin-like growth factor 2 mRNA binding protein 3 (IGF2BP3), mRNA [NM_006547]	chr7	23350828	23350769	-	mRNA
A_24_P9321	3.26737	0.000528557	up	11.5347	9.82662	2872.51	3400.08	3580.76	788.516	768.779	929.943	11.6319	11.4882	11.4842	9.67411	9.65738	10.1484	GAGCTGCTAATCCGGAAGCTACCTTTTCAGCGCTTGGTACGGGAGATCGCACAGGACTTT	ref|NM_003533	ref|NM_003533$183$234|ens|ENST00000328488$183$234|gb|BC069305$183$224|gb|BC066884$183$234	AgilentCatalog	8354	HIST1H3I	H3.f|H3/f|H3FF	histone cluster 1, H3i	ref|Homo sapiens histone cluster 1, H3i (HIST1H3I), mRNA [NM_003533]	chr6	27839916	27839857	-	mRNA
A_24_P157370	2.68324	0.0324734	up	4.92973	3.50576	15.5202	73.8445	27.1678	8.9181	13.6822	11.2095	4.52538	5.67643	4.5874	3.06291	3.87811	3.57626	ATAATGCAACAATAAAGCATCTTCAGCCAAACATCTAGTCTTCCATAGACCATGCATTGC	ref|NM_018725	ref|NM_018725$1804$208|ens|ENST00000288167$1774$176|ref|XM_005265310$1891$171|ref|XM_005265311$1843$171	AgilentCatalog	55540	IL17RB	CRL4|EVI27|IL17BR|IL17RH1	interleukin 17 receptor B	ref|Homo sapiens interleukin 17 receptor B (IL17RB), mRNA [NM_018725]	chr3	53899592	53899651	+	mRNA
A_23_P88731	5.66266	0.0243732	up	4.913	2.41152	40.543	24.0866	33.5816	10.5157	3.16229	4.45742	5.81834	4.03374	4.88691	3.30033	1.61659	2.31764	TTCTTTGGTTTTGGAGGAGGGGTATGAAGTATCTTTGACATGGTGCCTTAGGAATGACTT	ref|NM_133487	ref|NM_133487$1552$690|ref|NM_002875$1549$690|ref|NM_001164270$1427$690|ref|NM_001164269$1397$690	AgilentCatalog	5888	RAD51	BRCC5|FANCR|HRAD51|HsRad51|HsT16930|MRMV2|RAD51A|RECA	RAD51 recombinase	ref|Homo sapiens RAD51 recombinase (RAD51), transcript variant 2, mRNA [NM_133487]	chr15	41023607	41023666	+	mRNA
A_23_P216579	5.80374	0.0097844	up	5.70513	3.16814	26.808	124.412	48.0651	5.4319	9.82498	12.6579	5.25977	6.46304	5.39257	2.41939	3.3332	3.75184	CAAGGCTGAATTGGTCCTCATTGATGAAGATGATGAGAAGTCATTGAGGGAGAAGACAGT	ref|NM_053016	ref|NM_053016$1199$8241|ref|NM_001037293$985$8241|ens|ENST00000314527$1057$215|ens|ENST00000374531$985$3447	AgilentCatalog	114299	PALM2	AKAP2	paralemmin 2	ref|Homo sapiens paralemmin 2 (PALM2), transcript variant 1, mRNA [NM_053016]	chr9	112705477	112705536	+	mRNA
A_23_P258493	5.52774	0.00150272	up	4.1061	1.63941	15.3207	16.3285	22.7293	3.16274	3.19322	2.84389	4.50674	3.47632	4.33524	1.63939	1.63055	1.6483	AATATTAACCTAATCACCATGTAAGCACTCTGGATGATGGATTCCACAAAACTTGGTTTT	ref|NM_005573	ref|NM_005573$3173$187|ref|NM_001198557$2020$187|ens|ENST00000460265$3251$164|ens|ENST00000261366$2648$170	AgilentCatalog	4001	LMNB1	ADLD|LMN|LMN2|LMNB	lamin B1	ref|Homo sapiens lamin B1 (LMNB1), transcript variant 1, mRNA [NM_005573]	chr5	126172483	126172542	+	mRNA
A_23_P151405	4.48953	0.027565	up	6.20202	4.03545	58.2185	122.551	66.8651	22.8706	7.23874	27.1799	6.30576	6.44192	5.85838	4.42056	2.83199	4.85381	TCTTTTCTATTTATTGACTTCTCATGTTCTAGAGAGTAGGACTTTTATTCCGTGTACCTG	ref|NM_001098525	ref|NM_001098525$3366$313|ref|NM_018204$3363$313|ref|NM_001286686$3304$313|ens|ENST00000258607$3284$31	AgilentCatalog	26586	CKAP2	LB1|TMAP|se20-10	cytoskeleton associated protein 2	ref|Homo sapiens cytoskeleton associated protein 2 (CKAP2), transcript variant 2, mRNA [NM_001098525]	chr13	53050394	53050453	+	mRNA
A_32_P151800	4.97593	0.00711181	up	6.79484	4.47987	87.9139	101.65	195.208	19.836	16.2025	31.4747	6.86657	6.15877	7.35917	4.21898	4.15273	5.0679	TGAATAAAGGCCTAGTACCCACGCATATTTCAACCATGCATATATCAAGTTCAACCGAGT	ref|NM_001287385	ref|NM_001287385$1661$617|ref|NM_001123168$1192$629|ref|NM_207418$1644$689|ref|NM_001100910$1625$689	AgilentCatalog	554282	FAM72C	-	family with sequence similarity 72, member C	ref|Homo sapiens family with sequence similarity 72, member C (FAM72C), mRNA [NM_001287385]	chr1	143897200	143897141	-	mRNA
A_23_P385766	5.05801	0.0174543	up	7.62915	5.29058	72.9911	349.837	363.422	49.6735	43.3535	23.8583	6.61503	8.03548	8.23692	5.57846	5.6281	4.66518	GAATTCCAATTCTTTTTCTCTCCTTAGATCTATGACTTTGCCTAGTGGTAGAGACTAGAG	ref|NM_145865	ref|NM_145865$2028$818|ens|ENST00000311620$2058$818|gb|AK096138$2028$816	AgilentCatalog	257629	ANKS4B	HARP	ankyrin repeat and sterile alpha motif domain containing 4B	ref|Homo sapiens ankyrin repeat and sterile alpha motif domain containing 4B (ANKS4B), mRNA [NM_145865]	chr16	21262873	21262932	+	mRNA
A_33_P3867534	2.35055	0.0120736	up	3.20024	1.96724	6.20656	10.9346	11.6336	3.56795	3.10814	4.7831	3.29976	2.89924	3.40173	1.90408	1.59076	2.40688	TGCTCTTACATTATTGTGGAGCCCTGTGATAGAAATATGTAAAATCTCATATTATTTTTT	ref|NM_182751	ref|NM_182751$3437$1065|ref|NM_018518$3434$1065|ens|ENST00000378694$3474$1053|ens|ENST00000378714$3434$1053	AgilentCatalog	55388	MCM10	CNA43|DNA43|PRO2249	minichromosome maintenance 10 replication initiation factor	ref|Homo sapiens minichromosome maintenance complex component 10 (MCM10), transcript variant 1, mRNA [NM_182751]	chr10	13251992	13252051	+	mRNA
A_33_P3258223	3.82799	0.0345384	up	9.60417	7.66758	981.044	1380.22	451.605	213.874	123.385	243.674	10.1596	10.1102	8.54277	7.76503	7.08805	8.14968	ACCTGGACGACGTAGCCGAGGATGACCCCGAGTTGGTGGACTCAATTTGTGAGAATGCCA	ref|NM_005916	ref|NM_005916$797$2173|ref|NM_001278595$797$2248|ref|NM_182776$688$2248|ens|ENST00000465688$231$190	AgilentCatalog	4176	MCM7	CDC47|MCM2|P1.1-MCM3|P1CDC47|P85MCM|PNAS146|PPP1R104	minichromosome maintenance complex component 7	ref|Homo sapiens minichromosome maintenance complex component 7 (MCM7), transcript variant 1, mRNA [NM_005916]	chr7	99697336	99697277	-	mRNA
A_23_P324754	22.4054	0.00793896	up	6.07705	1.59127	22.4455	318.089	45.574	3.15121	3.06605	2.65568	5.02065	7.8927	5.3178	1.62791	1.57007	1.57584	TGTTTCACAGTACAGGATCTGTACATAAAAGTTTCTTTCCTAAACCATTCACCAAGAGCC	ref|NM_001293298	ref|NM_001293298$6901$326|ref|NM_001293304$6841$326|ref|NM_018689$6742$326|ens|ENST00000394685$6873$424	AgilentCatalog	57214	CEMIP	CCSP1|KIAA1199|TMEM2L	cell migration inducing protein, hyaluronan binding	ref|Homo sapiens cell migration inducing protein, hyaluronan binding (CEMIP), transcript variant 1, mRNA [NM_001293298]	chr15	81243634	81243693	+	mRNA
A_33_P3407057	2.09703	0.0202748	up	6.60353	5.53519	101.749	133.318	83.7562	41.3941	41.9746	48.8676	7.06532	6.56839	6.1769	5.29717	5.58205	5.72635	CTCGCATGTTTGTATGGGAAAGCTCTGGAGGCTGTCTGATCTCTTCCCATGGAATTGTCG			AgilentCatalog						chr15	72499430	72499371	-	mRNA
A_33_P3386344	2.08147	0.043814	up	7.49236	6.43476	184.996	295.781	134.361	79.6542	69.2484	95.8191	7.86334	7.77861	6.83514	6.27598	6.28516	6.74315	TTTATTGGCACACAGTATGTTCTCCCGTCTTTCCTTCTGTCAAGAATTATGGAAAATACA	ref|NM_001018112	ref|NM_001018112$503$1110|ens|ENST00000563513$453$58|ens|ENST00000567883$454$136|ens|ENST00000565582$374$378	AgilentCatalog	2175	FANCA	FA|FA-H|FA1|FAA|FACA|FAH|FANCH	Fanconi anemia, complementation group A	ref|Homo sapiens Fanconi anemia, complementation group A (FANCA), transcript variant 2, mRNA [NM_001018112]	chr16	89877175	89877116	-	mRNA
A_23_P215484	2.49658	0.0482938	up	5.14986	3.82991	14.5353	55.5069	62.4086	15.1069	17.7014	9.74801	4.4352	5.25301	5.76138	3.82433	4.29535	3.37006	AGCGGGCTGTGATATTCACTACCAAAAGAGGCAAGAAAGTCTGTACCCATCCAAGGAAAA	ref|NM_006072	ref|NM_006072$283$219|ens|ENST00000394905$433$210|ens|ENST00000576539$433$210|ens|ENST00000005180$256$210	AgilentCatalog	10344	CCL26	IMAC|MIP-4a|MIP-4alpha|SCYA26|TSC-1	chemokine (C-C motif) ligand 26	ref|Homo sapiens chemokine (C-C motif) ligand 26 (CCL26), mRNA [NM_006072]	chr7	75401219	75399061	-	mRNA
A_33_P3293446	5.68225	0.0221981	up	4.87692	2.37046	9.41175	80.5148	35.6793	7.02006	3.08669	6.55612	3.85149	5.80661	4.97265	2.73441	1.5802	2.79676	CCCAGAGATCACGTTTGCGTGTTCTGGCTGAGTTTTTTATTATTGTTTGTTTTAAATGAT	ref|NM_020848	ref|NM_020848$7539$1701|ens|ENST00000375377$7504$1701|ref|XM_005252549$7164$1701|gb|AB040895$7433$46	AgilentCatalog	57608	KIAA1462	JCAD	KIAA1462	ref|Homo sapiens KIAA1462 (KIAA1462), mRNA [NM_020848]	chr10	30303489	30303430	-	mRNA
A_23_P145485	4.66451	0.000553115	up	4.71967	2.49794	15.7819	49.8153	25.7762	5.43159	6.72792	4.55609	4.54905	5.09519	4.51477	2.41929	2.72746	2.34708	TCAATGGGAGACTGTATAGGATGGCTTGAGGACTTCTTGATGGGCATGGACAGCACCCTG	ref|NM_025217	ref|NM_025217$628$674|ref|NM_130900$616$126|ref|NM_001001788$623$461|ens|ENST00000367351$628$661	AgilentCatalog	80328	ULBP2	ALCAN-alpha|N2DL2|NKG2DL2|RAET1H	UL16 binding protein 2	ref|Homo sapiens UL16 binding protein 2 (ULBP2), mRNA [NM_025217]	chr6	150267714	150267773	+	mRNA
A_23_P43079	2.09896	0.0023168	up	5.4976	4.42793	28.6355	75.4285	49.646	26.4613	17.2455	19.7893	5.34848	5.70717	5.43716	4.63553	4.25394	4.39431	TTTGCTGAATTGCCACACACAGGTGGCCATTTTATGTCAGTTCCTCAGAGAAATTGACTA	ref|NM_017864	ref|NM_017864$2808$541|ref|NR_073444$2982$541|ref|NR_073445$2899$541|ens|ENST00000521155$480$31	AgilentCatalog	55656	INTS8	C8orf52|INT8	integrator complex subunit 8	ref|Homo sapiens integrator complex subunit 8 (INTS8), transcript variant 1, mRNA [NM_017864]	chr8	95886809	95888339	+	mRNA
A_23_P353717	2.00689	0.0206885	up	6.88119	5.87623	101.879	176.492	113.445	54.8685	41.9265	72.5467	7.06664	6.98721	6.58973	5.72472	5.5807	6.32326	TTCATAACTTTCGGCGAGACGTGGTGAGCCTCCTGGTGTAGAGTTCTTTTGTCTTTGTAT	ref|NM_152308	ref|NM_152308$1198$204|ens|ENST00000381820$991$142|ens|ENST00000572173$1636$169|ens|ENST00000312499$1221$176	AgilentCatalog	116028	RMI2	BLAP18|C16orf75	RecQ mediated genome instability 2	ref|Homo sapiens RecQ mediated genome instability 2 (RMI2), mRNA [NM_152308]	chr16	11445384	11445443	+	mRNA
A_24_P211565	2.87224	0.00370791	up	6.63328	5.1111	71.0285	166.702	99.7672	41.6478	22.9767	37.4297	6.57543	6.90635	6.41806	5.30656	4.70108	5.32568	GCTCCATGGCCAGATGACGGAAACAGGGTCTGACCAAGTGCCAGGAAGACCTGTGCTATA	ref|NM_031910	ref|NM_031910$2792$102|ref|NM_182486$1508$102|ens|ENST00000493023$3157$79|ens|ENST00000470655$4860$83	AgilentCatalog	114904	C1QTNF6	CTFP6|CTRP6|ZACRP6	C1q and tumor necrosis factor related protein 6	ref|Homo sapiens C1q and tumor necrosis factor related protein 6 (C1QTNF6), transcript variant 1, mRNA [NM_031910]	chr22	37576349	37576290	-	mRNA
A_24_P310616	2.44639	0.0306763	up	7.85813	6.56747	276.655	217.014	274.939	91.8068	115.379	67.5812	8.42068	7.30695	7.84675	6.49116	6.99509	6.21617	TTTTTGGAGATGTCTAGGAGAGGAAAAAGCTACCAATCATACTCTTGATATCCGTCTGGC	ref|NM_001282651	ref|NM_001282651$2365$278|ref|NM_001282650$2320$278|ref|NM_001042498$2281$278|ref|NM_001282649$2098$278	AgilentCatalog	7355	SLC35A2	CDG2M|CDGX|UDP-Gal-Tr|UGALT|UGAT|UGT|UGT1|UGT2|UGTL	solute carrier family 35 (UDP-galactose transporter), member A2	ref|Homo sapiens solute carrier family 35 (UDP-galactose transporter), member A2 (SLC35A2), transcript variant 8, mRNA [NM_001282651]	chrX	48761226	48761167	-	mRNA
A_24_P357726	3.21029	0.00331729	up	4.79327	3.11056	18.6988	39.3063	32.9516	6.27878	10.8128	8.89889	4.77662	4.74385	4.85933	2.59821	3.49396	3.23953	TATCAATGTGAAATAAGGGACCAATATGGTGGCATCCGCAGTTACCCAGTCACCCTGAAT	ref|NM_182707	ref|NM_182707$1019$362|ref|NM_001130167$1019$952|ref|NM_001130168$653$952|ref|NM_002782$1050$368	AgilentCatalog	440533	PSG8	PSG1	pregnancy specific beta-1-glycoprotein 8	ref|Homo sapiens pregnancy specific beta-1-glycoprotein 8 (PSG8), transcript variant 1, mRNA [NM_182707]	chr19	43259206	43259147	-	mRNA
A_23_P30799	4.20968	0.0242993	up	11.4369	9.36317	4182.7	2175.36	3301.57	678.851	353.65	889.145	12.1427	10.8028	11.3652	9.45921	8.55517	10.0751	ATTCGCAAGCTACCATTCCAGCGTCTGGTACGTGAGATCGCGCAGGACTTCAAGACCGAC	ref|NM_021018	ref|NM_021018$188$218|ens|ENST00000446824$188$218|gb|CR542011$186$162|gb|AK314142$221$165	AgilentCatalog	8968	HIST1H3F	H3/i|H3FI	histone cluster 1, H3f	ref|Homo sapiens histone cluster 1, H3f (HIST1H3F), mRNA [NM_021018]	chr6	26250647	26250588	-	mRNA
A_21_P0005547	5.18076	0.0201826	up	3.95902	1.58586	24.5796	11.5206	15.0318	3.14595	3.04911	2.65259	5.14617	2.97543	3.75546	1.62256	1.56029	1.57472	TATTGATCATGGTACTGCGCAAGACTTTTCAGGAGAGTTTGGTCATCTCCCATGATGCCA	gb|TCONS_00014019	gb|TCONS_00014019$2951$176|gb|TCONS_00014018$2950$176	AgilentCatalog						chr7	155056392	155056333	-	mRNA
A_23_P171054	2.13263	0.0332482	up	7.33696	6.24432	184.186	241.054	121.566	78.4646	65.2291	70.4946	7.85662	7.46194	6.69233	6.25269	6.20114	6.27914	CCACTTTTTTCCCCAAGACAAGACAATCGAGGTCTGGCTTGAGAACGACCTTTCTTTCTT	ref|NM_001114123	ref|NM_001114123$1952$922|ref|NM_005229$1846$922|ref|NM_001257168$1074$922|ens|ENST00000376983$1939$259	AgilentCatalog	2002	ELK1	-	ELK1, member of ETS oncogene family	ref|Homo sapiens ELK1, member of ETS oncogene family (ELK1), transcript variant 1, mRNA [NM_001114123]	chrX	47495884	47495825	-	mRNA
A_32_P103633	2.52595	0.0250259	up	8.48846	7.15163	425.079	372.261	390.469	165.568	86.3278	155.514	8.99546	8.13111	8.33881	7.38135	6.59411	7.47944	TTTGGGTGGGATGCCTTGCCAGTGTGTCTTACTTGGTTGCTGAACATCTTGCCACCTCCG	ref|NM_004526	ref|NM_004526$3013$431|ref|NR_073375$3032$430|ens|ENST00000265056$3147$412|gb|AK309335$2924$0	AgilentCatalog	4171	MCM2	BM28|CCNL1|CDCL1|D3S3194|MITOTIN|cdc19	minichromosome maintenance complex component 2	ref|Homo sapiens minichromosome maintenance complex component 2 (MCM2), transcript variant 1, mRNA [NM_004526]	chr3	127340805	127340864	+	mRNA
A_23_P148475	4.14055	0.0107271	up	7.16606	5.11623	196.201	137.579	144.721	33.1305	25.3021	43.224	7.94308	6.61568	6.93941	4.96253	4.84302	5.54316	GCTTGGGAGATGCTTTCAGGTTGCAGCCAGAAGGGGTTTTTTAAATGACTTCTCTGGATT	ref|NM_012310	ref|NM_012310$3873$571|ref|NM_001099293$3896$470|ens|ENST00000374403$3812$476|ens|ENST00000435029$3896$470	AgilentCatalog	24137	KIF4A	KIF4|KIF4G1|MRX100	kinesin family member 4A	ref|Homo sapiens kinesin family member 4A (KIF4A), mRNA [NM_012310]	chrX	69640147	69640206	+	mRNA
A_33_P3407256	2.29865	0.0187179	up	6.32812	5.12733	81.222	97.7211	80.8403	27.1758	34.2409	39.7343	6.7568	6.10148	6.12607	4.67418	5.2918	5.41602	GATGACAACTTTACTGTTTTCAGACAAGAACGTCAACAGCAACCTCATCACCTGGAACCG	ref|NM_001166260	ref|NM_001166260$603$819|ens|ENST00000512024$573$819|gb|CU674196$474$610|gb|CR456744$458$781	AgilentCatalog	9319	TRIP13	16E1BP	thyroid hormone receptor interactor 13	ref|Homo sapiens thyroid hormone receptor interactor 13 (TRIP13), transcript variant 2, mRNA [NM_001166260]	chr5	901470	901529	+	mRNA
A_23_P155969	2.76125	0.0272715	up	4.44999	2.98467	13.173	22.9235	38.6263	6.22549	7.32783	10.7443	4.3058	3.96198	5.08219	2.58768	2.85204	3.51428	TTGTCTTCCTAAATCAGCACAACTTTTGAAATCTGTTTTTGTGAAAAATGTTGGTTGGGC	ref|NM_014264	ref|NM_014264$2910$900|ref|NM_001190799$2814$900|ref|NM_001190801$2733$900|ens|ENST00000510192$533$218	AgilentCatalog	10733	PLK4	MCCRP2|SAK|STK18	polo-like kinase 4	ref|Homo sapiens polo-like kinase 4 (PLK4), transcript variant 1, mRNA [NM_014264]	chr4	128816182	128816241	+	mRNA
A_33_P3296169	2.0258	0.0255343	up	10.3384	9.31992	1073.76	1892.63	1365.5	721.251	422.177	641.685	10.2773	10.6066	10.1313	9.54992	8.80596	9.60388	GCATAATATCTGGAAAATTTGCTGCCTGCCTTCTACTTCTCAAATCTTTCTTGTAAAAGT	ref|NM_031942	ref|NM_031942$1478$1301|ref|NM_145810$1241$1301|ens|ENST00000496441$2101$782|ens|ENST00000467411$1930$1186	AgilentCatalog	83879	CDCA7	JPO1	cell division cycle associated 7	ref|Homo sapiens cell division cycle associated 7 (CDCA7), transcript variant 1, mRNA [NM_031942]	chr2	174232387	174232446	+	mRNA
A_24_P398130	2.72295	0.00655919	up	4.64085	3.19568	18.5592	37.0576	25.4879	13.4014	6.73053	8.67233	4.76745	4.65622	4.49889	3.65399	2.72814	3.20493	CTGTGACTTGTAATAAACCAAGCTGTACAATTTAGTTTATAATAGCAGTATCTGAGCTGC	ref|NM_014688	ref|NM_014688$4491$188|ref|NM_001080491$4264$188|ens|ENST00000379237$4298$188|ens|ENST00000277575$4264$188	AgilentCatalog	9712	USP6NL	RNTRE|TRE2NL|USP6NL-IT1	USP6 N-terminal like	ref|Homo sapiens USP6 N-terminal like (USP6NL), transcript variant 1, mRNA [NM_014688]	chr10	11502756	11502697	-	mRNA
A_23_P59045	3.60361	0.0115714	up	10.6408	8.79133	1901.48	1567.14	1829.42	558.394	253.669	462.871	11.0736	10.3121	10.5366	9.16935	8.08601	9.11863	CCTAAGAAGACGGAGAGCCACCATAAGGCCAAGGGCAAGTGAAATGATTACTAGTCAAAT	ref|NM_021052	ref|NM_021052$406$98|ens|ENST00000303910$389$98|gb|BC093836$377$20|gb|BC093862$377$20	AgilentCatalog	3012	HIST1H2AE	H2A.1|H2A.2|H2A/a|H2AFA	histone cluster 1, H2ae	ref|Homo sapiens histone cluster 1, H2ae (HIST1H2AE), mRNA [NM_021052]	chr6	26217554	26217613	+	mRNA
A_33_P3220182	5.57476	0.0220669	up	5.04772	2.56881	45.9555	27.062	35.3305	3.22487	8.57179	7.08938	5.98641	4.19942	4.95732	1.6888	3.10938	2.90824	CGAGGAGCACGGCGAGAAGATCTACTTCTTCTGCGAGAACGATGCCGAGTTCCTCTGTGT	ref|NM_033229	ref|NM_033229$727$1454|ens|ENST00000376688$248$40|ens|ENST00000548212$248$40|ens|ENST00000548642$248$40	AgilentCatalog	89870	TRIM15	RNF93|ZNF178|ZNFB7	tripartite motif containing 15	ref|Homo sapiens tripartite motif containing 15 (TRIM15), mRNA [NM_033229]	chr6	30131710	30131769	+	mRNA
A_33_P3339361	5.8699	0.00215981	up	4.71488	2.16154	24.0733	31.3031	27.8223	5.98825	3.0803	4.62961	5.11695	4.40928	4.6184	2.54096	1.57705	2.36662	GCCCAGATGTTGATGAAAAGTTACCAAAGAAAGGTACATTTACATACTACTGTTAGAGTT	ref|NM_199357	ref|NM_199357$2172$254|gb|BC063444$2123$254|gb|BQ027243$125$307	AgilentCatalog	9824	ARHGAP11A	GAP (1-12)	Rho GTPase activating protein 11A	ref|Homo sapiens Rho GTPase activating protein 11A (ARHGAP11A), transcript variant 2, mRNA [NM_199357]	chr15	32928084	32928143	+	mRNA
A_24_P493287	2.98986	0.00725229	up	3.15536	1.57529	8.88907	9.97837	8.26539	3.09458	3.05694	2.69942	3.77579	2.77262	2.91769	1.56833	1.56514	1.5924	ACTACTTATGGAGGTTTTAAAAAATCTTTTAAGTCCAGGCCTGACGTTTAGAGAAGGTTA	gb|AF119855	gb|AF119855$326$974	AgilentCatalog					gb|Homo sapiens PRO1847 mRNA, complete cds. [AF119855]	chr16	11931505	11931564	+	mRNA
A_33_P3271990	2.49248	0.0145499	up	4.47995	3.16237	22.7398	24.8571	22.5089	10.8783	9.33431	7.01594	5.03897	4.07979	4.3211	3.34679	3.24791	2.8924	TCTCTGTGGAGCGGGGAACGGGACAGTTGTGTAAAAATCCAAAATACAATTCTGACTATG	ref|NM_012079	ref|NM_012079$3655$6|ref|XM_005272362$952$5|gb|BC106084$910$18|gb|BI766758$167$641	AgilentCatalog	8694	DGAT1	ARAT|ARGP1|DGAT|DIAR7	diacylglycerol O-acyltransferase 1	ref|Homo sapiens diacylglycerol O-acyltransferase 1 (DGAT1), mRNA [NM_012079]	chr8	145538311	145538252	-	mRNA
A_33_P3301331	11.1699	0.00389316	up	11.1209	7.63936	1102.57	3664.23	3503	325.682	176.238	110.012	10.3156	11.6005	11.4467	8.38588	7.58433	6.94787	CTACAAGTCATAAAGTCAGATCTTGTGAATGAAGAAGCAACTGGACAGTTCCATGTATAC	ref|NM_001277163	ref|NM_001277163$451$547|ref|NM_001815$451$652|ref|NR_102333$451$1156|ens|ENST00000599305$439$89	AgilentCatalog	1084	CEACAM3	CD66D|CEA|CGM1|W264|W282	carcinoembryonic antigen-related cell adhesion molecule 3	ref|Homo sapiens carcinoembryonic antigen-related cell adhesion molecule 3 (CEACAM3), transcript variant 2, mRNA [NM_001277163]	chr19	42301820	42301879	+	mRNA
A_23_P93258	3.49542	0.0171898	up	12.5684	10.763	8223.04	5471.95	6812.81	1442.09	1172.03	2297.65	13.0732	12.2264	12.4056	10.5377	10.2448	11.5064	GGCTCTTTGAGGACACAAACCTTTGCGCCATCCATGCTAAGCGAGTGACTATTATGCCCA	ref|NM_003537	ref|NM_003537$307$105|ens|ENST00000244661$307$105|gb|BC099630$310$94|gb|BC096132$307$94	AgilentCatalog	8358	HIST1H3B	H3/l|H3FL	histone cluster 1, H3b	ref|Homo sapiens histone cluster 1, H3b (HIST1H3B), mRNA [NM_003537]	chr6	26031981	26031922	-	mRNA
A_23_P8013	2.59714	0.0208305	up	15.0287	13.6518	37338.7	31348.9	37516.9	12354	9204.5	14040.8	15.2342	14.9472	14.9047	13.5901	13.0658	14.2994	GAGGGCACCAAGGCCGTCACCAAGTACACCAGCTCCAAGTAAATTCTCAAGCTCTTGTCC	ref|NM_003519	ref|NM_003519$364$29|ens|ENST00000377401$364$29|gb|BC093759$421$74|gb|BC093761$420$74	AgilentCatalog	8340	HIST1H2BL	H2B/c|H2BFC|dJ97D16.4	histone cluster 1, H2bl	ref|Homo sapiens histone cluster 1, H2bl (HIST1H2BL), mRNA [NM_003519]	chr6	27775345	27775286	-	mRNA
A_24_P356509	2.35389	0.000590614	up	4.44985	3.2148	14.339	34.6093	23.3239	11.136	9.43622	7.54045	4.41725	4.55689	4.3754	3.38006	3.26422	3.00013	TGATGCTGACGTAAATAATACATGGCAAATCTAGTCCTTTATGCAGAAATTCATTGCTGG	ref|NM_001142571	ref|NM_001142571$2219$199|ref|NM_002878$2159$199|ref|NM_133629$1823$199|ref|NR_037711$2040$199	AgilentCatalog	5892	RAD51D	BROVCA4|R51H3|RAD51L3|TRAD	RAD51 paralog D	ref|Homo sapiens RAD51 paralog D (RAD51D), transcript variant 6, mRNA [NM_001142571]	chr17	33427055	33426996	-	mRNA
A_23_P150693	4.00116	0.0120236	up	5.52225	3.52183	48.9304	71.5691	32.9986	8.22177	12.3596	14.0551	6.07321	5.63234	4.86119	2.94966	3.71591	3.89992	ACTCATTCCTGACCTCTTGTCATTTTGGCCTGAAGGCTACAAATTCAGGGTCAGCTGTAT	ref|NM_014344	ref|NM_014344$2374$267|ens|ENST00000317811$2374$251|gb|BC049171$2120$106|gb|BC071898$2120$106	AgilentCatalog	24147	FJX1	-	four jointed box 1	ref|Homo sapiens four jointed box 1 (Drosophila) (FJX1), mRNA [NM_014344]	chr11	35642109	35642168	+	mRNA
A_24_P413884	6.46306	1.33784e-05	up	4.9057	2.21348	21.5869	46.7658	30.437	4.77288	4.85744	3.67014	4.96726	5.00297	4.74687	2.2693	2.29071	2.08043	TAGTTTGTGAGTTACTCATGTGACTATTTGAGGATTTTGAAAACATCAGATTTGCTGTGG	ref|NM_001809	ref|NM_001809$887$484|ref|NM_001042426$808$484|ens|ENST00000233505$755$484|ens|ENST00000475662$664$484	AgilentCatalog	1058	CENPA	CENP-A|CenH3	centromere protein A	ref|Homo sapiens centromere protein A (CENPA), transcript variant 1, mRNA [NM_001809]	chr2	27016914	27016973	+	mRNA
A_23_P258689	2.29199	0.0469944	up	9.62659	8.42999	1207.47	853.009	652.808	377.255	307.84	275.817	10.4353	9.37073	9.07371	8.59711	8.35226	8.3406	AGCCTCTGAGTGGATTCTGCATGTTATGTGATTTGTTCTGTTCATCAAGAGGGCTCCCAA	ref|NM_017802	ref|NM_017802$2745$619|ref|NR_075098$2683$619|ens|ENST00000297440$2745$605|gb|AK125479$3276$183	AgilentCatalog		HEATR2			ref|Homo sapiens HEAT repeat containing 2 (HEATR2), transcript variant 1, mRNA [NM_017802]	chr7	825448	825507	+	mRNA
A_23_P120472	2.44374	0.0109033	up	4.54695	3.25786	16.7033	38.6754	22.1904	10.4224	7.06412	12.0992	4.62554	4.71643	4.29888	3.28843	2.79723	3.68792	TGTTCAAACGGGGGCCTTCTGGTTTTAGGAAACTTGTAGAAACGAAGCCTGCTGATTGAT	ref|NM_003222	ref|NM_003222$2172$663|ens|ENST00000201031$2172$634|gb|U85658$2095$649|gb|BC051829$2172$661	AgilentCatalog	7022	TFAP2C	AP2-GAMMA|ERF1|TFAP2G|hAP-2g	transcription factor AP-2 gamma (activating enhancer binding protein 2 gamma)	ref|Homo sapiens transcription factor AP-2 gamma (activating enhancer binding protein 2 gamma) (TFAP2C), mRNA [NM_003222]	chr20	55213646	55213705	+	mRNA
A_23_P52017	2.81473	0.00710844	up	6.26374	4.77074	76.3856	80.1573	92.3675	23.9494	25.2287	29.7107	6.67735	5.79937	6.31449	4.48844	4.83922	4.98456	ATCACAAATCCCCTGCAAGCTATTCAAATGGTGATGGATACGCTTGGCATTCCTTATTAG	ref|NM_018136	ref|NM_018136$10631$215|ref|NM_001206846$5876$215|ens|ENST00000367408$3495$192|ens|ENST00000367409$10631$196	AgilentCatalog	259266	ASPM	ASP|Calmbp1|MCPH5	abnormal spindle microtubule assembly	ref|Homo sapiens asp (abnormal spindle) homolog, microcephaly associated (Drosophila) (ASPM), transcript variant 1, mRNA [NM_018136]	chr1	197053513	197053454	-	mRNA
A_23_P259586	3.23159	0.00140487	up	6.123	4.43076	56.4659	79.8065	92.0869	27.3932	16.9093	19.6658	6.26802	5.79146	6.30952	4.68609	4.22105	4.38513	TGTTTGGTCCTTAGGATGTATTTTGTACTATATGACTTACGGGAAAACACCATTTCAGCA	ref|NM_001166691	ref|NM_001166691$2267$692|ref|NM_003318$2258$692|ens|ENST00000504590$512$176|ens|ENST00000369798$2258$692	AgilentCatalog	7272	TTK	CT96|ESK|MPH1|MPS1|MPS1L1|PYT	TTK protein kinase	ref|Homo sapiens TTK protein kinase (TTK), transcript variant 2, mRNA [NM_001166691]	chr6	80749430	80749489	+	mRNA
A_32_P44568	2.59018	0.00298758	up	10.7363	9.3632	1455.32	1859.15	2398.44	619.301	506.641	691.732	10.7087	10.5762	10.9238	9.3161	9.06451	9.709	TTTCCCAAAAACCATGTTATTGGAAGTGGTTGCAATCTGGATTCAGCCCAATTCCGTTAC	ref|NM_001165415	ref|NM_001165415$728$1169|ens|ENST00000543695$352$142|ens|ENST00000460405$453$167|ens|ENST00000536528$262$194	AgilentCatalog	3939	LDHA	GSD11|HEL-S-133P|LDHM|PIG19	lactate dehydrogenase A	ref|Homo sapiens lactate dehydrogenase A (LDHA), transcript variant 4, mRNA [NM_001165415]	chr9	14921876	14921817	-	mRNA
A_23_P19333	4.69146	0.037658	up	7.50388	5.27385	313.182	184.281	137.532	28.7529	25.0379	68.6661	8.5898	7.05405	6.8678	4.75669	4.82559	6.23927	AACCTTACAAATGTGACAGATATCATCAGGGTTCCGGTGTTCAACATTGTCATTCTCCTG	ref|NM_018643	ref|NM_018643$634$939|ens|ENST00000589695$245$214|ens|ENST00000244709$634$996|gb|AK313104$612$75	AgilentCatalog	54210	TREM1	CD354|TREM-1	triggering receptor expressed on myeloid cells 1	ref|Homo sapiens triggering receptor expressed on myeloid cells 1 (TREM1), transcript variant 1, mRNA [NM_018643]	chr6	41248727	41243938	-	mRNA
A_32_P211045	2.84895	0.00820831	up	3.73051	2.22008	8.46309	22.7903	12.764	3.17469	5.8022	5.11205	3.70722	3.9524	3.5319	1.6504	2.5233	2.48654	ATTTAATTGTACTTAACCATTTTCATCTATTTCTTTAATAAGAACAATTCCATCTTAATA	ref|NM_000791	ref|NM_000791$3834$38|ref|NM_001290354$3784$38|ref|NM_001290357$3718$38|ref|NR_110936$3657$38	AgilentCatalog	1719	DHFR	DHFRP1|DYR	dihydrofolate reductase	ref|Homo sapiens dihydrofolate reductase (DHFR), transcript variant 1, mRNA [NM_000791]	chr5	79922127	79922068	-	mRNA
A_33_P3807062	5.61317	0.00154219	up	4.6209	2.13209	22.1776	27.1425	28.5208	3.21622	4.95946	4.74386	5.00565	4.20333	4.65373	1.68287	2.31695	2.39644	CATCAGAGATAACCTCGAGTTCTTGGTGTAGAAATTATGTGAATAAAGTTGCTCAATTAG	ref|NM_018410	ref|NM_018410$2447$682|ref|NM_001282962$2285$682|ref|NM_001282963$2192$682|ens|ENST00000433484$340$423	AgilentCatalog	55355	HJURP	FAKTS|URLC9|hFLEG1	Holliday junction recognition protein	ref|Homo sapiens Holliday junction recognition protein (HJURP), transcript variant 1, mRNA [NM_018410]	chr2	234746088	234746029	-	mRNA
A_23_P92727	2.67405	0.0156222	up	8.185	6.76598	191.478	571.909	277.66	89.2485	98.2716	120.099	7.90941	8.7844	7.8612	6.44714	6.77017	7.08062	GCGCATTTCTGAATCTAGCAAATCCTCCTTTTACCCGTTGAATGTTTTGAATGCCCTGAC	ref|NM_001145525	ref|NM_001145525$4572$730|ref|NM_001145521$4391$730|ref|NM_001145520$4278$730|ref|NM_015577$4220$730	AgilentCatalog	26064	RAI14	NORPEG|RAI13	retinoic acid induced 14	ref|Homo sapiens retinoic acid induced 14 (RAI14), transcript variant 6, mRNA [NM_001145525]	chr5	34831952	34832011	+	mRNA
A_23_P40049	2.08612	0.00773021	up	8.89807	7.83724	390.664	781.087	459.782	216.828	195.462	220.29	8.88156	9.24702	8.56562	7.78597	7.72423	8.00152	CCTGACACTGATGTGCTCTACATGACTCGAATCCAGAAGGAACGATTTGGCTCTACCCAG	ref|NM_004341	ref|NM_004341$6570$478|ens|ENST00000264705$6570$635|ref|XM_005264555$6505$484|ref|XM_005264556$6403$484	AgilentCatalog	790	CAD	-	carbamoyl-phosphate synthetase 2, aspartate transcarbamylase, and dihydroorotase	ref|Homo sapiens carbamoyl-phosphate synthetase 2, aspartate transcarbamylase, and dihydroorotase (CAD), mRNA [NM_004341]	chr2	27465770	27465829	+	mRNA
A_23_P148984	2.31543	0.0423183	up	8.06456	6.85328	195.259	581.685	206.857	132.143	99.0863	94.7607	7.93637	8.8118	7.4455	7.0492	6.78435	6.7263	TAGTGTTTTCAAATCATGTTTCTCATACCCAGATAGTAGATTATTCACTTAGGACAGAGG	ref|NM_018122	ref|NM_018122$2790$498|ens|ENST00000239457$2679$498|ens|ENST00000361951$2946$500|ref|XM_005245299$2801$496	AgilentCatalog	55157	DARS2	ASPRS|LBSL|MT-ASPRS	aspartyl-tRNA synthetase 2, mitochondrial	ref|Homo sapiens aspartyl-tRNA synthetase 2, mitochondrial (DARS2), mRNA [NM_018122]	chr1	173827125	173827184	+	mRNA
A_23_P200222	5.37575	0.0226733	up	4.1944	1.76794	32.8126	15.463	13.9589	3.27112	3.3413	3.35435	5.52729	3.40197	3.65394	1.71863	1.69466	1.89052	TATTTATGTTCACACAGGAATTTGGTTTACTGCTTTGTAAATAAAAGGGAAAACTCCGGG	ref|NM_004631	ref|NM_004631$4540$3183|ref|NM_001018054$4363$3183|ref|NM_033300$4030$3183|ref|NM_017522$3751$3183	AgilentCatalog	7804	LRP8	APOER2|HSZ75190|LRP-8|MCI1	low density lipoprotein receptor-related protein 8, apolipoprotein e receptor	ref|Homo sapiens low density lipoprotein receptor-related protein 8, apolipoprotein e receptor (LRP8), transcript variant 1, mRNA [NM_004631]	chr1	53711278	53711219	-	mRNA
A_33_P3418917	2.27897	0.00660507	up	7.9877	6.79932	207.779	354.336	282.174	145.788	76.5831	98.0459	8.02455	8.05605	7.88251	7.19558	6.42352	6.77887	TGAGAGCCATAATGTGGCTGTAACTGTCTTCCTCATATTGCAAGAACACTGCTGGCAGAT	ref|NM_001039517	ref|NM_001039517$1233$33|gb|BC080538$1233$33|gb|BC062571$1262$388	AgilentCatalog	284618	RUSC1-AS1	C1orf104	RUSC1 antisense RNA 1	ref|Homo sapiens RUSC1 antisense RNA 1 (RUSC1-AS1), mRNA [NM_001039517]	chr1	155290323	155290264	-	mRNA
A_33_P3257678	4.58816	0.0276812	up	10.6858	8.48791	2793.65	1550.69	1403.79	275.127	225.709	563.951	11.5938	10.2968	10.1669	8.13885	7.91972	9.40517	AAGAAGTGGCGGTTCGGCCGGAGGTTCCATCGTATCCAAAAGGCTCTTTTCAGAGCCACC	ref|NM_001005464	ref|NM_001005464$445$2|ref|NM_021059$445$2|ens|ENST00000369158$445$1151|ens|ENST00000403683$445$1151	AgilentCatalog	333932	HIST2H3A	H3/n|H3/o	histone cluster 2, H3a	ref|Homo sapiens histone cluster 2, H3a (HIST2H3A), mRNA [NM_001005464]	chr1	149824626	149824685	+	mRNA
A_33_P3307903	3.81145	0.00573189	up	5.89987	3.96953	44.3057	76.7126	75.6919	11.9829	12.8529	23.5358	5.93553	5.73316	6.03092	3.48885	3.77579	4.64396	AGTTTGACTCATCAGATGAAGAGCCTATTGAAGATGAACAGACTCCAATTCATATATCAT	ref|NM_005192	ref|NM_005192$145$701|ens|ENST00000216414$27$286|ens|ENST00000335183$145$688|ref|XM_005267258$161$939	AgilentCatalog	1033	CDKN3	CDI1|CIP2|KAP|KAP1	cyclin-dependent kinase inhibitor 3	ref|Homo sapiens cyclin-dependent kinase inhibitor 3 (CDKN3), transcript variant 1, mRNA [NM_005192]	chr14	54866634	54866693	+	mRNA
A_23_P153301	13.9586	0.00453433	up	12.4035	8.60043	3661.46	7264.36	7504.84	694.286	451.001	147.783	11.9765	12.6968	12.5372	9.49814	8.90303	7.40012	AGTTCTCTTTATCGCCAAAATCACGCCAAATAATAACGGGACCTATGCCTGTTTTGTCTC	ref|NM_001291484	ref|NM_001291484$2034$1396|ref|NM_004363$2034$1422|ens|ENST00000405816$1996$298|ens|ENST00000607888$1996$298	AgilentCatalog	1048	CEACAM5	CD66e|CEA	carcinoembryonic antigen-related cell adhesion molecule 5	ref|Homo sapiens carcinoembryonic antigen-related cell adhesion molecule 5 (CEACAM5), transcript variant 2, mRNA [NM_001291484]	chr19	42224984	42225043	+	mRNA
A_21_P0006961	2.13415	0.0324949	up	3.37889	2.28523	8.6091	12.7343	10.7545	5.6023	3.40922	5.95551	3.73001	3.11622	3.29045	2.45682	1.72462	2.67425	ATGCTATCTTTCATTGAGATGTTGTTTGCATTAAATGGGGGATCTTGCGGCACACGGTGG	gb|TCONS_00018421	gb|TCONS_00018421$502$122	AgilentCatalog						chr10	5606948	5606889	-	mRNA
A_23_P397910	2.54183	0.0303264	up	6.40501	5.05915	55.0496	92.2468	147.67	36.3723	40.6004	21.8274	6.23369	6.01234	6.96901	5.10722	5.53578	4.53443	ATGGACTCCACATTTGAGCTCTGCAAGATCTGTGCTGAGAGCAACAAGGATGTGAAGATT	ref|NM_012116	ref|NM_012116$1092$439|ref|NM_001130852$954$439|ens|ENST00000270279$1092$427|ens|ENST00000341505$954$427	AgilentCatalog	23624	CBLC	CBL-3|CBL-SL|RNF57	Cbl proto-oncogene C, E3 ubiquitin protein ligase	ref|Homo sapiens Cbl proto-oncogene C, E3 ubiquitin protein ligase (CBLC), transcript variant 1, mRNA [NM_012116]	chr19	45295664	45295723	+	mRNA
A_23_P251453	3.13898	0.0153945	up	7.95204	6.30175	168.731	495.782	223.46	104.278	76.2891	51.3073	7.74047	8.56334	7.55232	6.68805	6.41765	5.79954	CTTTTGGCAAACTCTTAGCCAAGGCTTCTTCATTGGTGCTGTTATAAGATGGTATCCTAT	ref|NM_004133	ref|NM_004133$1435$2606|ens|ENST00000354370$1569$99|ens|ENST00000396423$1534$2615|ref|XM_006716446$1175$2615	AgilentCatalog	3174	HNF4G	NR2A2|NR2A3	hepatocyte nuclear factor 4, gamma	ref|Homo sapiens hepatocyte nuclear factor 4, gamma (HNF4G), mRNA [NM_004133]	chr8	76476404	76476463	+	mRNA
A_23_P315933	3.59014	0.0350262	up	7.96824	6.1242	260.052	540.92	137.575	89.8313	50.4194	61.7549	8.33692	8.69978	6.86801	6.45749	5.83893	6.07617	ATTTGGGCACAGAAGGACTCAGACAGGCACTGTGTGGGCACGAGGTTTTACAGGGGTGGT	ref|NM_148912	ref|NM_148912$1370$37|ref|NM_148913$1349$37|ref|NM_001145364$1199$41|ref|NR_026910$1365$37	AgilentCatalog	83451	ABHD11	PP1226|WBSCR21	abhydrolase domain containing 11	ref|Homo sapiens abhydrolase domain containing 11 (ABHD11), transcript variant 1, mRNA [NM_148912]	chr7	73150523	73150464	-	mRNA
A_23_P207940	2.48407	0.0303812	up	4.67057	3.35786	24.4305	25.1758	31.1007	13.5377	7.29522	11.0977	5.13631	4.0965	4.7789	3.66796	2.84494	3.56068	AGGAGAGATTACTTTGTATTGTACTGCCATTCCTACTGTATTTTTATACTTTTTGGCAGC	gb|AK091525	gb|AK091525$2180$24|gb|AK290649$1501$24|gb|M80737$378$24|gb|M81478$378$24	AgilentCatalog					gb|Homo sapiens cDNA FLJ34206 fis, clone FCBBF3020140. [AK091525]	chr18	12785560	12785501	-	mRNA
A_23_P59069	2.58247	0.0114042	up	14.1449	12.7761	20411.5	17282.2	21031.8	6858.98	5075.79	7306.83	14.357	14.0554	14.0224	12.7564	12.2842	13.2878	AAAGGCCGTCACCAAGTACACCAGCTCCAAGTGAGCTCTCGCAGCTGCCAGCAATCCAAA	ref|NM_003527	ref|NM_003527$385$22|ens|ENST00000303806$385$22|gb|BC106720$368$5	AgilentCatalog	8348	HIST1H2BO	H2B.2|H2B/n|H2BFN|dJ193B12.2	histone cluster 1, H2bo	ref|Homo sapiens histone cluster 1, H2bo (HIST1H2BO), mRNA [NM_003527]	chr6	27861588	27861647	+	mRNA
A_32_P116556	2.78799	0.0123823	up	5.72128	4.24205	33.2847	113.057	44.8875	20.2498	14.6324	21.1832	5.54692	6.3221	5.29481	4.2465	3.98683	4.49284	GGGGCCCTGAGGTTGTACTGTAAACATCATAGTGACTTGTCTTTTCAAATATATTCCCAC	ref|NM_001127464	ref|NM_001127464$13124$19|ens|ENST00000437464$13124$19|gb|AB058761$8784$11|ens|ENST00000565624$13208$11	AgilentCatalog	84627	ZNF469	BCS|BCS1	zinc finger protein 469	ref|Homo sapiens zinc finger protein 469 (ZNF469), mRNA [NM_001127464]	chr16	88507087	88507146	+	mRNA
A_33_P3303212	2.2265	0.0388777	up	4.53224	3.37746	18.6801	39.1069	19.0069	8.90266	8.3901	15.0424	4.77513	4.73453	4.08706	3.06047	3.07545	3.99646	TCGGAGATGCTGGCCAAGCTCCATGAGGAGATCGAGCATCTGAAGCGGGAAAACAAGGGT	ref|NM_001258304	ref|NM_001258304$329$1159|ref|NM_001258307$330$967|ref|NM_001258306$329$970|ref|NM_001258305$329$977	AgilentCatalog	90557	CCDC74A	-	coiled-coil domain containing 74A	ref|Homo sapiens coiled-coil domain containing 74A (CCDC74A), transcript variant 2, mRNA [NM_001258304]	chr2	132285736	132285795	+	mRNA
A_23_P117852	3.11652	0.0300674	up	6.6618	5.02187	125.846	94.9347	112.773	25.6499	24.8246	46.858	7.3468	6.05777	6.58084	4.58832	4.81234	5.66494	TACTGCTGCCATTTTTATTGGTGTTTGATTATTGGAATGGTGCCATATTGTCACTCCTTC	ref|NM_014736	ref|NM_014736$797$658|ref|NM_001029989$634$658|ref|NR_109934$853$658|ens|ENST00000300035$797$654	AgilentCatalog	9768	KIAA0101	L5|NS5ATP9|OEATC|OEATC-1|OEATC1|PAF|PAF15|p15(PAF)|p15/PAF|p15PAF	KIAA0101	ref|Homo sapiens KIAA0101 (KIAA0101), transcript variant 1, mRNA [NM_014736]	chr15	64657906	64657847	-	mRNA
A_23_P31399	3.41148	0.0375118	up	8.82256	7.05216	483.538	981.089	248.264	136.461	108.226	126.075	9.17331	9.59191	7.70245	7.09761	6.90597	7.1529	CATTGACCCAGAAATGTATGGCATGTGTAGTTAATTTTATTCCAGTAAGGAACGGCCCTT	ref|NM_000305	ref|NM_000305$1268$341|ref|NM_001018161$1232$341|ens|ENST00000222572$1394$291|ens|ENST00000455123$1134$321	AgilentCatalog	5445	PON2	-	paraoxonase 2	ref|Homo sapiens paraoxonase 2 (PON2), transcript variant 1, mRNA [NM_000305]	chr7	95034559	95034500	-	mRNA
A_23_P47941	2.81675	0.028261	up	5.5698	4.07577	59.1596	49.0054	45.3682	13.7389	19.6627	15.9207	6.32565	5.07275	5.311	3.68868	4.46297	4.07567	TATTTTTATTTTTTATTTTCTAACTCGTCTTCTTTCCGCCGGTGGAAAACTGGACTGTGG	ref|NM_014212	ref|NM_014212$1083$957|gb|AK291946$1081$26|gb|AJ000041$1011$947|gb|BC001543$1064$958	AgilentCatalog	3227	HOXC11	HOX3H	homeobox C11	ref|Homo sapiens homeobox C11 (HOXC11), mRNA [NM_014212]	chr12	54369250	54369309	+	mRNA
A_23_P66732	3.04411	0.0369454	up	5.65652	4.0505	62.1067	41.5891	61.8101	19.2786	11.197	20.1713	6.39098	4.8301	5.74848	4.17707	3.55311	4.42132	ACAACCGCTGGGGTGAATATCACCCTTATAGTAATGTGCTCTGGTTACATTACCTGACAG	ref|NM_031965	ref|NM_031965$2221$516|ens|ENST00000325418$2207$590|gb|BC016626$2207$72|gb|AK315247$2222$149	AgilentCatalog	83903	GSG2	HASPIN	germ cell associated 2 (haspin)	ref|Homo sapiens germ cell associated 2 (haspin) (GSG2), mRNA [NM_031965]	chr17	3629418	3629477	+	mRNA
A_23_P366216	2.54028	0.0142631	up	14.3382	12.9932	23416.7	20344.3	24013.9	8284.51	5712.11	8464.2	14.5421	14.2762	14.1963	13.0159	12.4509	13.5129	GCACTAAGGCCGTCACCAAGTACACCAGCTCCAAATAAATGGACGCATGTTCAAACCCAA	ref|NM_003524	ref|NM_003524$343$22|ens|ENST00000356350$343$22|gb|BC096116$343$22|gb|BC096117$343$22	AgilentCatalog	8345	HIST1H2BH	H2B/j|H2BFJ	histone cluster 1, H2bh	ref|Homo sapiens histone cluster 1, H2bh (HIST1H2BH), mRNA [NM_003524]	chr6	26252222	26252281	+	mRNA
A_23_P131935	3.24877	0.0125465	up	7.97301	6.27312	269.196	201.402	390.721	81.4018	73.3213	64.7359	8.38411	7.19544	8.33948	6.31041	6.36252	6.14642	TTACCAAAGCCAGACCTTCAGTTCAACATGCTTCCTTAGCTTTTCATAGTTGTCTGACAT	ref|NM_017671	ref|NM_017671$4753$354|ens|ENST00000217289$4753$338|ens|ENST00000478194$2924$338|gb|AK000123$2925$135	AgilentCatalog	55612	FERMT1	C20orf42|DTGCU2|KIND1|UNC112A|URP1	fermitin family member 1	ref|Homo sapiens fermitin family member 1 (FERMT1), mRNA [NM_017671]	chr20	6055889	6055830	-	mRNA
A_21_P0009349	2.63814	0.00179407	up	3.09284	1.69332	6.79919	10.0599	9.26284	3.20823	3.17054	3.18585	3.41907	2.78388	3.07556	1.67722	1.6207	1.78203	TGGTCATTGTCACATGAGTAAGGGAACAGAAAACACAAAGAAAATCACCCATAAGGCCGG	gb|TCONS_00025738	gb|TCONS_00025738$193$0	AgilentCatalog						chr17	65761746	65760074	-	mRNA
A_33_P3359704	4.44126	0.0275255	up	9.1446	6.99363	291.93	1525.55	496.394	100.831	98.2309	165.768	8.49455	10.2649	8.67432	6.63605	6.76953	7.57532	TACTATTCGCCATACGCGCTGTATGGACAGAGACTAGCTTCAGCCTCGGCGCTGGGATAC	ref|NM_025069	ref|NM_025069$1904$210|gb|AK024361$1904$210|gb|BC032534$1865$219	AgilentCatalog	80139	ZNF703	NLZ1|ZEPPO1|ZNF503L|ZPO1	zinc finger protein 703	ref|Homo sapiens zinc finger protein 703 (ZNF703), mRNA [NM_025069]	chr8	37556127	37556186	+	mRNA
A_23_P58321	3.42779	0.00344077	up	8.70467	6.92739	412.554	454.223	516.949	101.252	95.2712	148.86	8.95509	8.43074	8.72817	6.64172	6.72945	7.41099	AAGTTTGATAGATGCTGACCCATACCTCAAGTATTTGCCATCAGTTATTGCTGGAGCTGC	ref|NM_001237	ref|NM_001237$1321$1430|ens|ENST00000274026$1320$1417|gb|CR407692$1016$220|gb|AK291931$1304$293	AgilentCatalog	890	CCNA2	CCN1|CCNA	cyclin A2	ref|Homo sapiens cyclin A2 (CCNA2), mRNA [NM_001237]	chr4	122740054	122739995	-	mRNA
A_33_P3367717	2.73306	0.0028359	up	3.36631	1.91579	7.74269	12.5752	11.7354	3.3293	3.43823	4.23735	3.58588	3.09947	3.41358	1.75352	1.73749	2.25637	TATGTCAAAGTTCAAGAAGGCCAGTGGTATAAAATGGATGATGCCGAGGTCACTGCCTCT	ref|NM_001256869	ref|NM_001256869$1011$522|ref|NM_001242326$1011$522|ref|NM_001242327$1011$522|ref|NM_001242328$1011$522	AgilentCatalog	392197	USP17L7	-	ubiquitin specific peptidase 17-like family member 7	ref|Homo sapiens ubiquitin specific peptidase 17-like family member 7 (USP17L7), mRNA [NM_001256869]	chr8	11990507	11990448	-	mRNA
A_21_P0011951	3.70446	0.045197	up	9.59803	7.70877	675.407	1373.13	642.253	258.961	84.9895	307.155	9.64079	10.1018	9.0515	8.05161	6.57334	8.50135	AGATTCTCAAGGAAGCAACAAGATCCTAAGAATGTATCTCCCGGATGTCCAGAATACGCC	gb|TCONS_l2_00014795	gb|TCONS_l2_00014795$657$3	AgilentCatalog						chr2	111991234	111982762	-	mRNA
A_23_P379614	3.18443	0.024584	up	4.29718	2.62614	14.3071	32.4172	18.0859	8.59932	8.76956	3.0387	4.41471	4.46188	4.01494	3.01077	3.14599	1.72167	TGGTTGGTCTGAAAATAGAGTTGGGCTTAATGTTGACTTCTATTACTCCTGCATGGAGCA	ref|NM_007280	ref|NM_007280$1077$112|ens|ENST00000220514$1077$99|gb|BC015050$1077$112|gb|AF025441$1023$114	AgilentCatalog	11339	OIP5	5730547N13Rik|CT86|LINT-25|MIS18B|MIS18beta|hMIS18beta	Opa interacting protein 5	ref|Homo sapiens Opa interacting protein 5 (OIP5), mRNA [NM_007280]	chr15	41601624	41601565	-	mRNA
A_33_P3232516	2.29167	0.0377169	up	5.31299	4.1166	48.1833	42.7577	36.8143	16.5697	18.3501	15.4774	6.05162	4.87063	5.01673	3.95782	4.35613	4.03584	TGAATGCATTGGCTGGGACAAAATACCCCAGGAGCTGAGCAGGCTGGACCAGCCCTTCAT	ref|NM_001265577	ref|NM_001265577$2308$1677|ref|NM_001264573$2344$1904|ens|ENST00000590129$2273$236|ens|ENST00000339151$2320$289	AgilentCatalog	146909	KIF18B	-	kinesin family member 18B	ref|Homo sapiens kinesin family member 18B (KIF18B), transcript variant 1, mRNA [NM_001265577]	chr17	43005459	43005400	-	mRNA
A_23_P85716	2.48604	0.0459451	up	10.81	9.49614	1277.43	3175.77	1804.84	769.741	427.251	862.788	10.5174	11.3954	10.5171	9.63943	8.82384	10.0252	ATGGAGACTGGAAAAATCCTGAGCAAACAAAACCACCTGGCCCTTAGAAATAGCTTTAAC	ref|NM_001136219	ref|NM_001136219$1090$1279|ref|NM_021642$1087$1279|ref|NM_201563$1154$1273|ref|NR_047648$1154$1273	AgilentCatalog	2212	FCGR2A	CD32|CD32A|CDw32|FCG2|FCGR2|FCGR2A1|FcGR|IGFR2	Fc fragment of IgG, low affinity IIa, receptor (CD32)	ref|Homo sapiens Fc fragment of IgG, low affinity IIa, receptor (CD32) (FCGR2A), transcript variant 1, mRNA [NM_001136219]	chr1	161488022	161488081	+	mRNA
A_33_P3276918	2.26973	0.0109589	up	5.47801	4.29548	40.0407	54.1079	48.9898	16.3096	18.0306	23.2191	5.80112	5.21437	5.41852	3.93462	4.32663	4.6252	GAATTCAGCATCTCCAGAAGCTGTCCCAAGAGCTAGATGAAGCCATTATGGCGGAAGAGA	ref|NM_001195228	ref|NM_001195228$734$723|ref|NM_019013$734$769|ens|ENST00000573557$645$126|ens|ENST00000573385$447$143	AgilentCatalog	54478	FAM64A	CATS|RCS1	family with sequence similarity 64, member A	ref|Homo sapiens family with sequence similarity 64, member A (FAM64A), transcript variant 2, mRNA [NM_001195228]	chr17	6352667	6352726	+	mRNA
A_33_P3340025	5.69337	0.00133721	up	4.25238	1.7431	11.392	41.5442	15.7346	3.6201	3.23661	2.83806	4.10678	4.82863	3.82174	1.93405	1.64912	1.64612	GCTAAACTGTGAGTTCTCATGGTGTTTTTGTAAATTACATCAACAGTCATGTGTTCTATG	ref|NM_021067	ref|NM_021067$3208$21|ens|ENST00000262460$3168$21|gb|D80008$3167$21	AgilentCatalog	9837	GINS1	PSF1	GINS complex subunit 1 (Psf1 homolog)	ref|Homo sapiens GINS complex subunit 1 (Psf1 homolog) (GINS1), mRNA [NM_021067]	chr20	25429111	25429170	+	mRNA
A_23_P157404	2.48325	0.00454626	up	9.00373	7.6915	501.516	777.374	454.551	212.018	186.478	175.585	9.2209	9.23913	8.55115	7.75201	7.6605	7.66198	CTAGGAGGCAGGAAAATGTGACCCAGATGGGGGTGCTATTTGGCTTTTATTCCCTGCCTT	ref|NM_001283	ref|NM_001283$801$436|ens|ENST00000337619$809$437|gb|BC003561$443$455	AgilentCatalog	1174	AP1S1	AP19|CLAPS1|EKV3|MEDNIK|SIGMA1A	adaptor-related protein complex 1, sigma 1 subunit	ref|Homo sapiens adaptor-related protein complex 1, sigma 1 subunit (AP1S1), mRNA [NM_001283]	chr7	100804062	100804121	+	mRNA
A_23_P46309	3.28505	0.026208	up	7.06456	5.34864	194.518	110.533	148.361	48.5748	29.3693	40.3435	7.93139	6.28734	6.97494	5.54298	5.06487	5.43807	GCCAAATATTTGGCTCAGAACAGGTGTCCATGGGACAAAAAAGAACGATCCTCCACTTGA	ref|NM_001048199	ref|NM_001048199$2054$601|ref|NM_001048194$1972$601|ref|NM_001048195$1930$601|ref|NM_001269$1879$601	AgilentCatalog	1104	RCC1	CHC1|RCC1-I|SNHG3-RCC1	regulator of chromosome condensation 1	ref|Homo sapiens regulator of chromosome condensation 1 (RCC1), transcript variant 4, mRNA [NM_001048199]	chr1	28865048	28865107	+	mRNA
A_32_P131031	3.29288	0.0377181	up	8.35279	6.63343	283.147	756.985	201.219	119.238	65.6896	99.5132	8.45267	9.20014	7.40555	6.89002	6.21166	6.79862	TGGAGGCATATGAAATTCCTCATCGAGGAAACACTGGAGATGTTGCTGTTGAGATGATGT	ref|NM_182762	ref|NM_182762$2602$6505|ens|ENST00000589011$2391$235|ens|ENST00000332878$2407$527|ens|ENST00000400331$2602$6497	AgilentCatalog	346389	MACC1	7A5|SH3BP4L	metastasis associated in colon cancer 1	ref|Homo sapiens metastasis associated in colon cancer 1 (MACC1), mRNA [NM_182762]	chr7	20193868	20180775	-	mRNA
A_24_P210675	2.35732	0.00840677	up	7.38565	6.1485	160.51	242.611	152.235	66.7868	54.5638	79.7704	7.67321	7.47171	7.01202	6.01416	5.95545	6.47589	TCCTGGAAAGTGAACTTGATGAAAAAGAGAATCTCCTGGAATCTGTTCAGAGACTGAAGG	ref|NM_001143979	ref|NM_001143979$1277$2599|ref|NM_017668$563$2599|ens|ENST00000573203$614$88|ens|ENST00000572756$662$193	AgilentCatalog	54820	NDE1	HOM-TES-87|LIS4|MHAC|NDE|NUDE|NUDE1	nudE neurodevelopment protein 1	ref|Homo sapiens nudE neurodevelopment protein 1 (NDE1), transcript variant 1, mRNA [NM_001143979]	chr16	15781297	15781356	+	mRNA
A_33_P3357678	3.73705	0.012232	up	5.02671	3.12481	29.347	43.4551	31.6737	15.6733	5.74165	7.48706	5.38018	4.896	4.80395	3.87477	2.50923	2.99042	CCTTTTCTGCTTTGAGGGTTTCCATACATTGCTGTTTTCAGGTTCTACAATAATTACCTT	ref|NM_207338	ref|NM_207338$1888$910|ref|NM_001278562$1597$910|ref|NR_103739$1346$910|ens|ENST00000565875$1346$45	AgilentCatalog	197021	LCTL	KLG|KLPH	lactase-like	ref|Homo sapiens lactase-like (LCTL), transcript variant 1, mRNA [NM_207338]	chr15	66840775	66840716	-	mRNA
A_23_P34788	2.13774	0.0495129	up	7.53089	6.4348	248.93	191.189	174.298	81.6255	71.0156	91.1787	8.2797	7.11505	7.19792	6.31417	6.31853	6.6717	AGAGGAAGGAGCTCTTAGTTACCCTTTTGTGTTGCCCTTCTTTCCATCAAGGGGAATGTT	ref|NM_006845	ref|NM_006845$2507$329|ens|ENST00000372218$2340$311|ens|ENST00000372217$2581$314|ens|ENST00000372224$2505$314	AgilentCatalog	11004	KIF2C	CT139|KNSL6|MCAK	kinesin family member 2C	ref|Homo sapiens kinesin family member 2C (KIF2C), mRNA [NM_006845]	chr1	45233066	45233125	+	mRNA
A_24_P57367	2.12485	0.0200329	up	9.74053	8.65317	1012.99	1131.65	715.403	395.729	390.937	327.462	10.2026	9.81013	9.20887	8.66776	8.69317	8.59858	ATTGGACACTTTGACGTGGAGATCGATGTCAAGTGGCTCAACGAGAACGCCGTGGAGAAG	ref|NM_001161766	ref|NM_001161766$1197$1118|ref|NM_000687$1033$1118|ens|ENST00000538132$1197$1109|ens|ENST00000480653$1042$1109	AgilentCatalog	191	AHCY	SAHH|adoHcyase	adenosylhomocysteinase	ref|Homo sapiens adenosylhomocysteinase (AHCY), transcript variant 2, mRNA [NM_001161766]	chr20	32878215	32878156	-	mRNA
A_33_P3344229	2.55621	0.0260668	up	10.101	8.74695	1531.6	1098.51	1055.31	441.424	315.736	437.305	10.7866	9.76374	9.75253	8.82114	8.38505	9.03465	AGCGCCAGGGACGCACCCTTTATGGCTTTGGCGGTTAAGGTTGCTGATTTCTCCACAGCT	ref|NM_003538	ref|NM_003538$274$38|ens|ENST00000359907$274$38|gb|BC066248$274$15|gb|BC066249$274$15	AgilentCatalog	8359	HIST1H4A	H4FA	histone cluster 1, H4a	ref|Homo sapiens histone cluster 1, H4a (HIST1H4A), mRNA [NM_003538]	chr6	26022181	26022240	+	mRNA
A_23_P133814	2.3909	0.00855242	up	12.1296	10.8721	5050.57	4794.58	5034.29	1805.4	1376.84	1963.2	12.3978	12.0071	11.9839	10.8762	10.482	11.258	TCTGTGCGCTATTCACGCTAAACGCGTCACCATCATGCCCAAAGATATCCAGCTGGCACG	ref|NM_003531	ref|NM_003531$326$73|ens|ENST00000540144$326$73|gb|BC160079$360$52|gb|BC127610$326$81	AgilentCatalog	8352	HIST1H3C	H3.1|H3/c|H3FC	histone cluster 1, H3c	ref|Homo sapiens histone cluster 1, H3c (HIST1H3C), mRNA [NM_003531]	chr6	26045965	26046024	+	mRNA
A_23_P92441	3.34148	0.0186575	up	7.52029	5.7798	245.234	185.851	179.01	58.7031	34.6061	67.3554	8.25776	7.06782	7.2353	5.82289	5.30656	6.20997	TGTACCTGAAAAATGGGAAGAGTCGGGACCACAGTTTATTACCAATTCTGAGGAAGTCCG	ref|NM_002358	ref|NM_002358$609$784|ens|ENST00000504707$341$363|ens|ENST00000512484$203$363|ens|ENST00000333047$463$754	AgilentCatalog	4085	MAD2L1	HSMAD2|MAD2	MAD2 mitotic arrest deficient-like 1 (yeast)	ref|Homo sapiens MAD2 mitotic arrest deficient-like 1 (yeast) (MAD2L1), mRNA [NM_002358]	chr4	120981405	120981346	-	mRNA
A_33_P3424364	2.20287	0.00752505	up	3.17817	2.03879	6.36867	14.0249	8.41147	5.0163	3.28556	3.78111	3.33441	3.25857	2.94153	2.32781	1.67044	2.11811	TTTGCAGAAGCAAATGAAGTAAACTGGCAAAAGGAACTTGGATTGCAGGAAAGTCAAAGT	ref|NM_001134848	ref|NM_001134848$2599$832|ens|ENST00000361970$2616$755|gb|AK127368$2589$311|gb|BC039102$2571$768	AgilentCatalog	100129792	CCDC152	CH5400	coiled-coil domain containing 152	ref|Homo sapiens coiled-coil domain containing 152 (CCDC152), mRNA [NM_001134848]	chr5	42801648	42801707	+	mRNA
A_21_P0002704	2.19752	0.0258592	up	3.3497	2.21383	8.31352	11.1791	11.9267	4.59923	6.25023	3.19995	3.6828	2.93065	3.43566	2.22459	2.62867	1.78822	TTTGAATATGTTGACTGAAAGACCTTCATGAGCCGGACACGCTCCTTGGTGTTACACTTG	gb|TCONS_00005423	gb|TCONS_00005423$46$188|gb|BC070396$46$226	AgilentCatalog						chr3	103646085	103646144	+	mRNA
A_21_P0013574	3.18663	0.00435571	up	7.37792	5.70589	162.726	260.736	136.582	55.5567	39.1186	54.4928	7.69338	7.58209	6.8583	5.74323	5.48362	5.89082	TCACCAACCTGACAAAAAAGGTGTGCCAAGTGACTTCATCTTACCTATCAGTGATGTCCG	ref|NM_001242767	ref|NM_001242767$2891$539|ref|NM_015440$2888$539|ref|NM_001242768$2575$539|ens|ENST00000432011$398$328	AgilentCatalog	25902	MTHFD1L	FTHFSDC1|MTC1THFS|dJ292B18.2	methylenetetrahydrofolate dehydrogenase (NADP+ dependent) 1-like	ref|Homo sapiens methylenetetrahydrofolate dehydrogenase (NADP+ dependent) 1-like (MTHFD1L), transcript variant 1, mRNA [NM_001242767]	chr6	151358151	151358210	+	mRNA
A_23_P428184	2.98716	0.0162295	up	11.9067	10.3279	4725.11	3879.41	4210.41	1357.66	787.769	1501.17	12.3077	11.6939	11.7186	10.4494	9.68644	10.848	CAACATCCAGGCTGTACTGCTCCCCAAGAAGACTGAGAGTCACCACAAGGCCAAGGGCAA	ref|NM_021065	ref|NM_021065$379$71|ens|ENST00000341023$329$4|gb|CR541999$329$1|gb|AK312127$379$4	AgilentCatalog	3013	HIST1H2AD	H2A.3|H2A/g|H2AFG	histone cluster 1, H2ad	ref|Homo sapiens histone cluster 1, H2ad (HIST1H2AD), mRNA [NM_021065]	chr6	26199142	26199083	-	mRNA
A_32_P163858	3.08695	0.0308799	up	7.3424	5.71622	120.746	139.776	329.115	41.7123	65.8665	45.6499	7.28938	6.64144	8.09639	5.30857	6.21566	5.62443	AAATGGAAAATTTTCTCCTCGGTTTGCTAGTATCTTGGGTGTATTCTCTCTAAGTGTAGC	ref|NM_005063	ref|NM_005063$4796$617|ens|ENST00000578585$880$574|ens|ENST00000370355$4687$615|gb|TCONS_00025860$463$384	AgilentCatalog	6319	SCD	FADS5|MSTP008|SCD1|SCDOS|hSCD1	stearoyl-CoA desaturase (delta-9-desaturase)	ref|Homo sapiens stearoyl-CoA desaturase (delta-9-desaturase) (SCD), mRNA [NM_005063]	chr10	102123917	102123976	+	mRNA
A_23_P360316	4.46926	0.00985793	up	8.21644	6.05641	127.559	521.965	483.798	77.2388	68.5324	47.004	7.3662	8.64481	8.63832	6.22968	6.27009	5.66946	CACCACTTATAGGGTACAGGTGGGATCGACTGTAAATGAGGACTTCTGGAACATTCCAAA	ref|NM_000149	ref|NM_000149$2337$210|ref|NM_001097639$1989$210|ref|NM_001097640$1935$210|ref|NM_001097641$1796$210	AgilentCatalog	2525	FUT3	CD174|FT3B|FucT-III|LE|Les	fucosyltransferase 3 (galactoside 3(4)-L-fucosyltransferase, Lewis blood group)	ref|Homo sapiens fucosyltransferase 3 (galactoside 3(4)-L-fucosyltransferase, Lewis blood group) (FUT3), transcript variant 1, mRNA [NM_000149]	chr19	5843151	5843092	-	mRNA
A_23_P118174	3.0061	0.00235357	up	9.05799	7.4701	557.744	611.73	585.598	167.93	135.611	191.302	9.37592	8.88827	8.90979	7.40227	7.21947	7.78857	CGGCAGCGTGCAGATCAACTTCTTCCAGGATCACACCAAGCTCATCTTGTGCCCACTGAT	ref|NM_005030	ref|NM_005030$1633$511|ens|ENST00000562272$3600$475|ens|ENST00000300093$1691$476|gb|AK310544$1792$81	AgilentCatalog	5347	PLK1	PLK|STPK13	polo-like kinase 1	ref|Homo sapiens polo-like kinase 1 (PLK1), mRNA [NM_005030]	chr16	23700970	23701212	+	mRNA
A_33_P3418516	2.26246	0.0138849	up	7.68423	6.50634	158.262	329.327	208.258	111.266	57.2763	93.8184	7.65381	7.94451	7.45438	6.7837	6.02206	6.71324	CTCTTCGATGCTTACGATTTGGAAAAGCTCCCACTGGTGGAAGACTTCATGTGTAGTTGA	ref|NM_001949	ref|NM_001949$1665$3302|ref|NM_001243076$1081$3302|ens|ENST00000535432$957$3128|ens|ENST00000346618$1404$3280	AgilentCatalog	1871	E2F3	E2F-3	E2F transcription factor 3	ref|Homo sapiens E2F transcription factor 3 (E2F3), transcript variant 1, mRNA [NM_001949]	chr6	20490602	20490661	+	mRNA
A_24_P84396	8.3222	0.0218985	up	7.18979	4.13282	61.847	586.053	95.5248	14.4156	18.7062	18.0096	6.38606	8.82349	6.35981	3.75687	4.38446	4.25714	CCCTATAGGCCAGAATTTTCCAATTAGAGGAATTCAGTTATATGATGGCCCCATCAACAT	ref|NM_001293298	ref|NM_001293298$3047$4180|ref|NM_001293304$2987$4180|ref|NM_018689$2888$4180|ens|ENST00000394685$3019$4278	AgilentCatalog	57214	CEMIP	CCSP1|KIAA1199|TMEM2L	cell migration inducing protein, hyaluronan binding	ref|Homo sapiens cell migration inducing protein, hyaluronan binding (CEMIP), transcript variant 1, mRNA [NM_001293298]	chr15	81221504	81224247	+	mRNA
A_24_P129417	3.91922	0.0088421	up	7.57922	5.60866	133.939	410.697	154.112	43.6184	38.9223	57.5091	7.42629	8.28256	7.02881	5.37725	5.47659	5.97213	CTCCCTGCAGTTTGACTTCTTTGAGACAGAGGGCAATGATGTGTGCAAGTACGACTTCGT	ref|NM_001199	ref|NM_001199$2152$535|ref|NR_033404$2189$535|ens|ENST00000471755$2391$244|ens|ENST00000483364$2058$244	AgilentCatalog	649	BMP1	OI13|PCOLC|PCP|PCP2|TLD	bone morphogenetic protein 1	ref|Homo sapiens bone morphogenetic protein 1 (BMP1), transcript variant 1, mRNA [NM_001199]	chr8	22054314	22054772	+	mRNA
A_24_P323598	2.68596	0.0129634	up	5.46674	4.0413	36.9926	42.4896	66.1934	20.9309	13.3128	15.0453	5.69367	4.86191	5.84464	4.2937	3.8334	3.9968	ATTGTTTTGATTCTGAAAAATCATTCAACTGCTAACTGGCAATAAGACTCTAGGCAAGTC	ref|NM_001017420	ref|NM_001017420$3034$282|ens|ENST00000305188$3189$673|ref|XM_006716297$2974$265|gb|AY882862$3036$256	AgilentCatalog	157570	ESCO2	2410004I17Rik|EFO2|RBS	establishment of sister chromatid cohesion N-acetyltransferase 2	ref|Homo sapiens establishment of sister chromatid cohesion N-acetyltransferase 2 (ESCO2), mRNA [NM_001017420]	chr8	27662101	27662160	+	mRNA
A_23_P116741	17.2246	0.00429711	up	6.00511	1.89872	124.896	65.7139	41.2022	3.23247	4.94134	2.95557	7.33665	5.50396	5.17472	1.69393	2.3127	1.68951	CTAACGGTAATTGTGGTGAAGAAAAGAGTGAACACCAGATTTTTTGCTCAGTCTGGAGGA	ref|NM_001190971	ref|NM_001190971$2473$264|ref|NM_004764$2473$1058|ens|ENST00000541480$218$267|ref|XM_005253632$2276$1054	AgilentCatalog	9271	PIWIL1	CT80.1|HIWI|MIWI|PIWI	piwi-like RNA-mediated gene silencing 1	ref|Homo sapiens piwi-like RNA-mediated gene silencing 1 (PIWIL1), transcript variant 2, mRNA [NM_001190971]	chr12	130851685	130851744	+	mRNA
A_23_P376449	2.67263	0.0324159	up	7.006	5.58774	81.8222	288.587	106.901	49.0543	32.1504	58.9337	6.76678	7.73919	6.51203	5.55814	5.19815	6.00693	CTTTTAGTGCAACTGGTGCTCTGGAAGGGCAGATGTTCTGGAAAACAGGCAAACTTATCT	gb|TCONS_l2_00003697	gb|TCONS_l2_00003697$600$354|gb|TCONS_l2_00003651$620$675|gb|TCONS_l2_00003650$596$708|gb|TCONS_l2_00003696$955$787	AgilentCatalog						chr10	89148611	89148552	-	mRNA
A_23_P57784	16.9129	0.0156484	up	6.20693	2.12688	38.0476	346.046	33.22	3.33483	3.46533	6.93577	5.73224	8.01777	4.87079	1.75674	1.74859	2.87531	CCCGATGCTTTCTGTGGCTAAACAGATGTAATGGGAAGAAATAAAAGCCTACGTGTTGGT	ref|NM_021101	ref|NM_021101$2881$511|ens|ENST00000295522$2910$511	AgilentCatalog	9076	CLDN1	CLD1|ILVASC|SEMP1	claudin 1	ref|Homo sapiens claudin 1 (CLDN1), mRNA [NM_021101]	chr3	190024060	190024001	-	mRNA
A_24_P43876	2.51554	0.00617124	up	3.70089	2.37002	8.22626	17.4352	16.2766	4.06316	4.51448	6.75086	3.66775	3.56602	3.8689	2.07735	2.19601	2.8367	ACCTGAGAAATGAAGAAAGATTGTTCTGACATTAAATACCTACAGTTACTACTGAACCTC	ref|NM_017998	ref|NM_017998$969$1306|ens|ENST00000376854$969$1298|gb|BC039588$903$262|gb|AK000972$969$917	AgilentCatalog	55071	C9orf40	-	chromosome 9 open reading frame 40	ref|Homo sapiens chromosome 9 open reading frame 40 (C9orf40), mRNA [NM_017998]	chr9	77562854	77562795	-	mRNA
A_33_P3415663	2.39472	0.0210115	up	2.99387	1.73401	8.15164	9.78881	6.37052	3.16792	3.32513	3.32872	3.65532	2.7475	2.57878	1.64425	1.68761	1.87019	CTTTCAACTGAGAAGCCTAAAACAAACAAAAACCTTGTGTGTTATCCTGATATAGTTGAC	ref|NM_203406	ref|NM_203406$4098$142|ens|ENST00000316610$4098$122|gb|AK128603$3508$115|gb|CR749512$4437$135	AgilentCatalog	153364	MBLAC2	-	metallo-beta-lactamase domain containing 2	ref|Homo sapiens metallo-beta-lactamase domain containing 2 (MBLAC2), mRNA [NM_203406]	chr5	89754201	89754142	-	mRNA
A_33_P3215239	2.54205	0.0161231	up	6.50331	5.15732	106.319	100.433	88.4131	34.3733	28.7337	39.8654	7.11915	6.1401	6.25069	5.01746	5.03377	5.42073	TACCACACCAGTGACAGTTAAGATTCCCAAGGCTCGGAAGAGGAAGAGTAATGAAATGGA	ref|NM_001284259	ref|NM_001284259$5017$1382|ref|NM_016195$4897$1382|ens|ENST00000394289$4997$184|ens|ENST00000371728$4990$1369	AgilentCatalog	9585	KIF20B	CT90|KRMP1|MPHOSPH1|MPP-1|MPP1	kinesin family member 20B	ref|Homo sapiens kinesin family member 20B (KIF20B), transcript variant 1, mRNA [NM_001284259]	chr10	91522529	91522588	+	mRNA
A_23_P156970	3.16429	0.00815887	up	6.61637	4.95448	64.3031	147.701	120.936	48.9087	19.1002	27.8928	6.44159	6.72186	6.68566	5.5536	4.41947	4.89038	AAGGACCAATAGCATCTGTGCCAGAGATGTACTGTTATTAGCTGGGAAGACCAATTCTAA	ref|NM_002402	ref|NM_002402$2014$439|ref|NM_001253900$1972$439|ref|NM_177524$1953$439|ref|NM_177525$1890$439	AgilentCatalog	4232	MEST	PEG1	mesoderm specific transcript	ref|Homo sapiens mesoderm specific transcript (MEST), transcript variant 1, mRNA [NM_002402]	chr7	130145648	130145707	+	mRNA
A_33_P3233099	3.08362	0.0407974	up	3.68295	2.05833	17.4259	11.2806	11.8162	4.07533	5.04412	3.12455	4.68322	2.94353	3.42211	2.0805	2.33791	1.75657	TTTGTCCTCCAGTTTAGTTTCTCCAGAACACAGGAGGAAAAGTGAACCGACCATCAAGTG	ref|NM_015320	ref|NM_015320$331$3289|ens|ENST00000428230$17$1561|ens|ENST00000326016$331$3265|ens|ENST00000392953$331$3866	AgilentCatalog	50649	ARHGEF4	ASEF|ASEF1|GEF4|STM6	Rho guanine nucleotide exchange factor (GEF) 4	ref|Homo sapiens Rho guanine nucleotide exchange factor (GEF) 4 (ARHGEF4), transcript variant 1, mRNA [NM_015320]	chr2	131674555	131674614	+	mRNA
A_23_P321377	3.55014	0.0210207	up	4.86747	3.03959	24.0681	45.5253	25.9041	12.7879	4.25727	10.031	5.11665	4.96474	4.52102	3.58508	2.12091	3.41278	AAGCTTCTGATGAAAAGCAATGTATGTTTATAAGCTTGCAAGTAACAGACAAGATGTTCC	ref|NM_152374	ref|NM_152374$2247$627|ens|ENST00000270815$2530$628|gb|AK096466$1709$625|gb|AK096303$2247$627	AgilentCatalog	127703	C1orf216	-	chromosome 1 open reading frame 216	ref|Homo sapiens chromosome 1 open reading frame 216 (C1orf216), mRNA [NM_152374]	chr1	36180163	36180104	-	mRNA
A_33_P3365228	3.4705	0.0104668	up	5.58393	3.78879	30.3505	64.1995	66.8632	15.5703	8.58482	19.7066	5.42283	5.47064	5.85833	3.86597	3.11244	4.38796	TGATGACAGAGCCAACTTCTACCCATTGCAGCAGACCAATGTGTACACGACTACTTACTA	ref|NM_001256346	ref|NM_001256346$3850$1023|ref|NM_001031702$3710$1023|ref|NM_001256347$3496$1023|ref|NM_001256348$3440$1023	AgilentCatalog	54437	SEMA5B	SEMAG|SemG	sema domain, seven thrombospondin repeats (type 1 and type 1-like), transmembrane domain (TM) and short cytoplasmic domain, (semaphorin) 5B	ref|Homo sapiens sema domain, seven thrombospondin repeats (type 1 and type 1-like), transmembrane domain (TM) and short cytoplasmic domain, (semaphorin) 5B (SEMA5B), transcript variant 2, mRNA [NM_001256346]	chr3	122629122	122629063	-	mRNA
A_23_P70480	2.0048	0.00447224	up	10.1045	9.10108	1111.06	1278.15	1241.68	462.5	507.632	543.352	10.3273	9.99535	9.991	8.88846	9.06757	9.34721	AGGGCCGCACCCTGTATGGCTTTGGCGGCTGAGTGTTTTACTTACTTACACGGTTCCTCA	ref|NM_003546	ref|NM_003546$281$23|ens|ENST00000355981$281$23|gb|BC069392$281$22	AgilentCatalog	8368	HIST1H4L	H4.k|H4/k|H4FK	histone cluster 1, H4l	ref|Homo sapiens histone cluster 1, H4l (HIST1H4L), mRNA [NM_003546]	chr6	27841008	27840949	-	mRNA
A_33_P3310620	2.11855	0.0293988	up	2.94778	1.86471	6.43987	12.2265	5.67261	4.63053	3.27337	2.97412	3.34823	3.05996	2.43516	2.23223	1.66524	1.69665	GAAAAGGGTTATCAGCATGAATTTCATTGGTATTGGGTGCTCTAATGCCATCTTATCTTA	gb|TCONS_l2_00009702	gb|TCONS_l2_00009702$555$2087	AgilentCatalog						chr16	34292568	34292627	+	mRNA
A_23_P42331	2.13259	0.026551	up	10.4225	9.3299	1582.58	1252.46	1754.99	670.548	464.96	641.529	10.8249	9.96455	10.478	9.44084	8.94591	9.60294	GGTTCCATTTTTCCTCTGTTCACAAACTACCTCTGGACAGTTGTGTTGTTTTTTGTTCAA	ref|NM_145901	ref|NM_145901$1746$392|ref|NM_145902$1713$392|ref|NM_145899$1579$392|ref|NM_002131$1546$392	AgilentCatalog	3159	HMGA1	HMG-R|HMGA1A|HMGIY	high mobility group AT-hook 1	ref|Homo sapiens high mobility group AT-hook 1 (HMGA1), transcript variant 3, mRNA [NM_145901]	chr6	34213595	34213654	+	mRNA
A_21_P0010629	2.29301	0.0475842	up	3.28797	2.09073	8.74334	9.2623	11.973	3.38979	6.309	3.29167	3.75351	2.66869	3.4417	1.78933	2.63986	1.84299	CTGGAGACCAGTGAGACCAATATTGGACTTCTAACTCACAAAACTGTGTCAGGCCCATAT	gb|TCONS_l2_00001300	gb|TCONS_l2_00001300$362$193	AgilentCatalog						chr1	79588747	79578821	-	mRNA
A_24_P296508	3.102	0.0227687	up	4.54107	2.90787	12.2561	30.5782	37.4399	9.19097	4.46289	10.1794	4.20942	4.37501	5.03877	3.10707	2.1796	3.43694	TATTTTCTCTTCAGTTTTATTAGACTTCTTTTTTATAAAGCAATAAATCCATTTTCCTCC	ref|NM_001284498	ref|NM_001284498$3199$5172|ref|NM_152346$2985$5172|ref|NM_001284499$2640$5172|ens|ENST00000382147$2947$4	AgilentCatalog	124935	SLC43A2	LAT4	solute carrier family 43 (amino acid system L transporter), member 2	ref|Homo sapiens solute carrier family 43 (amino acid system L transporter), member 2 (SLC43A2), transcript variant 1, mRNA [NM_001284498]	chr17	1477761	1477702	-	mRNA
A_23_P70007	3.1885	0.024427	up	3.78038	2.10751	10.6896	12.0866	21.7788	6.76782	3.55749	3.29897	4.02376	3.04447	4.27292	2.68996	1.78387	1.84869	ACTATTTCTTCAGAGTTTGTCATATACTGCTTGTCATCTGCATGTCTACTCAGCATTTGA	ref|NM_001142556	ref|NM_001142556$3026$58|ref|NM_012484$3023$58|ref|NM_012485$2978$58|ref|NM_001142557$2799$58	AgilentCatalog	3161	HMMR	CD168|IHABP|RHAMM	hyaluronan-mediated motility receptor (RHAMM)	ref|Homo sapiens hyaluronan-mediated motility receptor (RHAMM) (HMMR), transcript variant 1, mRNA [NM_001142556]	chr5	162918837	162918896	+	mRNA
A_24_P12435	2.0548	0.0204954	up	9.07347	8.03447	533.361	658.288	587.554	334.054	173.597	238.594	9.31417	8.9912	8.91505	8.42049	7.56305	8.11988	ACGTTTCACTCAAGTTCTCCTACTGAGGACTCTTGACTAACAGCATACTGGCAGTTTCAC	ref|NM_001199620	ref|NM_001199620$5260$1238|ref|NM_181782$5159$1238|ref|NM_001199619$5142$1238|ref|NM_001122842$5126$1238	AgilentCatalog	135112	NCOA7	ERAP140|ESNA1|NCOA7-AS|Nbla00052|Nbla10993|TLDC4|dJ187J11.3	nuclear receptor coactivator 7	ref|Homo sapiens nuclear receptor coactivator 7 (NCOA7), transcript variant 4, mRNA [NM_001199620]	chr6	126251879	126251938	+	mRNA
A_21_P0000197	3.09724	0.00661942	up	9.92907	8.29808	902.592	1046.53	1299.88	277.699	219.597	388.865	10.0359	9.69077	10.0605	8.15127	7.88278	8.8602	TCTGTACTAGTTTGTGGCAGCTCAAGTAAAATCGAGTCCAAACCAACGGCTCTTTTCAGG	ref|NM_021064	ref|NM_021064$430$8	AgilentCatalog	8969	HIST1H2AG	H2A.1b|H2A/p|H2AFP|H2AG|pH2A/f	histone cluster 1, H2ag	ref|Homo sapiens histone cluster 1, H2ag (HIST1H2AG), mRNA [NM_021064]	chr6	27101247	27101306	+	mRNA
A_23_P56659	2.43501	0.0286905	up	6.49302	5.20909	41.0876	148.906	141.623	47.7324	33.4448	27.1864	5.83635	6.73331	6.90939	5.51416	5.25882	4.85429	TGGGGTAAACCACAGTCTACATAGGGAAGGACTCTTTCCTTAGCCTTCTCTTATTGATTG	ref|NM_133637	ref|NM_133637$2481$109|ens|ENST00000404568$2536$93|ens|ENST00000393951$2387$93|ens|ENST00000418139$1535$93	AgilentCatalog	165545	DQX1	-	DEAQ box RNA-dependent ATPase 1	ref|Homo sapiens DEAQ box RNA-dependent ATPase 1 (DQX1), mRNA [NM_133637]	chr2	74745410	74745351	-	mRNA
A_23_P161698	22.1975	0.0420648	up	7.2004	2.72808	25.389	680.711	196.175	3.2775	3.302	25.9314	5.18993	9.04404	7.36723	1.72234	1.67764	4.78426	TGACTCGAGTCACACTCAAGGGAACTTGAGCGTGAATCTGTATCTTGCCGGTCATTTTTA	ref|NM_002422	ref|NM_002422$1602$166|ens|ENST00000299855$1794$162|ens|ENST00000572537$1794$162|gb|AK223283$1598$155	AgilentCatalog	4314	MMP3	CHDS6|MMP-3|SL-1|STMY|STMY1|STR1	matrix metallopeptidase 3	ref|Homo sapiens matrix metallopeptidase 3 (stromelysin 1, progelatinase) (MMP3), mRNA [NM_002422]	chr11	102706753	102706694	-	mRNA
A_33_P3424295	2.258	0.0185364	up	5.84765	4.67261	58.5037	72.5079	55.0537	28.9081	17.653	29.2812	6.3113	5.64982	5.58184	4.76393	4.29081	4.96308	TGCTGCCTGTGTTCACGAGGGCATATATGAAGAAGGCATTTCTATTTTAGAAAGCAGTTC	ref|NM_021138	ref|NM_021138$263$1975|ens|ENST00000414589$523$97|ens|ENST00000419057$400$249|ens|ENST00000429509$449$314	AgilentCatalog	7186	TRAF2	MGC:45012|TRAP|TRAP3	TNF receptor-associated factor 2	ref|Homo sapiens TNF receptor-associated factor 2 (TRAF2), mRNA [NM_021138]	chr9	139794064	139794123	+	mRNA
A_24_P399888	4.07141	0.030536	up	6.80599	4.78046	162.172	131.725	84.098	25.7509	16.3248	44.3787	7.6881	6.54811	6.18176	4.59474	4.16486	5.58177	ACCTGATCGTGTTTGTGGTTAATCTTCACAGCAAATACAGTCTCCAGAACACAGAGGAGT	ref|NM_001002876	ref|NM_001002876$258$537|ref|NM_024053$258$629|ens|ENST00000396437$265$364|ens|ENST00000402338$330$612	AgilentCatalog	79019	CENPM	C22orf18|CENP-M|PANE1	centromere protein M	ref|Homo sapiens centromere protein M (CENPM), transcript variant 2, mRNA [NM_001002876]	chr22	42341956	42341289	-	mRNA
A_33_P3257993	2.00229	0.0362132	up	4.41457	3.41292	15.3581	25.6291	27.6497	12.8303	7.32589	13.0872	4.50987	4.1234	4.61045	3.59042	2.8515	3.79685	GTGCCAAGTGTCTTTCATTTGGAAGTGAACTTACTCCAGTTATTGAATGTTTATCATATC	ref|NM_017831	ref|NM_017831$5644$184|ens|ENST00000217740$5754$206	AgilentCatalog	54941	RNF125	TNORS|TRAC-1|TRAC1	ring finger protein 125, E3 ubiquitin protein ligase	ref|Homo sapiens ring finger protein 125, E3 ubiquitin protein ligase (RNF125), mRNA [NM_017831]	chr18	29652911	29652970	+	mRNA
A_33_P3411075	3.2832	0.0484949	up	7.54448	5.82938	89.7655	382.805	224.886	52.1341	29.8959	96.1502	6.89527	8.17502	7.56316	5.64833	5.09154	6.74828	CTAAACGCCCATGATAGTAGCTTCAAACTGGAAATAGCGAAATAAAATAACTCAGTCTGC	ref|NM_003088	ref|NM_003088$2728$24|ens|ENST00000340250$2662$0|ens|ENST00000473330$2149$6|ens|ENST00000382361$2710$7	AgilentCatalog	6624	FSCN1	FAN1|HSN|SNL|p55	fascin actin-bundling protein 1	ref|Homo sapiens fascin actin-bundling protein 1 (FSCN1), mRNA [NM_003088]	chr7	5646220	5646279	+	mRNA
A_21_P0014938	3.85097	0.0406252	up	10.6516	8.70642	1037.95	4119.42	1200.82	364.715	288.611	530.466	10.233	11.7829	9.93905	8.54616	8.26191	9.31118	TCTATATTTTCATAAGACAGCCCCAGAATCTTTCTCTCAGTTACAGCCTCAGGCAAACCA			AgilentCatalog						chr5	151042535	151042594	+	mRNA
A_21_P0012174	2.07044	0.035903	up	13.5187	12.4687	11582.5	11927.8	14772.5	5921.82	3664.62	5980.56	13.575	13.4407	13.5403	12.5634	11.8465	12.9963	TGAGAAGTTCAAAAACAGCCTCAAGATCATCAGCGATGCCTCCTGTACCACCAACTTCTT	gb|TCONS_l2_00017004	gb|TCONS_l2_00017004$296$102	AgilentCatalog						chr21	30595041	30595100	+	mRNA
A_23_P212042	8.00044	0.0134143	up	6.36355	3.36347	46.3849	263.107	51.7528	9.52106	7.72084	15.0058	5.99908	7.59595	5.49561	3.16045	2.93713	3.99282	CGACACCAACATCTTCACCGTGTATGGACTGCTGGACAAGGCCCAGGACCTGTTTGGAGA	ref|NM_005929	ref|NM_005929$2006$1897|ens|ENST00000296350$2006$1897|gb|AB527337$1901$270|gb|BC152832$1926$292	AgilentCatalog	4241	MFI2	CD228|MAP97|MTF1|MTf	antigen p97 (melanoma associated) identified by monoclonal antibodies 133.2 and 96.5	ref|Homo sapiens antigen p97 (melanoma associated) identified by monoclonal antibodies 133.2 and 96.5 (MFI2), transcript variant 1, mRNA [NM_005929]	chr3	196733465	196730957	-	mRNA
A_33_P3358104	4.74794	0.0234737	up	4.9925	2.7452	28.1414	59.8148	22.0043	9.37336	3.378	9.86724	5.32542	5.3649	4.28718	3.13716	1.71066	3.38779	AAGATGATGCTGGATCTTACTGGTGCAAAATTCAGACAGTGTGGGTCCTGGATTCATGGT	ref|NM_181449	ref|NM_181449$423$3042|ens|ENST00000328630$327$352|ens|ENST00000426295$423$723|ens|ENST00000392619$403$3038	AgilentCatalog	342510	CD300E	CD300LE|CLM-2|CLM2|CMRF35-A5|IREM-2|IREM2|PIgR-2|PIgR2	CD300e molecule	ref|Homo sapiens CD300e molecule (CD300E), mRNA [NM_181449]	chr17	72613358	72613299	-	mRNA
A_23_P96158	2.18095	0.0395231	up	4.60292	3.47797	12.4873	43.6351	28.8639	12.8816	14.3993	6.94543	4.23436	4.90278	4.67163	3.59633	3.96017	2.87739	CTGGCCCAGCTTCGCTGCGAGATGGAGCAGCAGAACCAGGAATACAAAATCCTGCTGGAT	ref|NM_000422	ref|NM_000422$1177$337|ens|ENST00000493253$1443$331|ens|ENST00000540235$1533$337|ens|ENST00000311208$1124$340	AgilentCatalog	3872	KRT17	39.1|CK-17|K17|PC|PC2|PCHC1	keratin 17, type I	ref|Homo sapiens keratin 17 (KRT17), mRNA [NM_000422]	chr17	39777035	39776976	-	mRNA
A_23_P310	2.37299	0.0033637	up	13.9083	12.6616	17955.1	14323.6	18516.8	7802.68	6710.62	4123.71	14.1682	13.7167	13.84	12.9206	12.6545	12.4096	TTCTCCTCTTAAGGCCAGTTGAAGATGGTCCCTTACAGCTTCCCAAGTTAGGTTAGTGAT	ref|NM_023009	ref|NM_023009$976$526|ref|NR_052852$751$526|ens|ENST00000329421$1116$523|gb|X70326$783$491	AgilentCatalog	65108	MARCKSL1	F52|MACMARCKS|MLP|MLP1|MRP	MARCKS-like 1	ref|Homo sapiens MARCKS-like 1 (MARCKSL1), transcript variant 1, mRNA [NM_023009]	chr1	32800015	32799956	-	mRNA
A_32_P449652	2.02472	0.00514983	up	2.85524	1.83752	4.03282	11.4713	8.75567	3.288	3.31865	3.72841	2.60025	2.9695	2.99599	1.72853	1.68477	2.09926	AGAGATCTGTGGTCTTGGTAAATAACAATGAGGAAATGTGAACTGATGAGGGAAGCTTCC			AgilentCatalog						chr19	35357872	35357931	+	mRNA
A_23_P111054	2.78924	0.0136274	up	12.9193	11.4394	9850.33	7123.13	8611.79	2726.71	1936.89	3011.13	13.3503	12.66	12.7475	11.4478	10.9556	11.9148	GGCTAAGCATGCTGTGTCCGAGGGCACTAAGGCAGTTACCAAGTACACTAGCTCTAAATA	ref|NM_021062	ref|NM_021062$320$51|ens|ENST00000357905$320$51|gb|BC096728$320$51|gb|EU446966$342$20	AgilentCatalog	3018	HIST1H2BB	H2B.1|H2B/f|H2BFF	histone cluster 1, H2bb	ref|Homo sapiens histone cluster 1, H2bb (HIST1H2BB), mRNA [NM_021062]	chr6	26043565	26043506	-	mRNA
A_21_P0004868	2.47919	0.00545966	up	3.01666	1.70679	5.73031	14.5454	6.186	3.26128	3.33546	3.02482	3.1945	3.31321	2.54226	1.71251	1.69215	1.7157	AGCTGTCAGAGTTTTAACATCTCAACCAAGCCACATGGATACTATTTCCTCAGAAAAGAC	gb|TCONS_00011758	gb|TCONS_00011758$259$0	AgilentCatalog						chr6	27680817	27680876	+	mRNA
A_21_P0012838	2.02557	0.024641	up	3.1184	2.10007	7.85037	11.7899	7.25138	4.05144	5.10678	3.33123	3.60339	3.00782	2.74398	2.07397	2.35392	1.87232	CTGAATGAAAGAATCCAAAAGTTGAACATAACATAAGGTACCCTAGGATCCCTCAAAAAA	gb|TCONS_l2_00022449	gb|TCONS_l2_00022449$298$2	AgilentCatalog						chr5	98312656	98312715	+	mRNA
A_24_P144499	2.0201	0.00909559	up	12.3182	11.3038	4297.25	6873.25	5772.51	2898.16	1983.78	2137.29	12.1814	12.5958	12.1774	11.5358	10.9885	11.3871	CATTGCTGACTGTGGACAATTCTAATGAGTTTGACTTGTGTTTTATTTTCACCACCAGAC	ref|NM_001123068	ref|NM_001123068$503$175|ref|NM_001135789$545$180|ref|NM_001143883$545$180|ref|NM_001144032$545$180	AgilentCatalog	644591	PPIAL4G	COAS-2	peptidylprolyl isomerase A (cyclophilin A)-like 4G	ref|Homo sapiens peptidylprolyl isomerase A (cyclophilin A)-like 4G (PPIAL4G), mRNA [NM_001123068]	chr1	144363701	144363642	-	mRNA
A_23_P118246	3.48561	0.0107446	up	7.58639	5.78498	229.049	264.203	150.027	57.3064	37.2992	64.8473	8.16471	7.60323	6.99124	5.78933	5.4164	6.14921	TGTGTGATGGTGCAAGGAATGGATTCAGGATGTTGTTGGAGAAACAAGTTTGTGATTAGT	ref|NM_016095	ref|NM_016095$746$390|gb|AK091519$2965$72|gb|AK001275$698$100|gb|BC022839$709$122	AgilentCatalog	51659	GINS2	HSPC037|PSF2|Pfs2	GINS complex subunit 2 (Psf2 homolog)	ref|Homo sapiens GINS complex subunit 2 (Psf2 homolog) (GINS2), mRNA [NM_016095]	chr16	85711713	85711654	-	mRNA
A_23_P28761	2.2113	0.0354207	up	7.65156	6.50666	110.328	374.654	237.321	88.3652	111.365	64.459	7.17	8.14201	7.64266	6.4314	6.94759	6.14098	CATGAAGAAGGAAGCCGTCCAGAATGAGCGGGACCGGATCAGCACTCGAAGGTCAAGCTA	ref|NM_001287184	ref|NM_001287184$531$1080|ref|NM_178850$488$1080|ref|NM_001030004$309$1080|ens|ENST00000609795$309$823	AgilentCatalog	3172	HNF4A	FRTS4|HNF4|HNF4a7|HNF4a8|HNF4a9|HNF4alpha|MODY|MODY1|NR2A1|NR2A21|TCF|TCF14	hepatocyte nuclear factor 4, alpha	ref|Homo sapiens hepatocyte nuclear factor 4, alpha (HNF4A), transcript variant 10, mRNA [NM_001287184]	chr20	43036102	43042379	+	mRNA
A_23_P93180	2.2995	0.0116855	up	12.5265	11.3252	6599.67	5937.19	7115.9	2586.63	1847.66	2621.66	12.7758	12.3461	12.4578	11.3747	10.8857	11.7153	AAGCGCACCCGCAAGGAGAGTTACTCTGTGTACGTGTACAAGGTGCTGAAACAGGTCCAT	ref|NM_003526	ref|NM_003526$90$288|ens|ENST00000396984$112$399|ens|ENST00000314332$96$503|gb|AK312096$113$231	AgilentCatalog	8347	HIST1H2BC	H2B.1|H2B/l|H2BFL|dJ221C16.3	histone cluster 1, H2bc	ref|Homo sapiens histone cluster 1, H2bc (HIST1H2BC), mRNA [NM_003526]	chr6	26124042	26123983	-	mRNA
A_23_P11800	5.19306	0.00869691	up	10.0931	7.71655	1265	1366.88	1006.59	137.894	161.805	320.105	10.4992	10.0952	9.68502	7.11409	7.4702	8.56537	AAGCTTGTGTTTCTTTGTTGCTGCAAGCTATCTGCCCAAGTTAATGCAAATGGACACATT	ref|NM_018584	ref|NM_018584$1774$537|ens|ENST00000375078$1759$517|gb|BC020630$760$557|gb|AF116637$785$476	AgilentCatalog	55450	CAMK2N1	PRO1489	calcium/calmodulin-dependent protein kinase II inhibitor 1	ref|Homo sapiens calcium/calmodulin-dependent protein kinase II inhibitor 1 (CAMK2N1), mRNA [NM_018584]	chr1	20809460	20809401	-	mRNA
A_24_P15754	2.20792	0.0111596	up	8.18411	7.04143	293.567	420.273	254.492	150.54	104.241	116.068	8.50188	8.31399	7.73647	7.2432	6.85525	7.02584	CACAGAGGCGTTCCTTGTATTGGTGGGTGACATGGACAACAGCGGCAGTCTCAACGCTCA	ref|NM_001128917	ref|NM_001128917$624$1135|ref|NM_001128916$532$1135|ref|NM_006114$529$1135|ens|ENST00000589649$515$156	AgilentCatalog	10452	TOMM40	C19orf1|D19S1177E|PER-EC1|PEREC1|TOM40	translocase of outer mitochondrial membrane 40 homolog (yeast)	ref|Homo sapiens translocase of outer mitochondrial membrane 40 homolog (yeast) (TOMM40), transcript variant 1, mRNA [NM_001128917]	chr19	45396180	45397089	+	mRNA
A_32_P780862	6.83443	0.0308888	up	5.96715	3.19433	52.3174	116.227	47.3031	11.9334	3.35434	19.8734	6.16698	6.36437	5.37011	3.48241	1.70037	4.40022	CAACAGGGAGTCTGACTTGTTCTTTTTGGATCTTCAGACGCTCCGAGCTGGAGACGAGGG	ref|NM_001720	ref|NM_001720$894$2819|ref|NM_181809$864$4718|ens|ENST00000397360$882$606|ens|ENST00000331593$864$768	AgilentCatalog	656	BMP8B	BMP8|OP2	bone morphogenetic protein 8b	ref|Homo sapiens bone morphogenetic protein 8b (BMP8B), mRNA [NM_001720]	chr1	40240526	40240075	-	mRNA
A_23_P133956	3.67787	0.0382823	up	8.24105	6.36218	386.37	269.04	359.98	86.7242	38.6862	130.804	8.86812	7.63094	8.22409	6.40563	5.4691	7.21182	TGGTAGTGCTAAGATGCTCATGTTTGTGAACATTTCTCCACTGGAAGAGAACGTCTCCGA	ref|NM_002263	ref|NM_002263$2336$325|ens|ENST00000480346$325$246|ens|ENST00000492385$325$246|ens|ENST00000494554$325$246	AgilentCatalog	3833	KIFC1	HSET|KNSL2	kinesin family member C1	ref|Homo sapiens kinesin family member C1 (KIFC1), mRNA [NM_002263]	chr6	33374428	33374621	+	mRNA
A_33_P3339375	2.73095	0.0127403	up	7.20072	5.75132	162.527	166.627	151.49	55.2631	35.9014	65.1815	7.69212	6.90573	7.0043	5.73551	5.36094	6.1575	TCACTGGAAGGCTTTGAAGAAGGTGAATATGAAACTCCTGGTGAATATAAGAGAAAGAGA	ref|NM_001039841	ref|NM_001039841$876$109|ref|NM_199357$1508$918|ens|ENST00000428041$876$81|ens|ENST00000563110$1352$631	AgilentCatalog	89839	ARHGAP11B	B'-T|FAM7B1	Rho GTPase activating protein 11B	ref|Homo sapiens Rho GTPase activating protein 11B (ARHGAP11B), mRNA [NM_001039841]	chr15	30927761	30927820	+	mRNA
A_23_P144911	2.23824	0.00763671	up	7.0056	5.84324	135.702	169.763	117.673	60.2695	50.7002	51.95	7.44193	6.93109	6.64379	5.86267	5.84818	5.81886	ACAGCAGAATGACTGTGTGACCTTGAACTTCACATTTCCCACATTGGCCCTTGGATTGTT	ref|NM_001205301	ref|NM_001205301$3821$1013|ref|NM_152403$3797$1013|ref|NM_182798$3099$1013|ref|NM_182801$1214$1013	AgilentCatalog	133584	EGFLAM	AGRINL|AGRNL|PIKA	EGF-like, fibronectin type III and laminin G domains	ref|Homo sapiens EGF-like, fibronectin type III and laminin G domains (EGFLAM), transcript variant 5, mRNA [NM_001205301]	chr5	38464510	38464569	+	mRNA
A_23_P97265	2.19096	0.0290524	up	6.03321	4.90164	64.306	105.422	49.8993	29.345	32.4207	24.6286	6.44167	6.21367	5.44429	4.78628	5.21013	4.70852	CATAAATTTAGGTCTATGGGCTAGATTTAGCCCACAGTTGCCAGTTTCTAGCGCTACCAA	ref|NM_182679	ref|NM_182679$1872$240|ref|NM_015590$1798$240|ens|ENST00000368232$1868$44|ref|XM_005245287$1794$102	AgilentCatalog	54865	GPATCH4	GPATC4	G patch domain containing 4	ref|Homo sapiens G patch domain containing 4 (GPATCH4), transcript variant 2, mRNA [NM_182679]	chr1	156564382	156564323	-	mRNA
A_19_P00807336	2.23563	0.00534469	up	10.3906	9.2299	1061.69	1527.79	1971.58	622.027	449.513	586.927	10.2641	10.2677	10.6399	9.32402	8.89902	9.46666	TAATGATATCAATGATGTCAAACAGCTGAAACCTGGCTACTTAGAAGCTACTGTGGACTG	ref|NM_021129	ref|NM_021129$613$643|ens|ENST00000373232$606$629|gb|AF108211$494$292|gb|AB590125$515$309	AgilentCatalog	5464	PPA1	HEL-S-66p|IOPPP|PP|PP1|SID6-8061	pyrophosphatase (inorganic) 1	ref|Homo sapiens pyrophosphatase (inorganic) 1 (PPA1), mRNA [NM_021129]	chr10	71973223	71969387	-	mRNA
A_33_P3256660	2.13198	0.0338817	up	12.1759	11.0837	3442.85	5496.02	6809.26	2616.9	1358.62	2147.46	11.8928	12.2302	12.4048	11.3922	10.4635	11.3954	TGAAGGGGTCATTGATGGCAACAATATCCACTTTACCAGAGTTAAAAGCAGCCCTGGTGA			AgilentCatalog						chrX	39647279	39647338	+	mRNA
A_33_P3317523	2.39313	0.0317104	up	8.88967	7.63078	576.828	573.773	425.588	179.777	138.122	242.45	9.42152	8.79032	8.45718	7.5036	7.24578	8.14295	CTAATGTAGCTATTTTTCTTGTTGCATCTTTTCTACTTCAGTACACTTGGTGTACTGGGT	ref|NM_203401	ref|NM_203401$1029$641|ref|NM_005563$841$641|ref|NM_203399$817$641|ens|ENST00000374291$807$0	AgilentCatalog	3925	STMN1	C1orf215|LAP18|Lag|OP18|PP17|PP19|PR22|SMN	stathmin 1	ref|Homo sapiens stathmin 1 (STMN1), transcript variant 1, mRNA [NM_203401]	chr1	26227291	26227232	-	mRNA
A_33_P3286754	2.35688	0.020373	up	4.58459	3.34771	13.4047	48.358	23.2406	13.8803	7.56441	10.1738	4.33091	5.05374	4.36911	3.70285	2.90442	3.43585	GAAAAGGTGCTTAATCTCTCTTAACTTTGTAATACCATTAAAATTCCCCTTGACTCAGCA	ref|NM_033382	ref|NM_033382$1768$17|gb|BC058915$1672$40	AgilentCatalog	23541	SEC14L2	C22orf6|SPF|TAP|TAP1	SEC14-like lipid binding 2	ref|Homo sapiens SEC14-like 2 (S. cerevisiae) (SEC14L2), transcript variant 2, mRNA [NM_033382]	chr22	30812904	30812963	+	mRNA
A_23_P323685	2.60166	0.0404888	up	11.4633	10.0838	3706.29	2760.17	2969.81	1082.13	643.972	1373.63	11.9938	11.1735	11.2226	10.1255	9.40944	10.7166	GTTCTGAAGGTGTTCCTGGAGAACGTGATTCGTGACGCTGTCACTTACACAGAGCACGCC	ref|NM_003543	ref|NM_003543$171$143|ens|ENST00000377727$181$156|ens|ENST00000289352$206$768|gb|CR542187$171$78	AgilentCatalog	8365	HIST1H4H	H4/h|H4FH	histone cluster 1, H4h	ref|Homo sapiens histone cluster 1, H4h (HIST1H4H), mRNA [NM_003543]	chr6	26285556	26285497	-	mRNA
A_33_P3229122	4.8105	0.00684746	up	11.5977	9.33147	3642.56	3135.54	3502.66	743.792	351.011	769.898	11.9687	11.378	11.4463	9.59423	8.54459	9.85559	ACCAGCTCTAAGTAATTCTAACGTCTTCATACCCAATCCCAAAGGCTCTTTTAAGAGCCA	ref|NM_003522	ref|NM_003522$366$4|ens|ENST00000359985$405$730|gb|BC096120$366$4|gb|BC096123$366$4	AgilentCatalog	8343	HIST1H2BF	H2B/g|H2BFG	histone cluster 1, H2bf	ref|Homo sapiens histone cluster 1, H2bf (HIST1H2BF), mRNA [NM_003522]	chr6	26200153	26200212	+	mRNA
A_33_P3261737	2.2633	0.0186682	up	8.336	7.15757	369.638	316.228	383.335	137.924	158.009	108.132	8.81262	7.88289	8.31248	7.11439	7.43715	6.92116	TACACCTTGCAGAATAACCTCCAGTATGTTGCCATCTCTAACCTACCAGCTGCCACTTTC	ref|NM_001282647	ref|NM_001282647$685$450|ref|NM_005660$685$1040|ens|ENST00000376512$396$199|ens|ENST00000596160$396$199	AgilentCatalog	7355	SLC35A2	CDG2M|CDGX|UDP-Gal-Tr|UGALT|UGAT|UGT|UGT1|UGT2|UGTL	solute carrier family 35 (UDP-galactose transporter), member A2	ref|Homo sapiens solute carrier family 35 (UDP-galactose transporter), member A2 (SLC35A2), transcript variant 4, mRNA [NM_001282647]	chrX	48763731	48763672	-	mRNA
A_33_P3278856	2.84272	0.00535856	up	8.05051	6.54324	188.192	340.29	372.304	111.809	99.7444	60.4582	7.88471	7.99473	8.27209	6.79159	6.79312	6.04501	GATCTGAGCCGTAAGAATACGGATCTATATCACTGCTTATTAGAACATTTGCAGAGAATT	ref|NM_024921	ref|NM_024921$932$2957|ens|ENST00000373145$906$1006|ens|ENST00000262753$932$2949|ref|XM_005262202$899$1006	AgilentCatalog	79983	POF1B	POF|POF2B	premature ovarian failure, 1B	ref|Homo sapiens premature ovarian failure, 1B (POF1B), mRNA [NM_024921]	chrX	84586022	84585963	-	mRNA
A_21_P0011699	9.55262	0.00180735	up	10.3446	7.08875	1450.78	1348.84	1493.65	193.833	148.669	71.6026	10.7031	10.0784	10.2524	7.61404	7.3503	6.3019	TGGCATGTTTCCTGGCAGAGGCTCCTGCTCACAGATGTTTCAGCACAGGGAAGTTCTCCT	gb|TCONS_l2_00012563	gb|TCONS_l2_00012563$304$0	AgilentCatalog						chr19	43158382	43173162	+	mRNA
A_32_P171061	7.61661	0.0463464	up	8.109	5.17985	501.957	598.685	88.376	25.1626	27.7918	58.3621	9.22258	8.85404	6.25039	4.55976	4.98649	5.99331	CTGCTGGAGGGACACTGCTGGCAAACGGAGACCTATTTTTGTACAAAGAACCCTTGACCT	ref|NM_005170	ref|NM_005170$1558$246|ens|ENST00000331289$1558$234|gb|BC028140$1558$68|gb|BC057801$1194$246	AgilentCatalog	430	ASCL2	ASH2|HASH2|MASH2|bHLHa45	achaete-scute family bHLH transcription factor 2	ref|Homo sapiens achaete-scute family bHLH transcription factor 2 (ASCL2), mRNA [NM_005170]	chr11	2290018	2289959	-	mRNA
A_21_P0014065	2.49309	0.0127708	up	5.85501	4.53708	27.5342	111.516	72.2434	26.086	18.4547	23.3376	5.29721	6.30036	5.96747	4.61433	4.36459	4.63231	TCTAAGCGTGCACTGATCAACATGAAGTTCGCATTAACTTGGGGCTCCAAGCTCAATTGA			AgilentCatalog						chr1	201969238	201969179	-	mRNA
A_23_P152082	2.00817	0.0400199	up	4.9282	3.92232	21.6825	55.2837	26.759	11.5295	18.5	14.7356	4.9736	5.24586	4.56515	3.43219	4.36776	3.96702	CTGAGCCCAAAACTCAAAGCCAAACCTGTCAGCTCTCTGAATGAGTGCACGACCAAGGAT	ref|NM_016642	ref|NM_016642$11157$531|ens|ENST00000563899$621$281|ens|ENST00000320955$11157$505|ref|XM_005254438$10998$506	AgilentCatalog	51332	SPTBN5	BSPECV|HUBSPECV|HUSPECV	spectrin, beta, non-erythrocytic 5	ref|Homo sapiens spectrin, beta, non-erythrocytic 5 (SPTBN5), mRNA [NM_016642]	chr15	42142149	42142090	-	mRNA
A_23_P122197	3.15395	0.00949384	up	8.28643	6.62927	324.695	296.419	419.856	111.431	63.04	110.081	8.63763	7.78206	8.43961	6.78624	6.15313	6.94844	GGACACCAACTCTACAACATTACCTGTCATATACTGAAGAATCTCTTCTTCCAGTTATGC	ref|NM_031966	ref|NM_031966$1334$783|ens|ENST00000256442$1334$775|ens|ENST00000513102$177$227|gb|AB590575$1090$166	AgilentCatalog	891	CCNB1	CCNB	cyclin B1	ref|Homo sapiens cyclin B1 (CCNB1), mRNA [NM_031966]	chr5	68471363	68473123	+	mRNA
A_33_P3351851	3.7647	0.0107049	up	8.94787	7.03534	614.423	619.446	417.071	112.655	93.0278	169.01	9.50709	8.90498	8.43155	6.80416	6.69507	7.60679	TTAAAGTGTTTTTGGAGAATGTAATCCGCGATGCAGTTACCTACACGGAGCACGCCAAAC	ref|NM_003546	ref|NM_003546$176$128|ens|ENST00000355981$176$128|gb|AB451459$175$74|gb|HQ448396$225$126	AgilentCatalog	8368	HIST1H4L	H4.k|H4/k|H4FK	histone cluster 1, H4l	ref|Homo sapiens histone cluster 1, H4l (HIST1H4L), mRNA [NM_003546]	chr6	27841113	27841054	-	mRNA
A_23_P25638	2.22728	0.0177639	up	5.54734	4.39205	28.1962	81.8389	51.2815	22.6813	14.1906	26.7459	5.32868	5.83022	5.48311	4.40745	3.93813	4.83057	CTTGCATTCCAGGGGAGTTTTCTTTTGAGTAGTATGTTTCTTGTTTGCATGTTCCTGTTC	ref|NM_024546	ref|NM_024546$3128$364|ens|ENST00000282003$3128$341|ref|XM_006719865$2913$351|gb|AK023511$2315$341	AgilentCatalog	79596	RNF219	C13orf7	ring finger protein 219	ref|Homo sapiens ring finger protein 219 (RNF219), mRNA [NM_024546]	chr13	79188826	79188767	-	mRNA
A_33_P3234222	3.3567	0.0186072	up	12.0548	10.3077	4188.97	7541.58	3061.04	1126.29	1083.64	1268.11	12.1459	12.7514	11.267	10.183	10.135	10.6052	ACCCTCCTGGGTCCCCTGGTGCCGTTTTTCCTTAGAAATCAGAGAAATGGGAAAGGGGGG	ref|NM_001010873	ref|NM_001010873$906$55|ref|NM_001159726$716$55|ens|ENST00000373161$850$48	AgilentCatalog	222642	TSPO2	BZRPL1	translocator protein 2	ref|Homo sapiens translocator protein 2 (TSPO2), transcript variant 1, mRNA [NM_001010873]	chr6	41011969	41012028	+	mRNA
A_33_P3230103	2.52606	0.0228267	up	6.39607	5.05918	46.9839	173.636	85.6613	34.1705	22.676	41.6347	6.01789	6.96379	6.20653	5.00894	4.68184	5.48677	TTGTGGATCCTGGCCTTTCTGGCGGGGAACACCCTCTATGTGCTTTATACATTCAGCTCC	ref|NM_032814	ref|NM_032814$884$1487|ref|NM_001109903$884$1970|ens|ENST00000547718$920$781|ens|ENST00000407967$884$1471	AgilentCatalog	84900	RNFT2	TMEM118	ring finger protein, transmembrane 2	ref|Homo sapiens ring finger protein, transmembrane 2 (RNFT2), transcript variant 2, mRNA [NM_032814]	chr12	117204643	117204702	+	mRNA
A_24_P89835	3.30471	0.0392139	up	6.06576	4.34123	86.3723	115.937	36.2579	18.147	21.2909	19.2321	6.84195	6.35996	4.99535	4.08807	4.58452	4.3511	CCATCCCAACATCATCAGCCTCCTTGACGTGATCCGGGCAGAGAACGACAGGGACATTTA	ref|NM_139021	ref|NM_139021$247$1597|ens|ENST00000475376$271$20|ens|ENST00000563021$271$20|ens|ENST00000395108$206$499	AgilentCatalog	225689	MAPK15	ERK7|ERK8	mitogen-activated protein kinase 15	ref|Homo sapiens mitogen-activated protein kinase 15 (MAPK15), mRNA [NM_139021]	chr8	144800393	144800452	+	mRNA
A_33_P3502640	2.40833	0.0458759	up	7.3767	6.10866	237.188	195.05	128.632	79.8122	62.1836	55.2497	8.21023	7.1455	6.77436	6.27914	6.13265	5.91419	ATGGAACGAGATCCACCACAAGACAGAGATGGACCGCAACATTACGGGCCACGGCTATCC	ref|NM_020892	ref|NM_020892$2286$489|ref|NM_001102594$2166$489|ref|NM_001102595$2001$489|ref|NM_001102596$1589$489	AgilentCatalog	113878	DTX2	RNF58	deltex 2, E3 ubiquitin ligase	ref|Homo sapiens deltex 2, E3 ubiquitin ligase (DTX2), transcript variant 1, mRNA [NM_020892]	chr7	76134780	76134839	+	mRNA
A_23_P379200	2.29279	0.00834501	up	4.9647	3.76759	19.3485	58.4819	30.2996	13.5495	11.1524	16.0461	4.82277	5.33135	4.73998	3.66891	3.54675	4.08712	GGCAAAACAGTACTTCAAAGAAATGTATATGCAGTGAGACATTTCTAGCTTTATTTCCAG	ref|NM_175736	ref|NM_175736$10207$925|ref|NM_198900$10054$925|ens|ENST00000335154$10207$925|gb|AK095874$1799$871	AgilentCatalog	91010	FMNL3	FHOD3|FRL2|WBP-3|WBP3	formin-like 3	ref|Homo sapiens formin-like 3 (FMNL3), transcript variant 1, mRNA [NM_175736]	chr12	50032708	50032649	-	mRNA
A_23_P386561	2.57438	0.00138446	up	3.22559	1.86137	6.73814	15.2911	8.07861	3.47256	3.65072	3.38683	3.40597	3.38593	2.88487	1.83771	1.83159	1.9148	ACCTGTTTGTAAAGCTTGTCTCTTAATCAAATTTGTCTTGACCAAATAAGTTTCCTGAGG	ref|NM_001002926	ref|NM_001002926$3719$113|ens|ENST00000222567$3769$113|gb|AK090846$3110$113|gb|BM971436$586$66	AgilentCatalog	221830	TWISTNB	-	TWIST neighbor	ref|Homo sapiens TWIST neighbor (TWISTNB), mRNA [NM_001002926]	chr7	19735257	19735198	-	mRNA
A_21_P0000076	2.74578	0.0215095	up	5.10552	3.6483	22.7936	53.4897	38.4866	17.0794	15.5043	6.86735	5.04159	5.19786	5.0771	4.00112	4.08388	2.85991	TTGGACTTTCTGCTTTTATGTCTTGCTTAAGTCTTCCTCACTCAAAGATCGAATGTATTA	ref|NM_001170406	ref|NM_001170406$1558$136|ref|NM_001170407$1546$136|ens|ENST00000475504$1524$136|gb|AK295741$1524$136	AgilentCatalog	983	CDK1	CDC2|CDC28A|P34CDC2	cyclin-dependent kinase 1	ref|Homo sapiens cyclin-dependent kinase 1 (CDK1), transcript variant 4, mRNA [NM_001170406]	chr10	62546632	62546691	+	mRNA
A_23_P717	2.02159	0.0415954	up	3.01014	1.99465	6.66914	13.1274	5.85819	5.36601	3.52073	3.24486	3.39311	3.15996	2.47735	2.40526	1.76969	1.809	TTCCTGTTTGGTTCATTGTATTGTATTAGGTTAAGCTCTACTAGGGTAATGAAGGCTCTA	ref|NM_001198862	ref|NM_001198862$1672$405|ref|NM_018252$1513$405|ens|ENST00000535273$1672$381|ens|ENST00000261455$1483$932	AgilentCatalog	55248	TMEM206	C1orf75	transmembrane protein 206	ref|Homo sapiens transmembrane protein 206 (TMEM206), transcript variant 1, mRNA [NM_001198862]	chr1	212538264	212538205	-	mRNA
A_21_P0012398	2.15397	0.0441706	up	4.69474	3.58774	17.1117	26.7196	43.3142	17.2358	10.8953	8.90953	4.65802	4.18163	5.24457	4.01395	3.50798	3.24129	TTAAATGAGTGTGTAGAACACACTCCAGAACTTAAACTGTGGATGGCAGCCATGAGGGAA	gb|TCONS_l2_00018862	gb|TCONS_l2_00018862$370$139	AgilentCatalog						chr3	130547069	130547128	+	mRNA
A_23_P85922	3.80571	0.0426566	up	7.03127	5.1031	85.243	331.445	92.4699	53.7272	17.0289	38.9459	6.82319	7.9551	6.31552	5.69266	4.23324	5.3834	TAGAGGTGCTGCTGTATTTACCTGAGAGCTATGCTTTTCATCGAAAACCTAAACGTGATC	ref|NM_181809	ref|NM_181809$5028$554|gb|AK024413$1446$346	AgilentCatalog	353500	BMP8A	-	bone morphogenetic protein 8a	ref|Homo sapiens bone morphogenetic protein 8a (BMP8A), mRNA [NM_181809]	chr1	39994944	39995003	+	mRNA
A_21_P0005399	2.99273	1.45965e-05	up	3.33705	1.75559	5.8217	15.3201	11.6713	3.38196	3.46212	3.06893	3.21605	3.38836	3.40674	1.78519	1.74725	1.73432	GTAGGGCGATGTCCAAAGTATAATTTTTAAGAGTGTAAAGGGTTCCTAAGTAAGATTGCC	gb|TCONS_00013529	gb|TCONS_00013529$667$485	AgilentCatalog						chr7	92076100	92076159	+	mRNA
A_33_P3214446	2.4325	0.0116757	up	6.90016	5.61772	84.994	193.381	126.346	53.3159	30.6395	60.4397	6.81986	7.1315	6.74911	5.68086	5.1276	6.04471	AGTTCGTGGAAGGCTGTATGAGCTTCTAACTCATTGTATTCCTCCTGAGATAATAATGAA	ref|NM_181558	ref|NM_181558$928$475|ens|ENST00000434425$928$473|gb|AK312544$845$193|gb|BT019668$818$193	AgilentCatalog	5983	RFC3	RFC38	replication factor C (activator 1) 3, 38kDa	ref|Homo sapiens replication factor C (activator 1) 3, 38kDa (RFC3), transcript variant 2, mRNA [NM_181558]	chr13	34409294	34409353	+	mRNA
A_23_P77493	7.28635	0.0246273	up	4.81392	1.94872	7.84494	115.567	25.24	3.4712	4.21527	3.36988	3.60247	6.35555	4.48373	1.83647	2.10805	1.90164	TTGTTTTTTACTGGTTTGTGTTTATATTTTCGGGGATACTTAATAAATCTATTGCTGTCA	ref|NM_001197181	ref|NM_001197181$1757$34|ref|NM_006086$1700$34|ens|ENST00000315491$1700$9|ens|ENST00000304984$3656$0	AgilentCatalog	10381	TUBB3	CDCBM|CDCBM1|CFEOM3|CFEOM3A|FEOM3|TUBB4|beta-4	tubulin, beta 3 class III	ref|Homo sapiens tubulin, beta 3 class III (TUBB3), transcript variant 2, mRNA [NM_001197181]	chr16	90002437	90002496	+	mRNA
A_23_P103720	4.87215	0.00811492	up	6.28644	4.00188	101.374	68.8336	86.9183	19.731	16.2096	11.7068	7.06132	5.57265	6.22534	4.21139	4.15331	3.64093	AACCGTCTGAGTCTTGTGCTCTTCAAGACAAAACAGATTGCGTCGCTGACAAGTTCTCAA	ref|NM_024758	ref|NM_024758$1192$1902|ens|ENST00000375826$1192$1248|gb|BC005090$1192$68|gb|AY057097$1092$732	AgilentCatalog	79814	AGMAT	-	agmatine ureohydrolase (agmatinase)	ref|Homo sapiens agmatine ureohydrolase (agmatinase) (AGMAT), mRNA [NM_024758]	chr1	15900155	15900096	-	mRNA
A_21_P0002438	2.07974	0.0176351	up	2.88311	1.8267	5.46023	13.1963	5.29562	3.39626	3.80174	3.12038	3.12943	3.16805	2.35183	1.79249	1.93262	1.755	ATTATCGACATCTCACTGCCGAGGAAACAGACTTGCAGACACCGATGAGAAAACTTAGGA	gb|TCONS_00004245	gb|TCONS_00004245$220$145|gb|TCONS_00005144$87$453|gb|TCONS_00004244$66$711	AgilentCatalog						chr2	46727139	46727080	-	mRNA
A_21_P0000192	2.28354	0.015229	up	4.69442	3.50315	25.6962	31.7877	24.5886	12.0222	9.41738	12.6912	5.20522	4.43187	4.44615	3.49302	3.26071	3.7557	CTTCTCATTCCCATGTGGAACAGGATGCCCACATACTGTCTAATTAATAAATTTTCCATT	ref|NM_170695	ref|NM_170695$2117$87|ref|NM_173208$1743$87|ref|NM_001278684$1740$87|ref|NM_173209$1559$87	AgilentCatalog	7050	TGIF1	HPE4|TGIF	TGFB-induced factor homeobox 1	ref|Homo sapiens TGFB-induced factor homeobox 1 (TGIF1), transcript variant 1, mRNA [NM_170695]	chr18	3458275	3458334	+	mRNA
A_33_P3309832	7.04614	0.0170243	up	5.37273	2.55589	66.9515	43.996	29.5677	10.0505	3.43139	6.07555	6.49643	4.91599	4.70576	3.23599	1.73425	2.69744	TTACAAAGGTGACTGGCACATATTAGGTGCTCAATAAAGCTACTAGTTACTTTTACTTCT	ref|NM_182601	ref|NM_182601$1979$28|ens|ENST00000369310$1979$7|ens|ENST00000448805$608$11|gb|BC037870$1984$19	AgilentCatalog	79949	PLEKHS1	C10orf81|HEL185|bA211N11.2	pleckstrin homology domain containing, family S member 1	ref|Homo sapiens pleckstrin homology domain containing, family S member 1 (PLEKHS1), transcript variant 1, mRNA [NM_182601]	chr10	115537419	115537478	+	mRNA
A_24_P319613	5.23375	0.0224511	up	5.85083	3.46299	97.8996	44.8173	55.5803	13.0944	7.88551	13.0961	7.0129	4.94312	5.59648	3.62047	2.9712	3.7973	ATTCTTGAGAACCCTTTAATAGCAGATTTGGTTGCAGACGAGCAAAGAAGAAATCTTGAG	ref|NM_001204182	ref|NM_001204182$943$747|ref|NM_001204183$943$935|ref|NM_002497$943$1158|ens|ENST00000489633$214$387	AgilentCatalog	4751	NEK2	HsPK21|NEK2A|NLK1|PPP1R111|RP67	NIMA-related kinase 2	ref|Homo sapiens NIMA-related kinase 2 (NEK2), transcript variant 3, mRNA [NM_001204182]	chr1	211842647	211842588	-	mRNA

## Sheet: mRNA.dn.Treat vs Control
Supplement table 2 Differentially expressed genes among three paired gastric cancer and paracancerous tissues: down.Treat vs Control
						Raw Intensity						Normalized Intensity						Annotation
ProbeName	Fold Change	P-value	Regulation	Treat	Control	1_2.txt(raw)	2_2.txt(raw)	3_2.txt(raw)	1_1.txt(raw)	2_1.txt(raw)	3_1.txt(raw)	1_2.txt(normalized)	2_2.txt(normalized)	3_2.txt(normalized)	1_1.txt(normalized)	2_1.txt(normalized)	3_1.txt(normalized)	Sequence	TargetID	Accessions	X_db	GeneID	GeneSymbol	Synonyms	Full_name_from_nomenclature_authority	Description	ChromosomalLocation	Probe_start	Probe_end	Strand	type
A_21_P0005109	-2.87166	0.045649	down	9.46912	10.991	965.459	748.991	657.038	1810.97	3444.22	1064.7	10.138	9.18285	9.08655	10.8796	11.7529	10.3405	TCTGAAAAAGGCTTTGTTACAGGGTCAACTTCTCGATGCTTGGCTCCTTCCTGTCTGATA	gb|TCONS_00012428	gb|TCONS_00012428$317$28	AgilentCatalog						chr6	14432275	14444774	+	mRNA
A_23_P15174	-6.81799	0.00193713	down	8.61799	11.3873	491.476	362.093	461.105	2196.45	3566.49	1912.89	9.19463	8.09025	8.56908	11.142	11.8063	11.2137	TGCCAGGACAACCTTTCTCCCAGATGTAAACAGAGAGACATGTACAAACCTGGATTTTTT	ref|NM_005949	ref|NM_005949$302$94|ens|ENST00000394501$305$78|ens|ENST00000564295$1434$79|ens|ENST00000334350$551$79	AgilentCatalog	4494	MT1F	MT1	metallothionein 1F	ref|Homo sapiens metallothionein 1F (MT1F), mRNA [NM_005949]	chr16	56693077	56693136	+	mRNA
A_23_P107963	-2.22389	0.0380637	down	4.58045	5.73354	15.9456	34.3748	28.1095	61.3328	69.7033	30.3894	4.56273	4.54684	4.63179	5.88798	6.29595	5.01668	AACTCAGCTGCCACGGGTGAGAGAGCAGGAGGTATGAATTAAAAGTCTACAGCACTAAAA	ref|NM_000148	ref|NM_000148$4188$0|ens|ENST00000310160$4188$0|ref|XM_006723127$4184$0|gb|M35531$3315$0	AgilentCatalog	2523	FUT1	H|HH|HSC	fucosyltransferase 1 (galactoside 2-alpha-L-fucosyltransferase, H blood group)	ref|Homo sapiens fucosyltransferase 1 (galactoside 2-alpha-L-fucosyltransferase, H blood group) (FUT1), mRNA [NM_000148]	chr19	49251325	49251268	-	mRNA
A_23_P214244	-7.05261	0.0240479	down	3.96187	6.78003	4.35763	39.1133	22.4804	160.164	145.94	47.4805	2.83144	4.73477	4.3194	7.33302	7.32335	5.68372	TTCACTGTAGCATAGGGATAGATAAGATCCTGCTTTATTTGGACTTGGCGCAGATAATGT	ref|NM_001290072	ref|NM_001290072$1953$1875|ref|NM_021572$1891$1875|ref|NM_001290073$1600$1875|ens|ENST00000230565$1852$632	AgilentCatalog	59084	ENPP5	NPP-5	ectonucleotide pyrophosphatase/phosphodiesterase 5 (putative)	ref|Homo sapiens ectonucleotide pyrophosphatase/phosphodiesterase 5 (putative) (ENPP5), transcript variant 1, mRNA [NM_001290072]	chr6	46128843	46128784	-	mRNA
A_24_P284805	-2.22208	0.0218628	down	5.4731	6.625	33.3412	58.0319	53.8171	132.212	99.9049	59.8019	5.54941	5.31992	5.54995	7.05005	6.7952	6.02976	CCAAGGGCCATGGAGACTTCATCCTGGGCTACTATAGTCACAACCACAGCATCCTCATCG	ref|NM_001284286	ref|NM_001284286$2648$821|ref|NM_001284285$2526$821|ref|NM_001284289$1722$821|ref|NM_001284288$1600$821	AgilentCatalog	27124	INPP5J	INPP5|PIB5PA|PIPP	inositol polyphosphate-5-phosphatase J	ref|Homo sapiens inositol polyphosphate-5-phosphatase J (INPP5J), transcript variant 2, mRNA [NM_001284286]	chr22	31529621	31529680	+	mRNA
A_23_P358410	-3.13167	0.0273521	down	2.75363	4.40056	4.35457	4.75418	12.5269	19.1368	23.0277	18.968	2.82996	1.92523	3.50569	4.16587	4.70497	4.33083	GAGGTGTTGCCTAGCTGATTTTCTGCTGTGCAGAGCTAATGCTGACATTTCATGTCAACT	ref|NM_014850	ref|NM_014850$8251$666|ref|NM_001033117$8179$666|ens|ENST00000360413$7707$648|ens|ENST00000383836$7945$651	AgilentCatalog	9901	SRGAP3	ARHGAP14|MEGAP|SRGAP2|WRP	SLIT-ROBO Rho GTPase activating protein 3	ref|Homo sapiens SLIT-ROBO Rho GTPase activating protein 3 (SRGAP3), transcript variant 1, mRNA [NM_014850]	chr3	9022985	9022926	-	mRNA
A_33_P3312730	-2.43892	0.0415773	down	7.59491	8.88116	210.278	194.271	231.333	351.94	729.766	320.7	8.04325	7.1387	7.60279	8.49939	9.57482	8.56926	AGACGCTCACGCTGGCCAAGAACTACATCAAATCGCTGACGGCCACCATCCTGACCATGT	ref|NM_177455	ref|NM_177455$399$247|ens|ENST00000314018$399$247|ens|ENST00000609256$469$267|gb|AB464465$352$172	AgilentCatalog	168620	BHLHA15	BHLHB8|MIST1	basic helix-loop-helix family, member a15	ref|Homo sapiens basic helix-loop-helix family, member a15 (BHLHA15), mRNA [NM_177455]	chr7	97841965	97842024	+	mRNA
A_24_P463891	-5.28135	0.0499815	down	2.72991	5.13081	3.62475	3.95108	24.0812	47.2749	28.2684	27.7206	1.92964	1.84299	4.41708	5.49924	5.01098	4.88222	AACATAACACTTTAAGGCAGCTAAGCAAATATTTTAATAAGCCATGAAAGGCAAGATGCC	ref|NM_006581	ref|NM_006581$12310$445|ens|ENST00000302103$12295$428|gb|AK095046$2257$421|gb|AL833558$6958$445	AgilentCatalog	10690	FUT9	Fuc-TIX	fucosyltransferase 9 (alpha (1,3) fucosyltransferase)	ref|Homo sapiens fucosyltransferase 9 (alpha (1,3) fucosyltransferase) (FUT9), mRNA [NM_006581]	chr6	96663001	96663060	+	mRNA
A_21_P0000671	-4.13418	0.0414877	down	10.3997	12.4473	2324.72	709.718	2139.51	5689.22	7055.77	3399.43	11.3399	9.1064	10.7528	12.5197	12.7102	12.1121	ATGTGGGAACAGCTCTTCTCCCAGATGTTAATAGAACAACCTGCACAACCTGGATTTTTT	ref|NM_175617	ref|NM_175617$364$95|ref|NM_176870$295$109|ref|NR_036677$264$84|ens|ENST00000563395$264$84	AgilentCatalog	4493	MT1E	MT-1E|MT-IE|MT1|MTD	metallothionein 1E	ref|Homo sapiens metallothionein 1E (MT1E), mRNA [NM_175617]	chr16	56660883	56660942	+	mRNA
A_23_P54840	-2.87105	0.0180051	down	12.6758	14.1973	9847.95	6904.13	5387.91	16383.5	25536.7	12486	13.3462	12.6013	12.0799	14.0097	14.4714	14.1109	AAATGCAACTCCTGCAAGAAGAGCTGCTGCTCCTGCTGCCCCATGAGCTGTGCCAAGTGT	ref|NM_005946	ref|NM_005946$145$263|ref|NM_176870$182$222|ens|ENST00000290705$145$191|ens|ENST00000379818$571$198	AgilentCatalog	4489	MT1A	MT1|MT1S|MTC	metallothionein 1A	ref|Homo sapiens metallothionein 1A (MT1A), mRNA [NM_005946]	chr16	56673205	56673808	+	mRNA
A_23_P252462	-4.41107	0.0283206	down	5.14084	7.28197	23.4872	47.7563	45.1434	122.605	343.099	76.3427	5.08419	5.03454	5.3038	6.93138	8.50891	6.40563	CTCCGGCTGGTGGTACAGAGGTGCTCGGGGCAGAAGTGGATGATCAGAAACTGGATCAAA	ref|NM_001122636	ref|NM_001122636$1853$767|ref|NM_021808$917$767|ens|ENST00000541995$892$49|ens|ENST00000566342$892$49	AgilentCatalog	50614	GALNT9	GALNAC-T9|GALNACT9	polypeptide N-acetylgalactosaminyltransferase 9	ref|Homo sapiens polypeptide N-acetylgalactosaminyltransferase 9 (GALNT9), transcript variant A, mRNA [NM_001122636]	chr12	132681726	132681667	-	mRNA
A_23_P125596	-2.83151	0.027285	down	3.08478	4.58635	3.876	11.7192	16.0441	29.5796	22.0579	18.8187	2.40584	2.9999	3.8486	4.79958	4.63894	4.32053	GAGCATGAAAAAGCGAACATCAACTGGCCTGTAAGATTTGTGGTGTTCCTAGGCCAAACT	ref|NM_014496	ref|NM_014496$2240$5923|ens|ENST00000543399$2452$3|ens|ENST00000262752$2212$275|ref|XM_005262123$1933$4646	AgilentCatalog	27330	RPS6KA6	PP90RSK4|RSK4	ribosomal protein S6 kinase, 90kDa, polypeptide 6	ref|Homo sapiens ribosomal protein S6 kinase, 90kDa, polypeptide 6 (RPS6KA6), mRNA [NM_014496]	chrX	83319318	83319259	-	mRNA
A_21_P0011729	-2.59406	0.0212175	down	2.32077	3.69598	3.80641	5.31343	6.9748	17.726	14.407	7.91788	2.27938	1.98825	2.69467	4.05398	3.96077	3.07319	CCTTGGGCACACTGTGTTTATGGGGAAAAAAGCAGAAGAGAAAAATGTGTTATATAAATT	gb|TCONS_l2_00012940	gb|TCONS_l2_00012940$231$110|gb|AA907683$270$104|gb|AI222338$270$147	AgilentCatalog						chr19	22638996	22638937	-	mRNA
A_24_P782308	-3.62629	0.0364443	down	5.78648	7.64498	27.3925	96.8293	72.9235	309.371	250.176	84.7019	5.28977	6.08819	5.98147	8.30821	8.06494	6.56177	CTCAGACTGATTTCACCTAGATTGTCACGGTTTCCTTCATGTTAACTTTGCGTGACTTTG	ref|NM_001144967	ref|NM_001144967$7752$670|ref|NM_001144964$7706$670|ref|NM_015277$7692$670|ref|NM_001144971$7676$670	AgilentCatalog	23327	NEDD4L	NEDD4-2|NEDD4.2|RSP5|hNEDD4-2	neural precursor cell expressed, developmentally down-regulated 4-like, E3 ubiquitin protein ligase	ref|Homo sapiens neural precursor cell expressed, developmentally down-regulated 4-like, E3 ubiquitin protein ligase (NEDD4L), transcript variant j, mRNA [NM_001144967]	chr18	56068043	56068102	+	mRNA
A_33_P3216933	-2.256	0.0261757	down	5.81682	6.99059	29.8909	91.1751	76.8454	163.493	128.359	79.2321	5.40304	5.99348	6.05395	7.36247	7.14411	6.46519	AAACCAGGCTCCTCTGAAGAGACTTTGGTGAGATGAACGTGAGGTAAAAATTTCGTTCGG	ref|NM_015191	ref|NM_015191$5615$19	AgilentCatalog	23235	SIK2	LOH11CR1I|QIK|SIK-2|SNF1LK2	salt-inducible kinase 2	ref|Homo sapiens salt-inducible kinase 2 (SIK2), mRNA [NM_015191]	chr11	111597570	111597629	+	mRNA
A_23_P142574	-2.69402	0.00487661	down	2.73651	4.16627	4.43892	7.41398	8.63385	16.984	20.3747	14.9528	2.85762	2.37682	2.9751	3.99395	4.51755	3.98732	GGAGGAACTTAGGAAATTGTTTGAGGAACACAAAGGAAAGTATGGCATTCCAGAGCACGA	ref|NM_058165	ref|NM_058165$977$59|ens|ENST00000446656$929$59|ref|XM_005246272$968$415|gb|BC140227$960$46	AgilentCatalog	116255	MOGAT1	DGAT2L|DGAT2L1|MGAT1	monoacylglycerol O-acyltransferase 1	ref|Homo sapiens monoacylglycerol O-acyltransferase 1 (MOGAT1), mRNA [NM_058165]	chr2	223574531	223574590	+	mRNA
A_23_P385067	-21.3284	0.0108003	down	5.02134	9.43604	8.49707	62.5626	69.6837	1270.72	926.467	223.857	3.71346	5.43458	5.91598	10.3601	9.92406	8.02394	TGCATTAACAGAAACTATCCTGGGATTAGGTGAAAAATGTCTAGCAAAAGAAACAAAGTC	ref|NM_053277	ref|NM_053277$3432$308|ens|ENST00000360731$3486$314|ens|ENST00000349499$3432$314|ref|XM_006724025$3388$314	AgilentCatalog	54102	CLIC6	CLIC1L	chloride intracellular channel 6	ref|Homo sapiens chloride intracellular channel 6 (CLIC6), mRNA [NM_053277]	chr21	36090152	36090211	+	mRNA
A_33_P3399363	-18.9716	0.00684761	down	3.88906	8.13483	4.0713	41.5969	20.716	466.529	302.346	127.627	2.63402	4.83033	4.20282	8.90382	8.32756	7.17311	CTGTGTTTGAACAAAGCATCGTAATGCAGGATAACTTCTACTTTATTCCCTGTAGTTAAA	ref|NM_001033045	ref|NM_001033045$4745$2749|ref|NM_001267050$4642$2749|ref|NM_152529$4596$2749|ref|NM_001267051$4512$2749	AgilentCatalog	151556	GPR155	DEP.7|DEPDC3|PGR22	G protein-coupled receptor 155	ref|Homo sapiens G protein-coupled receptor 155 (GPR155), transcript variant 1, mRNA [NM_001033045]	chr2	175299107	175299048	-	mRNA
A_33_P3360072	-2.31297	0.0399287	down	1.99398	3.20373	3.86971	3.52463	3.57168	10.9502	12.387	5.33562	2.39619	1.76738	1.81837	3.35389	3.71926	2.53803	CTGTTGCATCTTGTCAATGTTTGACTCATGGTCAGCATCCAATAGTTGTTAAATGAATAA	ref|NM_001161429	ref|NM_001161429$2540$35|ref|NM_145000$2465$35|ens|ENST00000296604$2458$586|gb|BC047660$2458$52	AgilentCatalog	202151	RANBP3L	-	RAN binding protein 3-like	ref|Homo sapiens RAN binding protein 3-like (RANBP3L), transcript variant 1, mRNA [NM_001161429]	chr5	36249181	36249122	-	mRNA
A_21_P0009476	-2.23198	0.0421819	down	8.81553	9.97385	509.15	557.141	427.547	930.563	1460	581.844	9.23992	8.74311	8.46357	9.90875	10.5599	9.45294	ACTCTTAGCTCCTGTGCCCTGTGCATCCTGGTGTTCGTGCACGTGCTGCACGGATCATTT	gb|TCONS_00026328	gb|TCONS_00026328$148$312	AgilentCatalog						chr18	45194660	45206397	+	mRNA
A_33_P3236868	-4.58942	0.0238616	down	7.83038	10.0287	310.525	282.783	175.033	781.75	1951.27	585.259	8.57986	7.70821	7.20305	9.6606	10.9648	9.46068	TGCCAGGACAGCTGTGCTCTCAGATGTAAATAGAGCAACCTATATAAACCTGGATTTTTT	ref|NM_005952	ref|NM_005952$257$151|ens|ENST00000568370$1580$87|ens|ENST00000564974$402$87|ens|ENST00000394485$303$87	AgilentCatalog	4501	MT1X	MT-1l|MT1	metallothionein 1X	ref|Homo sapiens metallothionein 1X (MT1X), mRNA [NM_005952]	chr16	56717962	56718021	+	mRNA
A_21_P0000102	-2.03221	0.0167313	down	13.1438	14.1668	9562.24	9925.39	9747.82	16706.2	16157.8	18242.8	13.2985	13.1962	12.9367	14.0341	13.8426	14.6239	TTACTTTCAACCAGTGAAATTGACCTGCCCGTGAAGAGACTTTTAAGTTCAGTTTTTTAA	ref|NM_001190470	ref|NM_001190470$976$0|ens|ENST00000604882$977$0	AgilentCatalog	100462981	MTRNR2L2	HN2	MT-RNR2-like 2	ref|Homo sapiens MT-RNR2-like 2 (MTRNR2L2), mRNA [NM_001190470]	chr5	79945878	79945819	-	mRNA
A_24_P282251	-29.7449	0.0030263	down	2.54964	7.44421	5.76472	3.68374	6.65981	335.985	188.86	67.9086	3.20217	1.81377	2.63298	8.43043	7.67724	6.22495	TAATGGAAATTTTGAGAGGCGATTTTTCCTCAGCCAATAACCGTGATAATACCTACAACC	ref|NM_021871	ref|NM_021871$383$1767|ens|ENST00000403106$404$1784|gb|BC105803$387$366|gb|BC020764$382$510	AgilentCatalog	2243	FGA	Fib2	fibrinogen alpha chain	ref|Homo sapiens fibrinogen alpha chain (FGA), transcript variant alpha, mRNA [NM_021871]	chr4	155509983	155508789	-	mRNA
A_23_P45976	-2.84116	0.0485613	down	6.90962	8.4161	64.0884	232.526	139.227	484.314	414.958	158.137	6.43736	7.40652	6.88499	8.96058	8.78237	7.50536	CCAAGTCGGAGAACTCATCCACTCAGAGCTCCCCAGAGATGCCCACGACCAAGAACAGAG	ref|NM_001145657	ref|NM_001145657$2037$1398|ref|NM_002885$1852$1422|ref|NM_001145658$1819$1422|ens|ENST00000542643$1975$1391	AgilentCatalog	5909	RAP1GAP	RAP1GA1|RAP1GAP1|RAP1GAPII|RAPGAP	RAP1 GTPase activating protein	ref|Homo sapiens RAP1 GTPase activating protein (RAP1GAP), transcript variant 2, mRNA [NM_001145657]	chr1	21928234	21926109	-	mRNA
A_33_P3229239	-4.89699	0.0303359	down	6.0315	8.32339	27.2791	135.225	86.5669	670.877	243.94	157.689	5.28448	6.59042	6.21959	9.44132	8.02782	7.50103	ATGGTCACGGATGCATTCGGGTTTAGGACTAAGGAGTTTCCTGTAGTCCTGTAATGAGTT	ens|ENST00000369167	ens|ENST00000369167$552$20|ens|ENST00000583773$552$20|gb|AK289664$563$357|gb|TCONS_l2_00000543$646$820	AgilentCatalog	440689	HIST2H2BF	-	histone cluster 2, H2bf	ens|histone cluster 2, H2bf [Source:HGNC Symbol;Acc:24700] [ENST00000369167]	chr1	149783362	149783303	-	mRNA
A_23_P157926	-4.26558	0.00248831	down	2.39797	4.49071	3.67465	9.03849	6.27489	23.2569	26.5813	16.2885	1.99684	2.63775	2.5593	4.44456	4.91768	4.10989	ATGTGTCAGAGCCCTTCACACAGTGGGATACTAAGTGTTTGCGTTGCAAATATTGGCGTT	ref|NM_152570	ref|NM_152570$2651$525|ref|NM_001258282$2571$525|ens|ENST00000308675$2259$49|ens|ENST00000379992$2451$533	AgilentCatalog	158038	LINGO2	LERN3|LRRN6C	leucine rich repeat and Ig domain containing 2	ref|Homo sapiens leucine rich repeat and Ig domain containing 2 (LINGO2), transcript variant 1, mRNA [NM_152570]	chr9	27948668	27948609	-	mRNA
A_23_P200685	-3.14771	0.0376249	down	6.49205	8.14635	36.4245	151.563	155.565	334.643	352.469	154.147	5.67243	6.76197	7.04175	8.42367	8.55102	7.46436	TAACAACAGCAGCAACGATACATCAGCAAATCCTTATTATCCAGCCTTCAACTATCTTTA	ref|NM_017898	ref|NM_017898$1270$288|ens|ENST00000472447$466$173|ens|ENST00000359316$1046$229|ens|ENST00000366913$1270$797	AgilentCatalog		2018-03-02			ref|Homo sapiens mitochondrial amidoxime reducing component 2 (MARC2), mRNA [NM_017898]	chr1	220957294	220957353	+	mRNA
A_23_P323924	-46.7752	0.000507896	down	6.58646	12.1341	78.3836	117.248	119.67	4090.66	9448.11	1980.59	6.71062	6.3784	6.67036	12.0347	13.0982	11.2695	AGAGTTCAGTACCCCGTGCTTTCTTTACACTGGAGAGGAACTAAAAGGATCTCTGTGTCT	ref|NM_144588	ref|NM_144588$2943$56|ref|NM_001002262$2922$56|ref|NM_001174119$2822$56|ref|NM_001002261$2753$56	AgilentCatalog	118813	ZFYVE27	PROTRUDIN|SPG33	zinc finger, FYVE domain containing 27	ref|Homo sapiens zinc finger, FYVE domain containing 27 (ZFYVE27), transcript variant 2, mRNA [NM_144588]	chr10	99520559	99520618	+	mRNA
A_33_P3410194	-2.63018	0.0370007	down	5.24591	6.64107	17.2997	71.6036	49.4592	153.135	59.5326	85.7359	4.67278	5.63303	5.43191	7.26847	6.07315	6.58158	TGCTTCAGAATGAGATTAAGATCAGATGTTGGAACGTGCTATGCTGTAGCGTGTCTGGAA	ref|NM_005324	ref|NM_005324$2293$400|ens|ENST00000254810$2293$352|gb|AK054591$1266$357|gb|BX537379$2293$525	AgilentCatalog	3021	H3F3B	H3.3B	H3 histone, family 3B (H3.3B)	ref|Homo sapiens H3 histone, family 3B (H3.3B) (H3F3B), mRNA [NM_005324]	chr17	73772926	73772867	-	mRNA
A_24_P356453	-2.17068	0.0212248	down	8.97777	10.0959	371.022	576.486	775.23	1243.31	1273.28	636.335	8.81883	8.79751	9.31697	10.3296	10.3661	9.59207	TTATGGTTACACCTTCTACTCGATTTCCCAGGAGCGTTTCCTAGATGAGCTAGAAGACGA	ref|NM_001040431	ref|NM_001040431$256$492|ens|ENST00000328434$235$476|gb|DQ893448$234$66|gb|EU176748$234$67	AgilentCatalog	28958	COA3	CCDC56|HSPC009|MITRAC12	cytochrome c oxidase assembly factor 3	ref|Homo sapiens cytochrome c oxidase assembly factor 3 (COA3), mRNA [NM_001040431]	chr17	40950487	40950128	-	mRNA
A_33_P3314341	-3.21255	0.00539038	down	5.19585	6.87957	23.8591	59.7378	39.6857	120.674	151.574	74.0408	5.10561	5.36271	5.11925	6.90751	7.37693	6.35428	CAAAAGCTTTTGGGCATTGCACAGGCTTCCATGGATCTACCTTAAAATGGGGTGATATCC	ens|ENST00000374244	ens|ENST00000374244$1779$804|ref|XM_006716978$1826$558	AgilentCatalog	158405	KIAA1958	-	KIAA1958	ens|KIAA1958 [Source:HGNC Symbol;Acc:23427] [ENST00000374244]	chr9	115380631	115380690	+	mRNA
A_33_P3302015	-4.69338	0.0320457	down	5.01991	7.25054	10.5844	57.2239	61.918	133.728	84.919	237.414	4.01076	5.29871	5.75026	7.0675	6.57203	8.11208	AAACTCTGCCAACTCAGCCAGTTTAAATCTCGCTGCTGTGGAACTTGTGGCAAAGCGTGA	ref|NM_001040272	ref|NM_001040272$5381$2417|ens|ENST00000388710$1042$61|ens|ENST00000542621$1233$1746|ens|ENST00000380559$3761$2399	AgilentCatalog	92949	ADAMTSL1	ADAMTSL-1|ADAMTSR1|C9orf94|PUNCTIN	ADAMTS-like 1	ref|Homo sapiens ADAMTS-like 1 (ADAMTSL1), transcript variant 4, mRNA [NM_001040272]	chr9	18908487	18908546	+	mRNA
A_23_P430728	-211.738	0.00560034	down	2.23183	9.95796	4.03209	4.16473	4.7952	3120.67	2085.11	126.804	2.59963	1.86524	2.23061	11.6499	11.0624	7.16157	TCGTTAAAGACACGCTTGTGTCCTGGGCGATGGTAATAAAACCAGCTCATGCTGACTGTG	ref|NM_000704	ref|NM_000704$3494$28|ens|ENST00000262623$3494$155|gb|AL832971$3371$182|gb|AK058032$3495$4	AgilentCatalog	495	ATP4A	ATP6A	ATPase, H+/K+ exchanging, alpha polypeptide	ref|Homo sapiens ATPase, H+/K+ exchanging, alpha polypeptide (ATP4A), mRNA [NM_000704]	chr19	36041159	36041100	-	mRNA
A_23_P32629	-3.52893	0.00871483	down	3.58477	5.40401	7.7566	12.5702	18.7267	31.4636	43.8543	47.3209	3.58889	3.09894	4.06649	4.88959	5.64345	5.67897	GAACGAGAGTGAAAGAAACACCATCCTGTTGCAGAGTGCAAAGAACAACCTGAAGAACAT	ref|NM_153456	ref|NM_153456$1007$6750|ens|ENST00000376705$1007$592|ref|XM_003846570$1001$6747|gb|BC156337$1017$400	AgilentCatalog	266722	HS6ST3	HS6ST-3	heparan sulfate 6-O-sulfotransferase 3	ref|Homo sapiens heparan sulfate 6-O-sulfotransferase 3 (HS6ST3), mRNA [NM_153456]	chr13	97485020	97485079	+	mRNA
A_19_P00319779	-2.06342	0.0113277	down	6.99728	8.04232	97.8623	205.873	126.555	244.925	199.948	286.871	7.01251	7.22766	6.75168	7.96867	7.75471	8.40359	GTGAATGACCTGTTGCAGTGCTTTCATTGAAGTGTTCTTCGTTCCCTCAGCAATATGATT	gb|AF319524	gb|AF319524$730$1463|gb|XR_110299$2483$1047	AgilentCatalog	6638	SNRPN	HCERN3|PWCR|RT-LI|SM-D|SMN|SNRNP-N|SNURF-SNRPN|sm-N	small nuclear ribonucleoprotein polypeptide N	gb|Homo sapiens clone DKFZp762N022 mRNA, complete sequence. [AF319524]	chr15	25245462	25245521	+	mRNA
A_23_P54291	-6.28087	0.013113	down	7.48935	10.1403	83.2091	385.784	213.812	1988.7	1010.49	549.332	6.78918	8.18685	7.49201	11.0059	10.046	9.36903	AGTCTAACACCACAACTAATTTCACCCAAGGTTTTAAGCACGTTCTTTCATCAGACCCTG	ref|NM_017434	ref|NM_017434$5531$105|ref|NM_175940$5339$105|ens|ENST00000561166$4396$83|ens|ENST00000389037$5339$84	AgilentCatalog	53905	DUOX1	LNOX1|NOXEF1|THOX1	dual oxidase 1	ref|Homo sapiens dual oxidase 1 (DUOX1), transcript variant 1, mRNA [NM_017434]	chr15	45457629	45457688	+	mRNA
A_23_P39251	-13.3044	0.017783	down	4.37725	8.11108	44.1358	11.7983	20.5406	385.247	339.414	130.76	5.93115	3.00892	4.19167	8.6292	8.49287	7.21117	TCTGACCACCTTTTTGGTATTGGACTCTCCCATTTTTTCCTTGAACACATGGACAAAGAG	ref|NM_001013706	ref|NM_001013706$1575$810|ens|ENST00000381848$1603$807|gb|DQ839131$1570$252	AgilentCatalog	440503	PLIN5	LSDA5|LSDP5|MLDP|OXPAT	perilipin 5	ref|Homo sapiens perilipin 5 (PLIN5), mRNA [NM_001013706]	chr19	4523409	4523350	-	mRNA
A_33_P3350703	-7.47648	0.0238599	down	4.37841	7.28076	10.9021	29.9682	30.287	214.503	306.254	48.9541	4.05042	4.34568	4.73911	7.76833	8.34497	5.729	GTAGAAGTAATGCAGGTACAAGATCTAGAGTTTTTCCTTAGACTCTTTAGTCTTTTCTGA	ref|NM_019891	ref|NM_019891$2929$2081|ens|ENST00000354619$2875$1632|gb|BC044573$2875$42|gb|BC032823$2780$42	AgilentCatalog		ERO1LB			ref|Homo sapiens ERO1-like beta (S. cerevisiae) (ERO1LB), mRNA [NM_019891]	chr1	236380546	236380487	-	mRNA
A_21_P0003586	-2.21456	0.0404695	down	2.66522	3.81224	4.36273	12.5046	4.19302	11.6082	12.695	17.7669	2.83353	3.09126	2.07086	3.44124	3.75754	4.23792	TTACAGAGTCCAGATCCCATGTACTGCTGAACTCAGGCAGAAAGAAGAGTGCAGTTTATT	gb|TCONS_00008015	gb|TCONS_00008015$269$0	AgilentCatalog						chr4	26765978	26766256	+	mRNA
A_23_P367899	-2.54761	0.0142692	down	5.47303	6.82218	28.4789	51.821	70.2654	121.914	129.189	75.666	5.34186	5.15027	5.92697	6.92336	7.15339	6.38978	CTCTTAGGACACCAGGCTGCAGATGATCAGGGATCCAATATGACTCAGAGAACCAGTGCA	ref|NM_000121	ref|NM_000121$1655$744|ref|NR_033663$1905$744|ens|ENST00000586890$1733$57|ens|ENST00000591958$1806$65	AgilentCatalog	2057	EPOR	EPO-R	erythropoietin receptor	ref|Homo sapiens erythropoietin receptor (EPOR), transcript variant 1, mRNA [NM_000121]	chr19	11488666	11488607	-	mRNA
A_23_P94103	-8.90739	0.0257116	down	5.49153	8.64654	12.6308	80.6416	99.5698	173.473	431.697	666.433	4.25036	5.80825	6.41599	7.44908	8.83933	9.65119	CAATATGCTTGCCACTCCTTAAATGTCCTAATGATGAGAAACTCTCTTTCTGACCAATTG	ref|NM_173833	ref|NM_173833$3615$495|ens|ENST00000380385$2752$122|ens|ENST00000354914$3490$476|gb|AY358150$2763$122	AgilentCatalog	286133	SCARA5	NET33|Tesr	scavenger receptor class A, member 5	ref|Homo sapiens scavenger receptor class A, member 5 (putative) (SCARA5), mRNA [NM_173833]	chr8	27727934	27727875	-	mRNA
A_33_P3353210	-2.60105	0.0334918	down	3.98948	5.36858	9.0327	23.769	19.9906	25.6032	57.4148	41.8949	3.79581	4.01611	4.15653	4.58503	6.02535	5.49536	CATTATCAATGCTGAAGGCAGCCAAGTCAATGCTGAAGAGAAAAAAGAGTATTTCATTTA	ref|NM_001167674	ref|NM_001167674$1873$7647|ref|NM_001167675$1780$7647|ref|NM_001256502$1420$7647|ref|NM_001256504$1327$7647	AgilentCatalog	253559	CADM2	IGSF4D|NECL3|Necl-3|SynCAM 2|synCAM2	cell adhesion molecule 2	ref|Homo sapiens cell adhesion molecule 2 (CADM2), transcript variant 1, mRNA [NM_001167674]	chr3	86115873	86115932	+	mRNA
A_33_P3342175	-3.55733	0.00394146	down	5.04896	6.87975	22.3919	48.8091	38.0796	176.786	93.0022	79.3368	5.01788	5.06705	5.06193	7.47748	6.6946	6.46717	AGCATTTCTGTGTTCACCCTTTCTGTGACTCAGAGAAGGATTCTAAGGTGGAGCTACAGA	gb|AK126607	gb|AK126607$437$1431	AgilentCatalog					gb|Homo sapiens cDNA FLJ44644 fis, clone BRACE2033128. [AK126607]	chr17	48426053	48426112	+	mRNA
A_33_P3300747	-9.61912	0.0178359	down	4.94779	8.21369	6.99674	62.5974	71.626	448.757	273.504	169.082	3.45388	5.43545	5.95403	8.84596	8.18785	7.60727	ACCGGGAGTGAAACTACTGGGGTTGCCATTTTTGACTATGAACACTTGAAAGTAAAAATT	ref|NM_144650	ref|NM_144650$601$1246|ens|ENST00000449512$494$2|ens|ENST00000443372$294$161|ens|ENST00000379385$601$285	AgilentCatalog	137872	ADHFE1	ADH8|HMFT2263|HOT	alcohol dehydrogenase, iron containing, 1	ref|Homo sapiens alcohol dehydrogenase, iron containing, 1 (ADHFE1), mRNA [NM_144650]	chr8	67359516	67359575	+	mRNA
A_23_P161135	-3.96941	0.0151121	down	3.10083	5.08975	4.00025	16.9494	10.148	29.8803	51.6782	22.5391	2.5716	3.52668	3.2042	4.813	5.87605	4.58021	GAAAGCCAGAGACAACCCTTTGTTAAATACGCCACGCTGATCAGCAACTCTAAACCAAGT	ref|NM_002303	ref|NM_002303$3113$988|ens|ENST00000406510$866$597|gb|AB587571$2937$515|gb|BC160009$2962$537	AgilentCatalog	3953	LEPR	CD295|LEP-R|LEPRD|OB-R|OBR	leptin receptor	ref|Homo sapiens leptin receptor (LEPR), transcript variant 1, mRNA [NM_002303]	chr1	66102129	66102188	+	mRNA
A_24_P53976	-6.27226	0.0298839	down	9.4799	12.1289	212.645	1300.48	1611.67	6719.45	4608.71	2285.02	8.05726	10.0215	10.3609	12.7349	12.1558	11.4959	ACGGGGCACCAAATTTGAGACAAATAGTCGGATTAGAAATAAAGCATCTCATTTTGAGTA	ref|NM_002065	ref|NM_002065$2762$1915|ref|NM_001033044$2406$1915|ref|NM_001033056$2108$1915|ens|ENST00000491322$5364$708	AgilentCatalog	2752	GLUL	GLNS|GS|PIG43|PIG59	glutamate-ammonia ligase	ref|Homo sapiens glutamate-ammonia ligase (GLUL), transcript variant 1, mRNA [NM_002065]	chr1	182352796	182352737	-	mRNA
A_23_P308136	-12.6481	0.00479105	down	4.6245	8.28535	21.6989	32.2198	24.5871	491.244	430.211	117.445	4.97463	4.45281	4.44607	8.97875	8.83349	7.0438	GAGCTCATCGCCAAACTGGTGAACAACCGGACCCGAATCGTCAATGAGTCGGATGTCTTC	ref|NM_001281450	ref|NM_001281450$654$1333|ref|NM_178125$654$1336|ref|NM_001281451$582$1336|ref|NM_198853$653$638	AgilentCatalog	135892	TRIM50	TRIM50A	tripartite motif containing 50	ref|Homo sapiens tripartite motif containing 50 (TRIM50), transcript variant 3, mRNA [NM_001281450]	chr7	72734187	72733034	-	mRNA
A_23_P114259	-4.58132	0.00313519	down	1.94324	4.139	3.74244	4.37224	3.5503	26.7774	17.1352	10.8024	2.1381	1.886	1.80562	4.65236	4.24286	3.52179	TCAGGGGCGCTTACTGGCCCTTAAAACTTTAATTGCACAAGGTGTCAATGTGAACCTTGT	ref|NM_080873	ref|NM_080873$240$2499|ref|NM_001012428$231$2499|ens|ENST00000485437$221$808|ens|ENST00000480796$272$1152	AgilentCatalog	140456	ASB11	-	ankyrin repeat and SOCS box containing 11, E3 ubiquitin protein ligase	ref|Homo sapiens ankyrin repeat and SOCS box containing 11, E3 ubiquitin protein ligase (ASB11), transcript variant 1, mRNA [NM_080873]	chrX	15320889	15315784	-	mRNA
A_23_P23292	-3.94633	0.00105803	down	2.25025	4.23076	3.73781	6.60296	5.50222	15.8315	16.2857	23.4872	2.12682	2.22649	2.39745	3.89039	4.16044	4.64146	GGTTCTTCAAGAGGACGATAAGGAAGGACCTCATCTACACGTGTCGGGATAATAAAGACT	ref|NM_001256570	ref|NM_001256570$1001$1202|ref|NM_006917$943$1202|ref|NM_001256571$418$1202|ens|ENST00000470566$406$324	AgilentCatalog	6258	RXRG	NR2B3|RXRC	retinoid X receptor, gamma	ref|Homo sapiens retinoid X receptor, gamma (RXRG), transcript variant 3, mRNA [NM_001256570]	chr1	165386418	165386359	-	mRNA
A_33_P3397840	-4.7551	0.00768891	down	5.03605	7.28553	18.771	40.0099	54.0163	251.043	121.935	97.8924	4.78188	4.77113	5.55515	8.00886	7.0713	6.77643	AGCAGTCGGGCAGAGCTCTGATGACATCAAAGGCAGAAATTCTCAGGTAACACAAGCCTC	ens|ENST00000409123	ens|ENST00000409123$1632$1799|ens|ENST00000242140$1382$1799|gb|BC156551$1416$37|gb|AK094250$721$1799	AgilentCatalog	644150	WIPF3	CR16	WAS/WASL interacting protein family, member 3	ens|WAS/WASL interacting protein family, member 3 [Source:HGNC Symbol;Acc:22004] [ENST00000409123]	chr7	29943933	29943992	+	mRNA
A_33_P3348714	-3.11783	0.0390647	down	2.59465	4.2352	3.63466	7.07348	12.7058	24.0382	12.3919	21.1822	1.94258	2.31607	3.52531	4.49331	3.71969	4.49259	ATCACATCAGCTCCACTGTTGCCAAACTTTGTCGCATGCATAATGTATGATGGAGGCTTG	ref|NM_002010	ref|NM_002010$1549$2936|ens|ENST00000478546$472$252|ens|ENST00000382353$1242$2918|gb|BC103978$735$75	AgilentCatalog	2254	FGF9	FGF-9|GAF|HBFG-9|HBGF-9|SYNS3	fibroblast growth factor 9	ref|Homo sapiens fibroblast growth factor 9 (FGF9), mRNA [NM_002010]	chr13	22275660	22275719	+	mRNA
A_23_P326760	-5.23336	0.0119289	down	2.05689	4.44462	3.73231	4.82496	4.38603	33.511	27.9169	9.68046	2.11351	1.93271	2.12443	4.9812	4.99266	3.36001	AAAGTTATGCTTCCCTTCATGTTATATGCACATTGCCAAGAATTACTGTCAAGAGAAATG	ref|NM_015460	ref|NM_015460$4934$52|ref|NM_001284425$4797$52|ref|NM_001284423$4745$52|ref|NM_001284424$4739$52	AgilentCatalog	25924	MYRIP	SLAC2-C|SLAC2C	myosin VIIA and Rab interacting protein	ref|Homo sapiens myosin VIIA and Rab interacting protein (MYRIP), transcript variant 1, mRNA [NM_015460]	chr3	40301725	40301784	+	mRNA
A_32_P34003	-2.87051	0.0439856	down	2.69252	4.21382	3.474	15.4851	8.16761	15.2146	17.3736	21.9281	1.77338	3.40392	2.90026	3.83451	4.26592	4.54105	GAAGCTGCTGTACAATTAACTTGGAGATCTGAAAATGCTTTTTGTCCTCATTGTTGCAGT	ens|ENST00000333129	ens|ENST00000333129$9151$325	AgilentCatalog	55137	FIGN	-	fidgetin	ens|fidgetin [Source:HGNC Symbol;Acc:13285] [ENST00000333129]	chr2	164459505	164459446	-	mRNA
A_23_P38732	-9.37047	0.0102236	down	2.19721	5.42534	4.15163	4.84842	3.82896	59.794	69.5892	16.5344	2.70075	1.9351	1.9558	5.85093	6.29311	4.13197	ATGTATGGTGGAGGTGATGACTGAACTTCAGGGTGAACTTGGTTTTTGGACAAGTACAAA	ref|NM_001792	ref|NM_001792$3156$1164|ens|ENST00000269141$3121$1151|ref|XM_005258181$2663$1151|ref|XM_005258182$2636$1151	AgilentCatalog	1000	CDH2	CD325|CDHN|CDw325|NCAD	cadherin 2, type 1, N-cadherin (neuronal)	ref|Homo sapiens cadherin 2, type 1, N-cadherin (neuronal) (CDH2), mRNA [NM_001792]	chr18	25532140	25532081	-	mRNA
A_21_P0009966	-2.31716	0.0247561	down	2.82871	4.04107	6.18466	9.70049	5.76418	24.3672	12.2618	14.1312	3.29439	2.73506	2.45668	4.51199	3.70394	3.90728	ATGACAACATAAACAAATGAAGCCAGGTGACTATAGTGAGGGGTGTGGAATGAGGCCAAT	gb|TCONS_00028199	gb|TCONS_00028199$1812$5	AgilentCatalog						chr20	46974661	46974720	+	mRNA
A_23_P352684	-2.14214	0.0489184	down	3.91719	5.01624	5.63273	27.012	23.5144	39.415	25.6967	29.1704	3.16965	4.19679	4.38513	5.22543	4.86563	4.95766	TTCTCACCCAGTAACGGTTAACTCTTCTCTTGTGTATATGCAAATAAACCTATTATTCAC	ref|NM_003861	ref|NM_003861$5919$20|ref|NM_001284206$5916$20|ref|NM_001284207$5672$20|ens|ENST00000341516$5848$45	AgilentCatalog	8816	DCAF5	BCRG2|BCRP2|D14S1461E|WDR22	DDB1 and CUL4 associated factor 5	ref|Homo sapiens DDB1 and CUL4 associated factor 5 (DCAF5), transcript variant 1, mRNA [NM_003861]	chr14	69517702	69517643	-	mRNA
A_33_P3303519	-2.91792	0.0158186	down	9.74708	11.292	977.746	916.243	951.491	2200.17	3833.94	1467.82	10.154	9.4836	9.60362	11.146	11.9114	10.8186	GACTCCTCTGGCAGAAGTTGGTTCTGGGAAGATGGCTCTGTTCCCTCTCCATCCTTGTAC	ref|NM_205852	ref|NM_205852$752$2232|ens|ENST00000544853$757$376|ens|ENST00000396502$752$2217|ens|ENST00000539155$617$2221	AgilentCatalog	387837	CLEC12B	UNQ5782	C-type lectin domain family 12, member B	ref|Homo sapiens C-type lectin domain family 12, member B (CLEC12B), transcript variant 2, mRNA [NM_205852]	chr12	10168271	10168330	+	mRNA
A_23_P28023	-3.76017	0.031653	down	2.97669	4.88748	4.14357	10.1285	11.9834	28.4188	52.1131	15.4416	2.69459	2.79244	3.44303	4.74076	5.88892	4.03276	TGGTTCTGGCATCCTGGATGATTGCTGCCCTGAATTCCTTGTCACAAAGCTTAATGGTAT	ref|NM_030901	ref|NM_030901$430$440|ens|ENST00000327462$527$540|gb|X64993$56$227|gb|HQ258148$449$455	AgilentCatalog	26333	OR7A17	BC85395_4|HTPCRX19	olfactory receptor, family 7, subfamily A, member 17	ref|Homo sapiens olfactory receptor, family 7, subfamily A, member 17 (OR7A17), mRNA [NM_030901]	chr19	14991737	14991678	-	mRNA
A_23_P350698	-4.00485	0.0080583	down	2.39277	4.39452	3.74643	3.97667	10.0098	20.9608	19.3621	20.5272	2.14749	1.84554	3.18527	4.29574	4.44031	4.4475	CAAAAGCTTTCTGGCTCTGAATCTATGGAAAGTGTGGATCATACTTCTGACTGCCCCATG	ref|NM_153228	ref|NM_153228$2003$363|ens|ENST00000318698$2003$363|gb|AK095654$2003$363	AgilentCatalog	162282	ANKFN1	-	ankyrin-repeat and fibronectin type III domain containing 1	ref|Homo sapiens ankyrin-repeat and fibronectin type III domain containing 1 (ANKFN1), mRNA [NM_153228]	chr17	54558048	54558107	+	mRNA
A_23_P78782	-2.18967	0.0214587	down	5.4577	6.58841	23.0393	89.8035	46.5246	101.129	101.51	71.8483	5.05565	5.97044	5.347	6.64003	6.81741	6.30779	TCCTTAACCGCGACACCATCACTCGCATCTCCTACAAGAATGATGCCTACTTTCTTCAAG	ref|NM_001217	ref|NM_001217$1163$463|ens|ENST00000084798$1281$503|ref|XR_243956$1343$695|gb|AF050106$460$280	AgilentCatalog	770	CA11	CARPX1	carbonic anhydrase XI	ref|Homo sapiens carbonic anhydrase XI (CA11), mRNA [NM_001217]	chr19	49142844	49142696	-	mRNA
A_24_P291231	-2.94142	0.0289395	down	3.00397	4.56049	3.73285	15.2589	12.5984	21.8768	24.9602	21.3534	2.11529	3.38312	3.51351	4.35549	4.82096	4.50502	TCCATTGTTTCTGGATATTTGTATTATCCAAATGTGCTTATTTCTTTGCCTTAGCACACG	ref|NM_001289864	ref|NM_001289864$5780$554|ref|NM_001289862$5722$554|ref|NM_016831$5695$554|ref|NM_001289861$5665$554	AgilentCatalog	8863	PER3	GIG13	period circadian clock 3	ref|Homo sapiens period circadian clock 3 (PER3), transcript variant 5, mRNA [NM_001289864]	chr1	7904641	7904700	+	mRNA
A_23_P19624	-2.00136	0.0162113	down	5.17842	6.1794	19.0434	51.4131	55.5009	80.3614	55.5672	70.0859	4.80096	5.14012	5.59418	6.28875	5.97958	6.26988	TGGTTCTCTGCCTTTTTACTATACAGCATACCACGCCACAGGGTTAGAACCAACGAAGAA	ref|NM_001718	ref|NM_001718$2538$507|ens|ENST00000283147$2519$201|gb|FW339991$2539$344|gb|M60315$2519$344	AgilentCatalog	654	BMP6	VGR|VGR1	bone morphogenetic protein 6	ref|Homo sapiens bone morphogenetic protein 6 (BMP6), mRNA [NM_001718]	chr6	7881395	7881454	+	mRNA
A_24_P240187	-3.61133	0.0157186	down	2.52743	4.37996	3.96994	4.0932	10.0125	17.5325	25.8571	17.6389	2.53826	1.85806	3.18597	4.03886	4.87514	4.22587	AAACTCAATAATGCTGTTCTAACTACAGTGCTCAATAAAATGATTAATGACAGGATGGGG	ref|NM_020873	ref|NM_020873$3188$575|ens|ENST00000319331$3188$575|ref|XM_005265351$3082$896|gb|AB040930$5693$497	AgilentCatalog	57633	LRRN1	FIGLER3|NLRR-1	leucine rich repeat neuronal 1	ref|Homo sapiens leucine rich repeat neuronal 1 (LRRN1), mRNA [NM_020873]	chr3	3888753	3888812	+	mRNA
A_24_P165864	-4.80254	0.00491689	down	3.635	5.8988	5.63907	18.2906	19.1836	46.0774	47.8037	79.6708	3.17147	3.63398	4.09955	5.46001	5.76262	6.47375	TTTTTCTGGAAAACAGACGGATTTTACTTCTGGAGACATGGCATACGGTTACTGACTTAT	ref|NM_001081455	ref|NM_001081455$2464$170|ref|NM_014879$2274$170|ens|ENST00000309170$2299$154|ref|XM_005247923$2348$154	AgilentCatalog	9934	P2RY14	BPR105|GPR105|P2Y14	purinergic receptor P2Y, G-protein coupled, 14	ref|Homo sapiens purinergic receptor P2Y, G-protein coupled, 14 (P2RY14), transcript variant 1, mRNA [NM_001081455]	chr3	150930118	150930059	-	mRNA
A_23_P128967	-3.18375	0.0482734	down	6.53361	8.20433	59.2255	87.4104	192.912	426.517	331.336	146.188	6.32701	5.93102	7.34279	8.7712	8.45808	7.38372	AGGGAACTGCCTAGTGTAACAATGAAACCAGATTTCTCACTTGCTCTTCATACTTCTATT	ref|NM_001278594	ref|NM_001278594$2025$2779|ref|NM_005589$1862$2779|ref|NM_001278593$1823$2779|ens|ENST00000554501$1981$180	AgilentCatalog	4329	ALDH6A1	MMSADHA|MMSDH	aldehyde dehydrogenase 6 family, member A1	ref|Homo sapiens aldehyde dehydrogenase 6 family, member A1 (ALDH6A1), transcript variant 3, mRNA [NM_001278594]	chr14	74527189	74527130	-	mRNA
A_33_P3281028	-5.15561	0.00726597	down	2.69301	5.05915	3.76926	7.21422	12.8269	43.2723	22.7092	32.827	2.20061	2.34006	3.53836	5.36448	4.68367	5.12931	AAGTTTCTCTCTATAGAGGTGACATCACATTGCTAGAGGTAGATGCTATAGTCAATGCCG	ref|NM_080676	ref|NM_080676$475$4328|ens|ENST00000490428$202$267|ens|ENST00000494602$238$398|ens|ENST00000477147$480$609	AgilentCatalog	140733	MACROD2	C20orf133	MACRO domain containing 2	ref|Homo sapiens MACRO domain containing 2 (MACROD2), transcript variant 1, mRNA [NM_080676]	chr20	14066315	14066374	+	mRNA
A_23_P328545	-3.77565	0.0352767	down	7.52649	9.44322	170.868	219.552	214.645	814.051	296.336	1046.46	7.75771	7.32408	7.49768	9.71267	8.29614	10.3208	GTGCTGGCCCTGAGTACTGAACTTTCTGAGTAACAATGAGACACGTTACAGAACCTATGT	ref|NM_014211	ref|NM_014211$2711$539|ref|NM_001291985$2523$554|ens|ENST00000518525$2977$539|ens|ENST00000265294$2711$539	AgilentCatalog	2568	GABRP	-	gamma-aminobutyric acid (GABA) A receptor, pi	ref|Homo sapiens gamma-aminobutyric acid (GABA) A receptor, pi (GABRP), transcript variant 1, mRNA [NM_014211]	chr5	170240453	170240512	+	mRNA
A_23_P157914	-7.51423	0.0206462	down	4.34536	7.25498	4.83548	56.7557	31.0791	95.6745	184.173	164.68	2.97256	5.28611	4.77739	6.55714	7.64174	7.56606	AGAGGCAACACCAGATAATTTTTGAAGCCATTCGAGGAGTATCAATAAGAAGTGATATTG	ref|NM_153267	ref|NM_153267$2514$1044|ens|ENST00000377182$2514$1042|gb|AB587476$1906$109|gb|AM392767$1917$123	AgilentCatalog	256691	MAMDC2	-	MAM domain containing 2	ref|Homo sapiens MAM domain containing 2 (MAMDC2), mRNA [NM_153267]	chr9	72833499	72840711	+	mRNA
A_33_P3347201	-4.89498	0.0391118	down	3.36033	5.65163	4.73479	7.96581	28.81	34.4965	44.7025	69.7144	2.94437	2.4674	4.66922	5.02329	5.66996	6.26164	GGTTAAAAATGCTGCTTCCTTTGACCTTTATGAATTTCTGTACCTTTGTCATTCTGTTAC	ens|ENST00000407838	ens|ENST00000407838$2417$635	AgilentCatalog	222008	VSTM2A	VSTM2	V-set and transmembrane domain containing 2A	ens|V-set and transmembrane domain containing 2A [Source:HGNC Symbol;Acc:28499] [ENST00000407838]	chr7	54638079	54638138	+	mRNA
A_23_P30582	-25.3933	0.0318951	down	4.44799	9.11436	18.6719	5.4425	111.583	1176.85	373.635	299.925	4.7747	2.00313	6.56614	10.2454	8.62937	8.46835	CCGGATCCTGAATGTCTTCCACGAGCTGAACCTGAAGGATGCCATCAGCTACGTGGCTGA	ref|NM_004174	ref|NM_004174$1698$1019|ref|NM_001284351$1671$1019|ens|ENST00000507407$327$200|ens|ENST00000264938$1596$928	AgilentCatalog	6550	SLC9A3	NHE3	solute carrier family 9, subfamily A (NHE3, cation proton antiporter 3), member 3	ref|Homo sapiens solute carrier family 9, subfamily A (NHE3, cation proton antiporter 3), member 3 (SLC9A3), transcript variant 1, mRNA [NM_004174]	chr5	480011	479952	-	mRNA
A_33_P3226575	-5.31098	0.00149213	down	1.71073	4.11971	3.55291	3.16291	3.12928	24.3065	18.0856	10.7837	1.83369	1.63294	1.66555	4.50779	4.33205	3.51928	TGATTACATAGACTGTGGTTGCTATAGTAGTTTACACAGCTGTTCTCTCTGAAACGGAAA	ens|ENST00000382320	ens|ENST00000382320$2133$0|ens|ENST00000478811$2133$0|ens|ENST00000267368$1716$337|ens|ENST00000476979$1847$346	AgilentCatalog					ens|tetratricopeptide repeat domain 6 [Source:HGNC Symbol;Acc:19739] [ENST00000382320]	chr14	38311494	38311553	+	mRNA
A_23_P215132	-2.35643	0.00913256	down	6.95926	8.19586	71.8271	217.759	148.355	291.785	331.251	207.027	6.59099	7.31191	6.97488	8.22069	8.45703	7.90988	CAGTGGCTACTGTGTTGGCCCAGTAGAAATTGACAGTATTTTGTATATATGTGCCCATTT	ref|NM_014149	ref|NM_014149$2584$1975|ens|ENST00000466182$3503$31|ens|ENST00000354475$2554$1974|ens|ENST00000344400$2471$1975	AgilentCatalog	29062	WDR91	HSPC049	WD repeat domain 91	ref|Homo sapiens WD repeat domain 91 (WDR91), mRNA [NM_014149]	chr7	134870624	134870565	-	mRNA
A_21_P0004453	-2.2792	0.00154601	down	3.8998	5.08832	11.3494	18.754	16.9633	38.8608	31.1152	28.2089	4.10174	3.6704	3.92725	5.20504	5.15061	4.90931	ATTCTGGCTCCCAAGAAGACACAACAATTCAGAGTAAGTGTGAACCCCTGTGGCAGAAAT	gb|TCONS_00010520	gb|TCONS_00010520$261$1	AgilentCatalog						chr5	144775587	144769380	-	mRNA
A_21_P0003708	-2.02097	0.0494079	down	3.57964	4.59469	10.4184	13.5493	12.8414	20.4069	31.3583	19.4117	3.9902	3.20881	3.53991	4.25688	5.16136	4.36583	GCAGTTACAAACAAACAAACTCACTCACCAAAGAAAACACCAAACAAACATACATCCAAT	gb|TCONS_00008392	gb|TCONS_00008392$428$478	AgilentCatalog						chr4	190599169	190599889	+	mRNA
A_23_P344594	-2.09867	0.0253709	down	5.12644	6.19592	31.5499	46.2489	34.395	95.3095	45.8806	72.9603	5.47454	4.98602	4.91877	6.54899	5.70639	6.33237	CAGATTGGTAAAAATTAGGCTGGGCTGGGGAAATTCTCCTCCGGAACAGTTTCAAATTCC	ref|NM_153217	ref|NM_153217$953$745|ens|ENST00000296776$954$745|ref|XM_005248433$942$314|ref|XM_005248434$934$848	AgilentCatalog	134288	TMEM174	-	transmembrane protein 174	ref|Homo sapiens transmembrane protein 174 (TMEM174), mRNA [NM_153217]	chr5	72470166	72470225	+	mRNA
A_23_P75529	-3.57644	0.0131839	down	2.33386	4.17239	3.71149	13.0784	3.48342	17.7346	15.3753	19.7822	2.06365	3.15493	1.783	4.05464	4.06892	4.3936	TCATTTTTTACTCCCTTTTGATGCCATACATAGAGGAAAGTCTAGCTTTTTTGGCGTGAG	ref|NM_022062	ref|NM_022062$3400$270|ens|ENST00000526955$4201$270|ens|ENST00000298282$3357$270|ref|XM_005271642$3289$270	AgilentCatalog	63876	PKNOX2	PREP2	PBX/knotted 1 homeobox 2	ref|Homo sapiens PBX/knotted 1 homeobox 2 (PKNOX2), mRNA [NM_022062]	chr11	125302956	125303015	+	mRNA
A_23_P400515	-2.86735	0.0304989	down	7.46996	8.98967	173.889	227.206	181.791	441.364	860.307	274.496	7.78128	7.37024	7.25836	8.82088	9.81354	8.33461	GAGGAAGCTCAATATCAGCTGGGAAGGAACTGTGCCTCTGTCTGACTGGCCCCACTTCCT	ref|NM_001287212	ref|NM_001287212$3904$166|ref|NM_020816$3777$166|ref|NM_001122819$3774$166|ens|ENST00000247986$3777$132	AgilentCatalog	57576	KIF17	KIF17B|KIF3X|KLP-2|OSM-3	kinesin family member 17	ref|Homo sapiens kinesin family member 17 (KIF17), transcript variant 3, mRNA [NM_001287212]	chr1	20990700	20990641	-	mRNA
A_24_P385134	-3.75675	0.0179277	down	3.41753	5.32701	4.2506	26.7035	10.8377	29.8574	46.7841	40.2813	2.77013	4.18085	3.30161	4.81188	5.73322	5.43594	GACCATCAGATCTTGAGAACCAACAGTTATCTAGAATTCCGTGTCTACTAATGTTTCACC	ref|NM_001037582	ref|NM_001037582$2672$376|ens|ENST00000319540$2672$369|gb|AF389338$2587$383|gb|BC048971$1766$384	AgilentCatalog	79966	SCD5	ACOD4|FADS4|HSCD5|SCD2|SCD4	stearoyl-CoA desaturase 5	ref|Homo sapiens stearoyl-CoA desaturase 5 (SCD5), transcript variant 1, mRNA [NM_001037582]	chr4	83551120	83551061	-	mRNA
A_23_P105619	-2.20651	0.0166192	down	6.92707	8.06883	70.3949	187.142	166.698	346.271	243.449	181.088	6.56428	7.07823	7.1387	8.47501	8.02544	7.70605	AGGCTCGGCGTGATGCAGATACCCAGACACCATTATTATGCTCACAGAAGAGATTCTATA	ref|NM_001193531	ref|NM_001193531$1140$407|ref|NM_138341$1076$407|ref|NM_001193453$1035$407|ens|ENST00000552801$1031$306	AgilentCatalog	89894	TMEM116	-	transmembrane protein 116	ref|Homo sapiens transmembrane protein 116 (TMEM116), transcript variant 1, mRNA [NM_001193531]	chr12	112369549	112369490	-	mRNA
A_33_P3222852	-3.14373	0.0367396	down	6.40757	8.06005	60.3768	103.644	120.638	163.765	507.601	185.931	6.35358	6.18815	6.68097	7.36496	9.06736	7.74782	AGATACTTCGTGACCACCCACTATGCACCAGGCCCTGTTCTATAATTCAGATGAAAATCC	gb|AY203941	gb|AY203941$1077$62	AgilentCatalog					gb|Homo sapiens LP3317 mRNA, complete cds. [AY203941]	chr19	35602929	35602988	+	mRNA
A_33_P3250939	-2.50955	0.0354636	down	2.46124	3.78866	3.47404	10.9307	7.07046	17.5387	14.9863	9.28853	1.77341	2.89867	2.71163	4.03957	4.02598	3.30043	GTACGCATTCAATTCTTGGGAGCTTTCCTGTTTAATATGTGGCAAATATGTGATCTTAAA	ref|NM_138453	ref|NM_138453$909$61|gb|BC013033$909$61	AgilentCatalog	115827	RAB3C	-	RAB3C, member RAS oncogene family	ref|Homo sapiens RAB3C, member RAS oncogene family (RAB3C), mRNA [NM_138453]	chr5	58147307	58147366	+	mRNA
A_33_P3341821	-2.26399	0.0381307	down	8.56239	9.74126	378.581	481.037	387.239	689.45	1344.92	524.556	8.84328	8.51692	8.32698	9.48406	10.4453	9.29437	AAACCCCGTGCCCATTGTTCATACTCCAAGTGGCAACATCCTGACGCTGGAGTCCTGCCT	ref|NM_176782	ref|NM_176782$1268$670|ens|ENST00000302250$1297$648|ref|XM_006710599$1094$649|gb|AK091901$1297$648	AgilentCatalog	338094	FAM151A	C1orf179	family with sequence similarity 151, member A	ref|Homo sapiens family with sequence similarity 151, member A (FAM151A), mRNA [NM_176782]	chr1	55075562	55075503	-	mRNA
A_24_P336137	-3.50323	0.0217479	down	5.13519	6.94388	19.4597	52.3928	48.6724	182.379	141.735	59.5364	4.83049	5.1657	5.40939	7.52635	7.28289	6.02239	GGAAGACATTGACCACAGAAGGAGTGAGGAACTTAGGAAGGGTCTTGCCACCACTTAATC	ref|NM_032561	ref|NM_032561$805$1123|ref|NM_001207062$594$1123|ens|ENST00000403026$657$48|ens|ENST00000249079$853$647	AgilentCatalog	84645	C22orf23	EVG1|dJ1039K5.6	chromosome 22 open reading frame 23	ref|Homo sapiens chromosome 22 open reading frame 23 (C22orf23), transcript variant 1, mRNA [NM_032561]	chr22	38340239	38340180	-	mRNA
A_33_P3235410	-2.25957	0.0146803	down	3.75474	4.93078	7.91237	21.2484	15.4908	32.0712	37.3119	20.7102	3.61346	3.85119	3.79956	4.91644	5.41684	4.45907	GGGATTACCACTTCCGGCTTAATATTTTAAACTTTCTCCAGGGTTTATAGAAAAATGTGA	gb|BC027709	gb|BC027709$678$60	AgilentCatalog		PTPLA			gb|Homo sapiens protein tyrosine phosphatase-like (proline instead of catalytic arginine), member A, mRNA (cDNA clone IMAGE:4304680), with apparent retained intron. [BC027709]	chr10	17657570	17657511	-	mRNA
A_24_P860797	-5.40292	0.00719358	down	5.55874	7.99248	27.5628	112.571	38.12	243.109	343.633	158.251	5.29842	6.31397	5.06382	7.95977	8.51121	7.50645	AGTTAAATGGACTGTCAGTCAGTGAAGGTCATGATTCTGAAGATATTTTGAGCAAAAGTA	ref|NM_020459	ref|NM_020459$452$5788|ens|ENST00000244221$432$5787|ref|XM_005264311$372$5788|ref|XM_005264310$332$5788	AgilentCatalog	400961	PAIP2B	-	poly(A) binding protein interacting protein 2B	ref|Homo sapiens poly(A) binding protein interacting protein 2B (PAIP2B), mRNA [NM_020459]	chr2	71417024	71415656	-	mRNA
A_33_P3413114	-3.24314	0.00371096	down	4.37437	6.07176	13.1879	30.8188	24.2648	61.9369	45.5932	87.6703	4.30776	4.38658	4.42877	5.90361	5.69837	6.6133	CATGGTTCAAACAAGCTCAAGAGCTAGAAGAAGGAGCTGCTGTGTCAGAGGAGCCCTCGT	ref|NM_052866	ref|NM_052866$1668$161|ens|ENST00000327883$1649$155|ens|ENST00000546040$655$155|gb|AK290667$1654$150	AgilentCatalog	92949	ADAMTSL1	ADAMTSL-1|ADAMTSR1|C9orf94|PUNCTIN	ADAMTS-like 1	ref|Homo sapiens ADAMTS-like 1 (ADAMTSL1), transcript variant 2, mRNA [NM_052866]	chr9	18684741	18684800	+	mRNA
A_23_P5200	-12.2244	0.0224011	down	4.24823	7.85993	16.9366	44.554	9.87027	163.689	686.557	94.7877	4.64313	4.93503	3.16654	7.36428	9.48862	6.72688	TGGTACCAGAGTAGAAACAAGGTGCATCCTGGGGTTGGCTTTAGAAACTAAACTTCTCCA	ref|NM_004646	ref|NM_004646$4045$919|ens|ENST00000378910$3889$327|ref|XM_005258961$3667$616|gb|AF035835$3889$336	AgilentCatalog	4868	NPHS1	CNF|NPHN|nephrin	nephrosis 1, congenital, Finnish type (nephrin)	ref|Homo sapiens nephrosis 1, congenital, Finnish type (nephrin) (NPHS1), mRNA [NM_004646]	chr19	36317252	36317193	-	mRNA
A_33_P3411204	-9.59786	0.0228791	down	3.92508	7.18779	4.01761	18.5892	53.0591	197.002	141.172	89.7287	2.58721	3.65704	5.53099	7.63874	7.27774	6.64689	CTTAACAGTCACCACTGTGCTCAACCAGACAGATAGTGAAACAGCTTTCTGGGTAATTCA	ref|NM_001491	ref|NM_001491$2321$2310|ref|NM_145649$2170$2310|ref|NM_145655$1849$2310|ens|ENST00000495262$2154$0	AgilentCatalog	2651	GCNT2	CCAT|CTRCT13|GCNT2C|GCNT5|IGNT|II|NACGT1|NAGCT1|ULG3|bA360O19.2|bA421M1.1	glucosaminyl (N-acetyl) transferase 2, I-branching enzyme (I blood group)	ref|Homo sapiens glucosaminyl (N-acetyl) transferase 2, I-branching enzyme (I blood group) (GCNT2), transcript variant 2, mRNA [NM_001491]	chr6	10627251	10627310	+	mRNA
A_21_P0007734	-44.9189	0.00094302	down	3.2354	8.72465	7.93707	16.5215	6.46788	377.364	802.734	200.093	3.61787	3.49214	2.59619	8.59815	9.71533	7.86047	TAGTTTCTCACCATAACCTTGTAACTGACCTCTGTCCTGTGAATTCAGGAGTGGAGCTGA	gb|TCONS_00020861	gb|TCONS_00020861$265$1	AgilentCatalog						chr12	88045719	88045660	-	mRNA
A_33_P3508342	-2.21679	0.0076547	down	1.93508	3.08355	3.66442	3.45233	4.21968	8.13922	10.8207	6.6715	1.98271	1.74373	2.07881	2.93474	3.49538	2.82053	GATTCAGAACTCTTCCTGGAGAAGTTTTTCTTGGTGGCAGGACTCAACTACTTCAAGTAG	ref|NM_015912	ref|NM_015912$4332$2570|ens|ENST00000276737$4228$0|ens|ENST00000482951$4363$311|ens|ENST00000395297$4332$2570	AgilentCatalog	51059	FAM135B	C8ORFK32	family with sequence similarity 135, member B	ref|Homo sapiens family with sequence similarity 135, member B (FAM135B), mRNA [NM_015912]	chr8	139144895	139144836	-	mRNA
A_24_P862886	-20.96	0.00949465	down	4.0495	8.43906	8.18187	22.1172	27.011	907.768	382.036	98.4008	3.66009	3.90937	4.57903	9.87139	8.66217	6.78363	GGTGAACATCAGCAATGAGCTCATCTCCTACAACCAAGACATGGTCTTCCACAAGGAAAT	ref|NM_000798	ref|NM_000798$1553$785|ref|NR_111000$1661$508|ref|NR_111001$1661$508|ens|ENST00000304374$1553$762	AgilentCatalog	1816	DRD5	DBDR|DRD1B|DRD1L2	dopamine receptor D5	ref|Homo sapiens dopamine receptor D5 (DRD5), mRNA [NM_000798]	chr4	9784811	9784870	+	mRNA
A_21_P0010437	-12.004	0.00292753	down	6.07929	9.66474	62.8446	99.4113	60.0493	703.531	1519.42	387.675	6.40709	6.12463	5.70615	9.51656	10.6211	8.85659	TTTTAATCTTGGGAGTAGAAAGGGAACCTGGCTTCCTTTCTGGACTTAACCATGAAACCA	gb|TCONS_00029688	gb|TCONS_00029688$302$54	AgilentCatalog						chr22	34745933	34745874	-	mRNA
A_33_P3381177	-2.29372	0.0271857	down	2.67804	3.87573	3.96217	10.2141	7.01209	24.9012	10.2878	12.003	2.52971	2.80242	2.70198	4.54342	3.40743	3.67632	AGGGTCCTGACCGAAGACGAGGCTGACTATTACTGTTTGTCTGGGGATGAGGACAATCCC	ens|ENST00000390307	ens|ENST00000390307$346$3	AgilentCatalog					ens|immunoglobulin lambda variable 3-22 (gene/pseudogene) [Source:HGNC Symbol;Acc:5906] [ENST00000390307]	chr22	23047245	23047304	+	mRNA
A_23_P8640	-37.1267	0.00420373	down	3.67954	8.89392	3.66825	35.3562	24.8567	329.798	604.231	415.184	1.98783	4.5889	4.46188	8.40223	9.32596	8.95358	AACAGCTGGGGACAACTGCGGTGATGATGTAAAAACCTTCCCATAAAATGTAAGAAAAGC	ref|NM_001039966	ref|NM_001039966$2855$66|ref|NM_001505$2731$66|ref|NM_001098201$2528$66|ens|ENST00000397088$2528$51	AgilentCatalog	2852	GPER1	CEPR|CMKRL2|DRY12|FEG-1|GPCR-Br|GPER|GPR30|LERGU|LERGU2|LyGPR|mER	G protein-coupled estrogen receptor 1	ref|Homo sapiens G protein-coupled estrogen receptor 1 (GPER1), transcript variant 3, mRNA [NM_001039966]	chr7	1133336	1133395	+	mRNA
A_33_P3231432	-3.0179	0.0463062	down	8.76866	10.3622	187.971	657.956	840.066	1937.8	1134.79	803.809	7.88317	8.98979	9.43301	10.9724	10.1992	9.91497	CCAGGAATTGAATCCAGAAATGGGAACTGACAATGATAGTGAAAATTGGAAGGAAGTGCA	ref|NM_001174097	ref|NM_001174097$968$511|ref|NM_002300$746$511|ens|ENST00000396075$681$3|ens|ENST00000396076$968$510	AgilentCatalog	3945	LDHB	HEL-S-281|LDH-B|LDH-H|LDHBD|TRG-5	lactate dehydrogenase B	ref|Homo sapiens lactate dehydrogenase B (LDHB), transcript variant 2, mRNA [NM_001174097]	chr12	21791364	21791305	-	mRNA
A_33_P3302025	-4.32218	0.0136822	down	5.40062	7.51238	16.9749	76.0509	65.7005	173.08	113.651	237.784	4.64647	5.72038	5.83503	7.44671	6.97523	8.11521	ATCACCAGCTGGGAAGCACCGTCAAGGAAGATAACTGTGGGGTCTGCAACGGAGATGGGT	ref|NM_052866	ref|NM_052866$639$1190|ens|ENST00000327883$620$1184|gb|JF432178$537$822|gb|AK290667$625$1179	AgilentCatalog	92949	ADAMTSL1	ADAMTSL-1|ADAMTSR1|C9orf94|PUNCTIN	ADAMTS-like 1	ref|Homo sapiens ADAMTS-like 1 (ADAMTSL1), transcript variant 2, mRNA [NM_052866]	chr9	18622254	18622313	+	mRNA
A_21_P0011006	-4.2329	0.0130149	down	3.784	5.86565	7.74926	22.5308	15.8208	43.7482	101.691	39.1973	3.5873	3.93606	3.82864	5.382	6.82003	5.39491	TTTGATGCTCTGTCCTGTACCACTGGTTCTTCAGTTTAAGTCTTTGTGAATCCAGCCACC	gb|TCONS_l2_00004957	gb|TCONS_l2_00004957$198$66	AgilentCatalog						chr11	32133721	32133662	-	mRNA
A_33_P3357199	-7.20348	0.0158432	down	2.83592	5.68462	3.66784	18.282	8.09014	43.6139	93.8093	29.4047	1.9871	3.63352	2.88714	5.37721	6.70708	4.96956	ACCCTGAGAGGGACTGGCCTACCTTGCACAAGTTCACATTCAATAAACATTTGTTGATTG	ref|NM_198482	ref|NM_198482$832$17|ens|ENST00000389938$1915$3|ens|ENST00000477170$639$3|ens|ENST00000340326$832$5	AgilentCatalog	284948	SH2D6	-	SH2 domain containing 6	ref|Homo sapiens SH2 domain containing 6 (SH2D6), mRNA [NM_198482]	chr2	85664091	85664150	+	mRNA
A_23_P168761	-7.40659	0.0292199	down	4.25958	7.14839	7.09511	14.9765	71.4484	184.842	112.157	109.743	3.47204	3.35699	5.9497	7.54449	6.9574	6.94327	GGGAACTCACATCTGAGCATTGTTTTCCTCTTCCTAAAATTAGGCAGGAAAATCAGTCTA	ref|NM_002851	ref|NM_002851$7358$751|ref|NM_001206838$4778$751|ref|NM_001206839$4757$751|ens|ENST00000474500$671$397	AgilentCatalog	5803	PTPRZ1	HPTPZ|HPTPzeta|PTP-ZETA|PTP18|PTPRZ|PTPZ|R-PTP-zeta-2|RPTPB|RPTPbeta|phosphacan	protein tyrosine phosphatase, receptor-type, Z polypeptide 1	ref|Homo sapiens protein tyrosine phosphatase, receptor-type, Z polypeptide 1 (PTPRZ1), transcript variant 1, mRNA [NM_002851]	chr7	121701290	121701349	+	mRNA
A_23_P161352	-2.93202	0.0395763	down	4.64045	6.19235	10.3955	60.4117	26.5218	84.3707	89.4235	44.1409	3.98693	5.38095	4.55347	6.36331	6.64016	5.57357	TTCTGTGATTGTGACTGGGGTCCAAGTGAGTTCAAGAATCTTTATGGTGTGGCTCATTAC	ref|NM_014241	ref|NM_014241$442$821|ens|ENST00000471481$193$313|ens|ENST00000565357$193$313|ens|ENST00000498812$32$367	AgilentCatalog		PTPLA			ref|Homo sapiens protein tyrosine phosphatase-like (proline instead of catalytic arginine), member A (PTPLA), mRNA [NM_014241]	chr10	17645634	17645575	-	mRNA
A_24_P70906	-5.87262	0.000112168	down	1.80783	4.36183	3.63943	3.32482	3.47549	17.857	20.9761	20.7104	1.94911	1.69389	1.78049	4.06439	4.562	4.45911	CTGGCATCATTTTCTGAATGGATTGATTCCAATAAAAGCATATATCATTGTGGTAGGGTA	ref|NM_174924	ref|NM_174924$2019$116|ens|ENST00000302451$2045$48|ref|XM_006721024$1750$43|ref|XM_005255167$1222$43	AgilentCatalog	204474	PDILT	PDIA7	protein disulfide isomerase-like, testis expressed	ref|Homo sapiens protein disulfide isomerase-like, testis expressed (PDILT), mRNA [NM_174924]	chr16	20370599	20370540	-	mRNA
A_24_P162454	-2.61019	0.0431315	down	5.89153	7.27569	65.6254	60.3468	65.307	120.626	236.016	109.513	6.46874	5.37913	5.82673	6.90683	7.9806	6.93964	GGCTGCAAAGGGTGTTTCCCTGTCCTCAGTGGTTTTGCTGCAATCAAACACTGTTTATTA	ref|NM_001042506	ref|NM_001042506$1820$320|ens|ENST00000373521$1820$320|ens|ENST00000600221$1820$320|gb|BC041956$1820$343	AgilentCatalog	645974	PABPC1L2B	RBM32B	poly(A) binding protein, cytoplasmic 1-like 2B	ref|Homo sapiens poly(A) binding protein, cytoplasmic 1-like 2B (PABPC1L2B), mRNA [NM_001042506]	chrX	72225172	72225231	+	mRNA
A_23_P99906	-27.7573	0.027825	down	3.36597	8.16076	3.63098	5.41305	82.9102	371.433	272.919	183.201	1.93743	1.99934	6.16114	8.57452	8.1852	7.72257	CAGGGATGTTTATATCTTTCATAAGGGCTGTTGCAACCATATGAACTGAAAAAACACGCA	ref|NM_199330	ref|NM_199330$1518$431|ref|NM_004839$1485$431|ens|ENST00000426485$1350$405|ens|ENST00000399166$1317$405	AgilentCatalog	9455	HOMER2	ACPD|CPD|HOMER-2|VESL-2	homer scaffolding protein 2	ref|Homo sapiens homer homolog 2 (Drosophila) (HOMER2), transcript variant 2, mRNA [NM_199330]	chr15	83518202	83518143	-	mRNA
A_24_P202522	-28.4838	0.0133167	down	1.79383	6.62589	3.61471	3.33321	3.43329	223.126	191.359	19.2076	1.91631	1.69764	1.76752	7.83269	7.69605	4.34894	TTTTATTATCTGAGCCTTTTCCTAATGCAGCTCATAGGTGCTAGCTAGAGCTGCTGCTCA	ref|NM_001650	ref|NM_001650$4030$1126|ref|NM_004028$3950$1126|ens|ENST00000383168$4096$1118|gb|AK026728$1393$855	AgilentCatalog	361	AQP4	HMIWC2|MIWC	aquaporin 4	ref|Homo sapiens aquaporin 4 (AQP4), transcript variant a, mRNA [NM_001650]	chr18	24433179	24433120	-	mRNA
A_23_P385206	-2.09311	0.0375947	down	6.22793	7.29358	59.6226	106.129	80.6731	172.421	206.666	89.3849	6.33672	6.2239	6.12317	7.44129	7.79907	6.64037	GCACAGTGGCCCAAAGAGCAGCTTCAGAGATAATTCCTTGGTTCTATGATCCCTGTTTAA	ref|NM_177424	ref|NM_177424$2751$287|ens|ENST00000373943$2751$268|gb|BC046999$2679$142|gb|AL035306$2694$257	AgilentCatalog	23673	STX12	STX13|STX14	syntaxin 12	ref|Homo sapiens syntaxin 12 (STX12), mRNA [NM_177424]	chr1	28150636	28150695	+	mRNA
A_33_P3379644	-5.18904	0.0317119	down	8.74294	11.1184	219.519	390.591	1187.41	3122.84	2714.3	998.606	8.0992	8.20554	9.92406	11.6503	11.4463	10.2587	TGTCAAACCAGCAGAGCAAACTCCTCTCACTGCTCTCCACGTGGCATCTTTAATAAAAGA	ref|NM_000689	ref|NM_000689$889$1429|ens|ENST00000419959$662$84|ens|ENST00000376939$628$134|ens|ENST00000482210$534$285	AgilentCatalog	216	ALDH1A1	ALDC|ALDH-E1|ALDH1|ALDH11|HEL-9|HEL-S-53e|HEL12|PUMB1|RALDH1	aldehyde dehydrogenase 1 family, member A1	ref|Homo sapiens aldehyde dehydrogenase 1 family, member A1 (ALDH1A1), mRNA [NM_000689]	chr9	75540460	75540401	-	mRNA
A_21_P0004500	-7.53152	0.0119973	down	5.03396	7.9469	12.6151	75.4358	40.4165	224.191	445.733	122.916	4.24879	5.70728	5.1458	7.83828	8.88712	7.11529	TTCAATCCAGCCGACAGTCGTCTTCACCTCCAAAGGTTGCGTTCTTATTCGCAGAAATAA	gb|TCONS_00010663	gb|TCONS_00010663$2040$312	AgilentCatalog						chr5	36876234	36876293	+	mRNA
A_23_P166929	-2.90739	0.0285351	down	3.64063	5.18036	4.90507	19.818	20.3792	38.4872	45.4685	23.7083	2.99114	3.74952	4.18124	5.19113	5.69479	4.65516	AAGAGAGCCAATATGTGATGAAAATTGCCAATTCCTTGTTTGTGCAAAATGGATTTCATG	ref|NM_005025	ref|NM_005025$729$1140|ref|NM_001122752$496$1140|ens|ENST00000472941$399$123|ens|ENST00000472747$404$378	AgilentCatalog	5274	SERPINI1	PI12|neuroserpin	serpin peptidase inhibitor, clade I (neuroserpin), member 1	ref|Homo sapiens serpin peptidase inhibitor, clade I (neuroserpin), member 1 (SERPINI1), transcript variant 1, mRNA [NM_005025]	chr3	167508208	167508267	+	mRNA
A_33_P3290239	-2.00552	0.0298292	down	6.70381	7.70779	81.2011	156.661	109.457	306.945	156.579	148.354	6.75656	6.81067	6.54421	8.29331	7.42468	7.40538	TCCTCCACCAAGGCATACTGTAAGGAGGCACACCCCAAAGATCCTGATTGTGCTTTATAA	ref|NM_001276266	ref|NM_001276266$1001$50|ens|ENST00000560572$978$6|ens|ENST00000558422$1233$385|ens|ENST00000559013$958$550	AgilentCatalog	90527	DUOXA1	NIP|NUMBIP|mol	dual oxidase maturation factor 1	ref|Homo sapiens dual oxidase maturation factor 1 (DUOXA1), transcript variant 4, mRNA [NM_001276266]	chr15	45411363	45411304	-	mRNA
A_23_P24433	-2.07469	0.00487612	down	6.80101	7.85391	65.47	187.768	136.022	227.548	201.783	210.319	6.46575	7.08409	6.8532	7.85884	7.76755	7.93533	CCTCTCCATGTCCAGGAAACTTGTAACCACCCTTTTCTAACAGCAATAAAGAGGTGTCCT	ref|NM_003793	ref|NM_003793$1946$26|ens|ENST00000527141$1788$8|ens|ENST00000310325$1966$9|gb|AF136279$1945$7	AgilentCatalog	8722	CTSF	CATSF|CLN13	cathepsin F	ref|Homo sapiens cathepsin F (CTSF), mRNA [NM_003793]	chr11	66331002	66330943	-	mRNA
A_32_P88635	-2.15179	0.0486019	down	6.46604	7.57158	66.352	126.589	100.236	168.74	300.711	112.945	6.48439	6.48916	6.42456	7.41077	8.3195	6.98446	ACACAGTCCACGTCACCACGAATCACACAACAAAAAGGAGGAGAGATATTTTGGGTTCAG	ref|NM_032264	ref|NM_032264$3130$641|ref|NM_001256416$3094$641|ref|NM_001256417$2920$641|ref|NR_046176$3659$641	AgilentCatalog	84224	NBPF3	AE2	neuroblastoma breakpoint family, member 3	ref|Homo sapiens neuroblastoma breakpoint family, member 3 (NBPF3), transcript variant 1, mRNA [NM_032264]	chr1	21810710	21810769	+	mRNA
A_33_P3293396	-3.39434	0.037494	down	7.91208	9.67521	141.899	276.691	457.416	613.635	1515.12	459.411	7.50414	7.6729	8.55918	9.30388	10.6148	9.1069	TATACTGCACTGTGTTTGCATGAGCCTCTACCACCTTCCTCTATCTACCAGATCATTAAA	ref|NM_001004432	ref|NM_001004432$2530$16|ens|ENST00000368820$3278$41|gb|AY358115$2533$16	AgilentCatalog	339398	LINGO4	DAAT9248|LRRN6D|PRO34002	leucine rich repeat and Ig domain containing 4	ref|Homo sapiens leucine rich repeat and Ig domain containing 4 (LINGO4), mRNA [NM_001004432]	chr1	151772840	151772781	-	mRNA
A_33_P3346444	-5.0641	0.0222141	down	2.82243	5.16274	4.50861	5.67153	12.9643	35.1401	18.9006	59.8606	2.87953	2.0362	3.55157	5.05414	4.4025	6.03159	TGGGAAAGTACAATTGGGTAACTACACCTACTACTTTCAAGCCTGACAGCCCTGATTTGG	ref|NM_032972	ref|NM_032972$3576$1482|ref|NM_001278619$3491$1482|ref|NM_032971$3322$1482|ref|NM_014522$3591$952	AgilentCatalog	83259	PCDH11Y	PCDH-PC|PCDH22|PCDHX|PCDHY	protocadherin 11 Y-linked	ref|Homo sapiens protocadherin 11 Y-linked (PCDH11Y), transcript variant b, mRNA [NM_032972]	chrY	4968462	4968521	+	mRNA
A_21_P0005530	-2.419	0.0139833	down	6.29657	7.57098	71.4856	99.291	84.0679	175.702	252.709	127.098	6.5847	6.12359	6.1814	7.46811	8.07913	7.16569	AACAAATGCAGCCAATGGCGTTTGCTAATGCCAGCAGGCCTGGCCCTGTCCAACTGTGGT	gb|TCONS_00013950	gb|TCONS_00013950$52$272	AgilentCatalog						chr7	127921902	127921843	-	mRNA
A_21_P0003677	-12.4849	0.0020347	down	1.79741	5.43952	3.6213	3.43623	3.32678	32.1898	78.1142	28.9154	1.92519	1.73838	1.72864	4.92148	6.45152	4.94557	TAGTCTGCCTATTTTCAAGGTTCATTATTATTGCATAAAGAGGGGAGCTGCATTCCCCAG	gb|TCONS_00008324	gb|TCONS_00008324$508$3	AgilentCatalog						chr4	174278661	174278720	+	mRNA
A_23_P5679	-4.51189	0.0448145	down	1.98748	4.16121	3.85829	3.46558	3.59769	7.92644	16.3749	39.7613	2.3781	1.74795	1.8364	2.89714	4.16955	5.41696	CGTTTCTCCTGGCTGAGGAAGGGAAGGGAACATCCACATCTTCTGTACTCGTCCATTCTG	ref|NM_001079530	ref|NM_001079530$220$902|ens|ENST00000259216$92$894|gb|AK315326$117$783|gb|AK290094$92$842	AgilentCatalog	653275	CFC1B	-	cripto, FRL-1, cryptic family 1B	ref|Homo sapiens cripto, FRL-1, cryptic family 1B (CFC1B), mRNA [NM_001079530]	chr2	131278887	131278946	+	mRNA
A_33_P3236568	-2.01851	0.0212637	down	2.26132	3.27462	3.85389	8.66128	3.59244	10.3229	11.224	7.49506	2.37251	2.57812	1.83335	3.27452	3.55735	2.99198	GACCTGGGCTGCAGAAGAGCTCTGGTACTGAATGGTCAAAAACCTGCTACAGCCTGATGC	ref|NM_178430	ref|NM_178430$371$163|ens|ENST00000368784$386$163|gb|BC130603$371$112|gb|BC130605$371$112	AgilentCatalog	353141	LCE2D	LEP12|SPRL1A	late cornified envelope 2D	ref|Homo sapiens late cornified envelope 2D (LCE2D), mRNA [NM_178430]	chr1	152636913	152636972	+	mRNA
A_23_P120694	-104.875	0.015678	down	3.38163	10.0942	3.69875	3.47007	95.6436	1741.51	1798.21	332.827	2.03429	1.7495	6.3611	10.8113	10.8499	8.62137	AGTGCCACGAGGCAAATCCAAATTGTCTTTGCTTAGAAGAAAGTGAGTTCCTTGCTCTCT	ref|NM_172201	ref|NM_172201$565$184|ens|ENST00000290310$565$426|gb|AF302095$565$184|gb|AF071002$498$176	AgilentCatalog	9992	KCNE2	ATFB4|LQT5|LQT6|MIRP1	potassium channel, voltage gated subfamily E regulatory beta subunit 2	ref|Homo sapiens potassium voltage-gated channel, Isk-related family, member 2 (KCNE2), mRNA [NM_172201]	chr21	35743203	35743262	+	mRNA
A_24_P7965	-7.92462	0.00721969	down	6.9652	9.95154	160.96	124.578	126.655	1741.3	867.255	496.676	7.67785	6.46479	6.75296	10.8109	9.8263	9.21746	GCTACAGTTCAACCATGAATGGCCATCAGAACGGACTTGACTCGCCACCTCTCTACCCTT	ref|NM_001243507	ref|NM_001243507$852$4711|ref|NM_001243509$826$4828|ref|NM_001243519$671$4828|ref|NM_001243515$667$4828	AgilentCatalog	2104	ESRRG	ERR3|ERRgamma|NR3B3	estrogen-related receptor gamma	ref|Homo sapiens estrogen-related receptor gamma (ESRRG), transcript variant 8, mRNA [NM_001243507]	chr1	216850690	216850631	-	mRNA
A_33_P3220207	-2.7285	0.00394324	down	2.07794	3.52604	3.67067	8.16554	3.36583	10.8184	11.5061	11.7011	1.99134	2.5007	1.74177	3.33922	3.59839	3.64052	AATCAGAGCCAGCTTCTGGACGAAATACTGTTCTCAGCAAAAGCGCCACCAAAGAAAAAG	ref|NM_001282746	ref|NM_001282746$2062$407|ens|ENST00000409049$2022$397|ens|ENST00000376528$1520$668|ens|ENST00000298032$2062$689	AgilentCatalog	219681	ARMC3	CT81|KU-CT-1	armadillo repeat containing 3	ref|Homo sapiens armadillo repeat containing 3 (ARMC3), transcript variant 3, mRNA [NM_001282746]	chr10	23297794	23297853	+	mRNA
A_24_P231104	-13.6512	0.0254241	down	2.96227	6.73322	3.82925	39.293	3.56923	101.303	209.403	49.343	2.32767	4.74302	1.81613	6.64222	7.81748	5.73997	TTATGCAGTATTTTAATACCTACATAAGTCTATTCCATTATTATATTTTGCGCTTGGCAT	ref|NM_001003679	ref|NM_001003679$4672$410|ref|NM_001198689$4637$410|ens|ENST00000371060$4672$403|gb|AK001042$1432$400	AgilentCatalog	3953	LEPR	CD295|LEP-R|LEPRD|OB-R|OBR	leptin receptor	ref|Homo sapiens leptin receptor (LEPR), transcript variant 3, mRNA [NM_001003679]	chr1	66100649	66100708	+	mRNA
A_23_P2922	-3.53465	0.0497757	down	5.16752	6.98908	9.8124	88.6155	57.5519	143.832	91.9611	122.869	3.90813	5.95112	5.6433	7.17571	6.67695	7.1146	TCTGTGAAGTCAAGGTTTATTTTCACATGAGTCCAGCTTGCAGCAAGTAATCTTCAAATA	ref|NM_016586	ref|NM_016586$1222$379|ref|NM_001144891$1219$379|ens|ENST00000318473$1170$356|ens|ENST00000416007$1222$360	AgilentCatalog	51562	MBIP	-	MAP3K12 binding inhibitory protein 1	ref|Homo sapiens MAP3K12 binding inhibitory protein 1 (MBIP), transcript variant 1, mRNA [NM_016586]	chr14	36768189	36768130	-	mRNA
A_33_P3338047	-3.11575	0.0444987	down	4.9742	6.61378	10.288	77.4771	41.9955	108.289	108.069	66.6469	3.97316	5.74769	5.20174	6.74368	6.90364	6.19401	AGCTTTGCAAACACATCGTCTTTGTGCAGCTGCAGGAAGGGGAGCACGTCTTCCAGCCCA	ref|NM_001098537	ref|NM_001098537$913$3882|ref|NM_152286$838$3882|ens|ENST00000491019$414$400|ens|ENST00000434090$512$3344	AgilentCatalog	375775	PNPLA7	C9orf111|NTE-R1|NTEL1	patatin-like phospholipase domain containing 7	ref|Homo sapiens patatin-like phospholipase domain containing 7 (PNPLA7), transcript variant 1, mRNA [NM_001098537]	chr9	140437218	140437159	-	mRNA
A_24_P339560	-6.32682	0.0279692	down	4.90513	7.56661	18.4886	35.4902	46.8809	445.976	182.949	68.0989	4.76206	4.59462	5.35872	8.83865	7.63279	6.22839	AGAGGGAGATGTCAGGGATGGTTCCAAAGTGAAGAGGTCTCCATGGCAACAGGACACCAG	ref|NM_052884	ref|NM_052884$2156$967|ref|NM_001135163$1868$967|ens|ENST00000426296$493$272|ens|ENST00000447370$2156$957	AgilentCatalog	114132	SIGLEC11	-	sialic acid binding Ig-like lectin 11	ref|Homo sapiens sialic acid binding Ig-like lectin 11 (SIGLEC11), transcript variant 1, mRNA [NM_052884]	chr19	50453258	50453199	-	mRNA
A_23_P105144	-5.45991	0.00712704	down	4.50103	6.94991	9.42626	38.5499	34.8648	98.5705	185.769	86.5214	3.85352	4.71186	4.93771	6.60108	7.65465	6.59399	TCGAGATGGCAGGCTCTATGCATCTGAGAACCATCAGGAAATACTTAAGGATAAGAAACT	ref|NM_020974	ref|NM_020974$2789$1701|ref|NM_001170690$2297$1701|ens|ENST00000518447$105$297|ens|ENST00000450649$2240$612	AgilentCatalog	57758	SCUBE2	CEGB1|CEGF1|CEGP1	signal peptide, CUB domain, EGF-like 2	ref|Homo sapiens signal peptide, CUB domain, EGF-like 2 (SCUBE2), transcript variant 1, mRNA [NM_020974]	chr11	9043471	9042734	-	mRNA
A_23_P7684	-2.49792	0.0349271	down	4.33847	5.6592	13.6348	32.1732	20.86	85.4125	44.0487	28.8977	4.35155	4.4506	4.21327	6.38289	5.65027	4.94445	ATTGTTCACCCAGCAGAACTGGGAGGTGCAAAGGACCGTGGAAGCAATTTTTGTTTTGTT	ref|NM_024565	ref|NM_024565$2827$387|ens|ENST00000377503$2984$398|ens|ENST00000393977$2861$399|ref|XM_005265982$2712$392	AgilentCatalog	79616	CCNJL	-	cyclin J-like	ref|Homo sapiens cyclin J-like (CCNJL), mRNA [NM_024565]	chr5	159679117	159679058	-	mRNA
A_21_P0010356	-23.8539	0.00099854	down	1.73469	6.31084	3.52417	3.31448	3.27607	96.3697	122.038	36.5738	1.80194	1.68964	1.71248	6.56858	7.0727	5.29124	TGTCTTCAAGGAAGTGTTGCGTAATCATCAGGCCACTTCAATCTTACCAAGGGGATGTTC	gb|TCONS_00029417	gb|TCONS_00029417$435$72	AgilentCatalog						chr22	33562294	33562353	+	mRNA
A_23_P7957	-5.37211	0.00553837	down	4.29609	6.72158	16.2959	18.6219	28.1695	144.431	104.35	63.8199	4.5926	3.66032	4.63535	7.18167	6.85722	6.12584	GCAGGGGGCCTACTGGTCATTGATCATCGCAACTACGACCACATCCTCAGTACAGGCTGT	ref|NM_018960	ref|NM_018960$510$521|ens|ENST00000372808$514$498|gb|AB590322$513$329|gb|DQ890819$526$342	AgilentCatalog	27232	GNMT	-	glycine N-methyltransferase	ref|Homo sapiens glycine N-methyltransferase (GNMT), mRNA [NM_018960]	chr6	42930863	42930922	+	mRNA
A_23_P52974	-3426.08	6.25086e-05	down	2.13322	13.8756	3.67242	5.14199	5.68022	35097.3	15302.3	5298.02	1.99402	1.96895	2.4367	15.0634	13.7531	12.8102	AGACCATCAATGTTAGTGTGAAAAGTGGGTCAGTGTTACTTGTTGTCCTAGAGGAAGCAC	ref|NM_005142	ref|NM_005142$1039$437|ens|ENST00000533847$643$42|ens|ENST00000533067$38$288|ens|ENST00000525058$1151$412	AgilentCatalog	2694	GIF	IF|IFMH|INF|TCN3	gastric intrinsic factor (vitamin B synthesis)	ref|Homo sapiens gastric intrinsic factor (vitamin B synthesis) (GIF), mRNA [NM_005142]	chr11	59603362	59603303	-	mRNA
A_32_P224234	-4.48362	0.00181187	down	1.9839	4.14856	3.51613	3.33584	5.75738	20.3157	18.7146	13.198	1.79785	1.6989	2.45494	4.25047	4.38498	3.81024	TTCGTCACCTGTAGAGCGTTTGTCACTGTTCATCTGGTATTAAAGATTCCACATTCTCAT	gb|AK123450	gb|AK123450$1313$331	AgilentCatalog	645195	LOC645195	-	-	gb|Homo sapiens cDNA FLJ41456 fis, clone BRSTN2012320. [AK123450]	chr1	65721458	65721517	+	mRNA
A_21_P0007794	-4.80825	0.0408893	down	1.97346	4.23898	3.59394	5.31612	4.07969	55.387	9.5147	12.1996	1.88906	1.98866	2.04267	5.739	3.27778	3.70014	TGATCAACAGGTTTGGAGAAGTGGCTCCACAGACCAACACTGTGCTTAAAAACATTAAAA	gb|TCONS_00020988	gb|TCONS_00020988$263$0	AgilentCatalog						chr12	128151595	128151536	-	mRNA
A_21_P0010547	-12.5692	0.00437785	down	4.35589	8.00772	8.97799	50.0853	20.2827	229.315	457.135	132.357	3.78862	5.1039	4.17516	7.87096	8.92213	7.23007	TCATCAGTCTGATGACCTATGACCTAAGGGGCTCCTGGGAGGGCTTCATAGGCGAGGACA	gb|TCONS_l2_00000487	gb|TCONS_l2_00000487$125$20	AgilentCatalog						chr1	111795056	111795115	+	mRNA
A_32_P109036	-2.63059	0.0496705	down	3.80631	5.20169	5.21853	34.333	15.5262	48.5834	36.4587	24.1065	3.07139	4.54489	3.80264	5.5434	5.38277	4.67891	AAAGACGTCAATATCTGCTCACATCTTACTAAACACCAGAGAGTTCATGCTTAATAAAAG	ref|NM_001076678	ref|NM_001076678$3824$1071|ref|NM_175910$3601$1071|ens|ENST00000355504$3587$739|ref|XM_005259865$5489$112	AgilentCatalog	284443	ZNF493	-	zinc finger protein 493	ref|Homo sapiens zinc finger protein 493 (ZNF493), transcript variant 3, mRNA [NM_001076678]	chr19	21609167	21609226	+	mRNA
A_24_P35400	-3.00004	0.0213437	down	4.55235	6.13733	10.9483	36.1533	35.8281	57.7538	101.179	51.2807	4.05659	4.62217	4.97828	5.79974	6.81334	5.79891	TGGTGTGCTTCACCATGGAGGACAAAGTACCCATGTTTGGCCTGGAGGCCATCTGGAGGA	ref|NM_001134707	ref|NM_001134707$2607$567|ref|NM_007101$2766$572|ens|ENST00000422262$2405$231|ens|ENST00000439388$2607$549	AgilentCatalog	1757	SARDH	BPR-2|DMGDHL1|SAR|SARD|SDH	sarcosine dehydrogenase	ref|Homo sapiens sarcosine dehydrogenase (SARDH), transcript variant 2, mRNA [NM_001134707]	chr9	136535727	136531955	-	mRNA
A_23_P201248	-22.6269	0.0493712	down	3.93477	8.43474	3.59118	12.1565	137.436	542.462	451.272	136.175	1.88502	3.05236	6.86693	9.12529	8.90455	7.27438	CTGCTGGAATATTTGGAAAAGAACACTCTTCTGGACCTGGTTGAAGCAGGAAAGATGGAG	ref|NM_052934	ref|NM_052934$4550$205|ref|NM_134325$4373$205|ens|ENST00000367134$4373$183|ens|ENST00000491127$3820$183	AgilentCatalog	115019	SLC26A9	-	solute carrier family 26 (anion exchanger), member 9	ref|Homo sapiens solute carrier family 26 (anion exchanger), member 9 (SLC26A9), transcript variant 1, mRNA [NM_052934]	chr1	205882424	205882365	-	mRNA
A_24_P397489	-3.39771	0.0405346	down	1.83782	3.60239	3.69882	3.36693	3.42719	22.6764	14.1181	5.04079	2.03443	1.71337	1.76567	4.40711	3.93006	2.47	ATTCCTGTAATACTAAACCGTTGAGTTTCTAAATATTTATTTATTCTAACAAAAAGCAAT	ref|NM_001491	ref|NM_001491$3541$1090|ref|NM_145649$3390$1090|ref|NM_145655$3069$1090|ens|ENST00000379597$3395$1070	AgilentCatalog	2651	GCNT2	CCAT|CTRCT13|GCNT2C|GCNT5|IGNT|II|NACGT1|NAGCT1|ULG3|bA360O19.2|bA421M1.1	glucosaminyl (N-acetyl) transferase 2, I-branching enzyme (I blood group)	ref|Homo sapiens glucosaminyl (N-acetyl) transferase 2, I-branching enzyme (I blood group) (GCNT2), transcript variant 2, mRNA [NM_001491]	chr6	10628471	10628530	+	mRNA
A_21_P0007438	-2.76826	6.3079e-05	down	1.70897	3.17795	3.47035	3.24459	3.21485	9.88023	9.60085	7.69176	1.77077	1.66254	1.69361	3.21151	3.29259	3.02976	TGTTGGAATGAAAGAACTTTGCCTGCACACTGTCTCTATGGAGACCACATACACAAAGGC	gb|TCONS_00019914	gb|TCONS_00019914$739$326	AgilentCatalog						chr11	63262892	63262951	+	mRNA
A_21_P0010856	-4.19839	0.0441857	down	1.80909	3.87892	3.65687	3.37283	3.35837	5.85683	16.9996	27.9539	1.97247	1.71571	1.73909	2.51281	4.23027	4.89368	TTTAGTCTCTAGGTCTCACAACAGGTGAGCATGCAACTGATCATTCACCATCAAGCAGGA	gb|TCONS_l2_00003385	gb|TCONS_l2_00003385$2547$316	AgilentCatalog						chr10	6169180	6169121	-	mRNA
A_23_P150549	-14821.2	1.15116e-05	down	5.03626	18.8916	17.9252	29.9799	76.214	460586	561138	459345	4.72152	4.34599	6.04126	18.8785	18.9905	18.8059	TCTTCTTACTACACTGGAAGTCTGAACTGGGTGCCTGTTACCGTCGAGGGTTACTGGCAG	ref|NM_001079807	ref|NM_001079807$769$584|ref|NM_001079808$769$584|ref|NM_014224$769$584|ens|ENST00000541699$607$258	AgilentCatalog	643834	PGA3	-	pepsinogen 3, group I (pepsinogen A)	ref|Homo sapiens pepsinogen 3, group I (pepsinogen A) (PGA3), mRNA [NM_001079807]	chr11	60977357	60977416	+	mRNA
A_23_P429977	-4.0285	0.0429516	down	6.00926	8.0195	61.7223	91.0383	57.9087	520.684	270.914	100.743	6.38365	5.99117	5.65295	9.06515	8.17602	6.81733	AAATCAATAATTTGTGGTGATTTGGATCTGTGTTTTAATGAGTTTCACAGTGTGATTTTG	ref|NM_000218	ref|NM_000218$3022$180|ref|NM_181798$2789$180|ens|ENST00000155840$3022$163|gb|AK129678$1804$44	AgilentCatalog	3784	KCNQ1	ATFB1|ATFB3|JLNS1|KCNA8|KCNA9|KVLQT1|Kv1.9|Kv7.1|LQT|LQT1|RWS|SQT2|WRS	potassium channel, voltage gated KQT-like subfamily Q, member 1	ref|Homo sapiens potassium voltage-gated channel, KQT-like subfamily, member 1 (KCNQ1), transcript variant 1, mRNA [NM_000218]	chr11	2870117	2870176	+	mRNA
A_23_P400505	-3.5219	0.00159411	down	1.93068	3.74703	3.44245	5.50271	4.02154	13.0013	10.5728	17.0794	1.75315	2.01023	2.02866	3.60978	3.45137	4.17994	GATCCTGTATAACGAATTCAACCATTATGATACAGCAGCGGGGAAATTCACGTGCCACAT	ref|NM_178540	ref|NM_178540$735$1054|ref|NM_001007537$694$475|ens|ENST00000382071$759$1035|ens|ENST00000332018$735$1035	AgilentCatalog	338872	C1QTNF9	AQL1|C1QTNF9A|CTRP9	C1q and tumor necrosis factor related protein 9	ref|Homo sapiens C1q and tumor necrosis factor related protein 9 (C1QTNF9), mRNA [NM_178540]	chr13	24895579	24895638	+	mRNA
A_24_P695306	-7.73172	0.0193647	down	2.80666	5.75745	7.03094	13.7171	3.33949	99.2156	54.7959	24.4782	3.4608	3.22646	1.73273	6.61188	5.96094	4.69953	GTGTGTACCAGGACCTAATTTCCAACGTGTTGTGGAGGGTGCAGTACGTACCAGCTAACT	ref|NM_001136002	ref|NM_001136002$1547$962|ens|ENST00000455783$1547$944|gb|BC171809$1098$56|gb|BC157828$1098$57	AgilentCatalog	730130	TMEM229A	-	transmembrane protein 229A	ref|Homo sapiens transmembrane protein 229A (TMEM229A), mRNA [NM_001136002]	chr7	123671976	123671917	-	mRNA
A_23_P12241	-6.74854	0.00626583	down	2.62408	5.37866	3.64516	12.6401	7.61811	28.8635	61.3627	35.7677	1.95728	3.10595	2.80901	4.76175	6.11445	5.25977	TGTGGCTTGGAGTCATCCGATACCTCGGTTTCTTTGCAAAGTACAACCTCCTCATTTTGA	ref|NM_018298	ref|NM_018298$1297$1510|ref|NM_001253693$1129$1510|ens|ENST00000341115$1035$667|ens|ENST00000474447$1175$1492	AgilentCatalog	55283	MCOLN3	TRP-ML3|TRPML3	mucolipin 3	ref|Homo sapiens mucolipin 3 (MCOLN3), transcript variant 1, mRNA [NM_018298]	chr1	85488028	85487863	-	mRNA
A_24_P40626	-10.6821	0.0374271	down	3.86183	7.27895	3.46992	37.9135	39.8413	112.316	119.487	219.142	1.77049	4.68917	5.12583	6.80048	7.04273	7.99363	GCAAACACGAGCACACTCTCTTCGAACCCAATTGTGGGTGTAGCAATGAAAGCAATATGA	ref|NM_022469	ref|NM_022469$3019$1120|ens|ENST00000318160$3006$1104|ref|XM_005273226$2815$1104|gb|BC046632$2946$202	AgilentCatalog	64388	GREM2	CKTSF1B2|DAND3|PRDC	gremlin 2, DAN family BMP antagonist	ref|Homo sapiens gremlin 2, DAN family BMP antagonist (GREM2), mRNA [NM_022469]	chr1	240654036	240653977	-	mRNA
A_23_P314672	-21.4826	0.000958822	down	1.7006	6.1257	3.46337	3.28438	3.10645	48.7075	127.709	47.768	1.76626	1.67744	1.65812	5.5475	7.13668	5.69292	ACTGCTCCAGGTCTTTGCAGGGAAAAACTGTATGGATCGTGTTCTACTTCATGTGGATGT	ref|NM_144663	ref|NM_144663$569$25|ens|ENST00000307616$569$25|gb|AF439154$569$25|gb|AB528787$578$30	AgilentCatalog	143501	C11orf40	2018-11-01	chromosome 11 open reading frame 40	ref|Homo sapiens chromosome 11 open reading frame 40 (C11orf40), mRNA [NM_144663]	chr11	4592737	4592678	-	mRNA
A_23_P202269	-2.61075	0.0315171	down	5.12365	6.50812	17.6219	38.4073	72.2106	90.0483	89.3163	77.2758	4.69777	4.7066	5.96658	6.4607	6.63856	6.42509	GTGTCATATTAGGTTAATAAGGCTGCTGTGTTTTAAAGGGCATTTTTATTTGGGTTTTGG	ref|NM_020987	ref|NM_020987$14710$2265|ref|NM_001204404$7274$2265|ref|NM_001204403$7031$2265|ref|NM_001149$4893$2265	AgilentCatalog	288	ANK3	ANKYRIN-G|MRT37	ankyrin 3, node of Ranvier (ankyrin G)	ref|Homo sapiens ankyrin 3, node of Ranvier (ankyrin G) (ANK3), transcript variant 1, mRNA [NM_020987]	chr10	61788365	61788306	-	mRNA
A_21_P0004754	-2.46152	0.0303644	down	1.88785	3.1874	3.42705	6.75816	3.1275	9.30294	13.2152	5.68126	1.74363	2.25504	1.66488	3.12677	3.82115	2.61427	AGATCCTCGATCACAAATCTCCAAAGAACTGGAAAAGGGGAAGAAACAGGATGAAAATGG	gb|TCONS_00011503	gb|TCONS_00011503$296$0	AgilentCatalog						chr6	53247194	53247135	-	mRNA
A_32_P494620	-2.22548	0.0494323	down	4.94705	6.10116	18.619	43.0172	41.6355	67.7145	101.362	40.7233	4.77153	4.88058	5.18903	6.03493	6.81549	5.45307	TAATGATTGGCTGCCTGGTCTACCCTGATGGTTGGGACTCAAGTGAGGTGCGGCGCATGT	ref|NM_182548	ref|NM_182548$798$1289|ens|ENST00000373853$799$179|ens|ENST00000496656$200$817|ens|ENST00000360215$798$1289	AgilentCatalog	222662	LHFPL5	DFNB67|TMHS|dJ510O8.8	lipoma HMGIC fusion partner-like 5	ref|Homo sapiens lipoma HMGIC fusion partner-like 5 (LHFPL5), mRNA [NM_182548]	chr6	35782332	35782391	+	mRNA
A_33_P3398526	-8.95776	0.00233618	down	9.05229	12.2154	559.292	559.603	632.088	4388.6	8710.6	2328.24	9.37898	8.75089	9.02701	12.133	12.9843	11.5289	CCTTTCTTGGCCCTTGTTCCCCCAAATGTCTGACTCTGACTCTCGGACTGAGAAACGCAA	ref|NM_207002	ref|NM_207002$214$454|ref|NM_001204113$214$684|ens|ENST00000393253$214$272|ens|ENST00000337565$214$448	AgilentCatalog	10018	BCL2L11	BAM|BIM|BOD	BCL2-like 11 (apoptosis facilitator)	ref|Homo sapiens BCL2-like 11 (apoptosis facilitator) (BCL2L11), transcript variant 9, mRNA [NM_207002]	chr2	111878705	111878764	+	mRNA
A_33_P3345812	-4.56684	0.00138661	down	7.08335	9.27454	124.132	156.617	163.909	437.885	680.133	615.388	7.32708	6.81042	7.11254	8.80921	9.47827	9.53614	GGAAACCTCACGACTGGTCACCTTGCACTCCTCACACAGAATTGCTACAATCCCAAAGCG	ref|NM_001039966	ref|NM_001039966$2180$741|ref|NM_001505$2056$741|ref|NM_001098201$1853$741|ens|ENST00000397088$1853$726	AgilentCatalog	2852	GPER1	CEPR|CMKRL2|DRY12|FEG-1|GPCR-Br|GPER|GPR30|LERGU|LERGU2|LyGPR|mER	G protein-coupled estrogen receptor 1	ref|Homo sapiens G protein-coupled estrogen receptor 1 (GPER1), transcript variant 3, mRNA [NM_001039966]	chr7	1132661	1132720	+	mRNA
A_21_P0011239	-7.61507	0.00891901	down	2.20091	5.12977	3.50198	3.29513	9.61576	49.0155	39.7855	18.8878	1.79108	1.68162	3.13004	5.55685	5.50747	4.32499	CTTGGAACCATTGTTTCTCAATGCCTATTGGCATCGACATTTAATTTATCTTTTCCAAGA	ref|XM_006720346	ref|XM_006720346$2289$3104|ref|XM_006726554$2289$3192|ref|XM_006709976$2000$3192|gb|TCONS_l2_00007692$428$109	AgilentCatalog	319089	TTC6	C14orf25|NCRNA00291	tetratricopeptide repeat domain 6	ref|PREDICTED: Homo sapiens tetratricopeptide repeat domain 6 (TTC6), mRNA [XM_006720346]	chr14	38218927	38218986	+	mRNA
A_23_P55544	-4.5278	0.0254557	down	2.15601	4.33482	3.54923	11.3107	3.21058	36.3405	19.5905	10.2065	1.82839	2.9473	1.69235	5.10595	4.458	3.44051	ATTTTTTCTCCTTGGGTATTACAAGTTTTTGTCTGGAGCCAACCAAGCTTGCCACCAACA	ref|NM_133459	ref|NM_133459$2340$3876|ens|ENST00000439986$2308$3859|ref|XM_005266649$2126$520|ref|XM_006722393$2694$3860	AgilentCatalog	147372	CCBE1	HKLLS1	collagen and calcium binding EGF domains 1	ref|Homo sapiens collagen and calcium binding EGF domains 1 (CCBE1), mRNA [NM_133459]	chr18	57102090	57102031	-	mRNA
A_33_P3265920	-2.08069	0.0198594	down	4.60503	5.66209	10.9686	43.4006	33.0159	57.5059	41.4241	45.7429	4.05912	4.89372	4.86224	5.79362	5.56479	5.62785	ATCTCTGTTATACACCTGTATCATGAAAGCAAAAAGAAGTAAACATCAGGAGTCAGCTCT	ref|NM_002830	ref|NM_002830$3882$7439|ens|ENST00000430976$4093$1|ens|ENST00000263708$3882$6358|gb|BC010674$3538$21	AgilentCatalog	5775	PTPN4	MEG|PTPMEG|PTPMEG1	protein tyrosine phosphatase, non-receptor type 4 (megakaryocyte)	ref|Homo sapiens protein tyrosine phosphatase, non-receptor type 4 (megakaryocyte) (PTPN4), mRNA [NM_002830]	chr2	120734977	120735036	+	mRNA
A_24_P397386	-9.06793	0.00399136	down	4.73969	7.92047	17.7182	31.7678	38.6281	413.77	244.151	114.502	4.70565	4.43114	5.08228	8.7266	8.02894	7.00586	GATTGGCCTGGATAGATAGACATCCTAGATTTAAGATAGTACCATCTTAAAAGTATGTTG	ref|NM_001127671	ref|NM_001127671$9321$877|ref|NM_002310$9153$894|ens|ENST00000263409$9152$877|gb|BX648635$3547$897	AgilentCatalog	3977	LIFR	CD118|LIF-R|SJS2|STWS|SWS	leukemia inhibitory factor receptor alpha	ref|Homo sapiens leukemia inhibitory factor receptor alpha (LIFR), transcript variant 1, mRNA [NM_001127671]	chr5	38476001	38475942	-	mRNA
A_21_P0002499	-3.82409	0.0214219	down	2.21585	4.15096	6.04234	3.25617	3.28336	17.7373	16.9275	17.0276	3.26576	1.66699	1.71479	4.05478	4.22295	4.17516	CAGGTGAACCTCGGTCACTATCTATATTTATTAATGGTTTCTGTCCTGTAAATATCTTCT	gb|TCONS_00005248	gb|TCONS_00005248$367$12|gb|TCONS_00004433$1414$13|gb|TCONS_00004432$1351$13|gb|TCONS_00005247$291$13	AgilentCatalog						chr2	123561369	123561310	-	mRNA
A_23_P162010	-18.633	0.0133054	down	3.66645	7.88624	7.7015	9.95046	28.4736	514.219	305.903	70.0292	3.579	2.76878	4.65158	9.04614	8.34359	6.26899	CTTGGAGAGACACAGCGTCCCTAGCAGTGAACTATTTCTACACAGTGGGAACTCTGACAA	ref|NM_176875	ref|NM_176875$1838$308|ens|ENST00000525462$1793$285|ens|ENST00000334619$1776$285|ref|XM_005253210$2108$285	AgilentCatalog	887	CCKBR	CCK-B|CCK2R|GASR	cholecystokinin B receptor	ref|Homo sapiens cholecystokinin B receptor (CCKBR), mRNA [NM_176875]	chr11	6293013	6293072	+	mRNA
A_23_P66241	-11.9901	0.00553778	down	4.9437	8.52747	52.4656	27.3556	24.5801	354.142	461.655	241.934	6.17068	4.21488	4.44554	8.50676	8.93604	8.13962	TTTTTTCAATACGATACTGAGCCATTTGCTGCATTTCTTTTTATGTTAAATATGTGAGTG	ref|NM_176870	ref|NM_176870$351$53|ens|ENST00000379818$740$29|gb|AF136177$328$53|gb|BC028280$313$58	AgilentCatalog	4499	MT1M	MT-1M|MT-IM|MT1|MT1K	metallothionein 1M	ref|Homo sapiens metallothionein 1M (MT1M), mRNA [NM_176870]	chr16	56667810	56667869	+	mRNA
A_23_P23873	-2.08103	0.0466398	down	1.84863	2.90593	3.38955	3.18757	4.61784	7.32018	5.28082	10.8617	1.72007	1.64136	2.18446	2.78751	2.40146	3.52882	ATCAAGTAGCCCAAGTAGGAGAGAATCATAGGCAAAAGTTTCTTTAAAGTGGCAGTTGAT	ref|NM_020318	ref|NM_020318$6713$167|gb|AJ278348$5512$62|gb|AF342989$6713$167|gb|AB209369$2251$0	AgilentCatalog	60676	PAPPA2	PAPP-A2|PAPP-E|PAPPE|PLAC3	pappalysin 2	ref|Homo sapiens pappalysin 2 (PAPPA2), transcript variant 1, mRNA [NM_020318]	chr1	176811764	176811823	+	mRNA
A_21_P0013176	-2.65939	0.0313145	down	2.34519	3.75629	3.54963	7.37786	7.79033	15.2828	8.85526	18.1182	1.82905	2.3695	2.83703	3.84146	3.16149	4.26592	GAATGACTGTGAATAGAAGTGCCTTTTCAACCTTCACTTGTATCCATTTTTAAAAGGACA	gb|TCONS_l2_00025690	gb|TCONS_l2_00025690$303$469|gb|TCONS_l2_00025689$303$762|gb|BQ441651$71$296	AgilentCatalog						chr7	17029986	17030045	+	mRNA
A_21_P0005496	-2.03266	0.00894757	down	2.74529	3.76866	4.53118	7.48167	8.5445	12.424	14.2056	13.324	2.88621	2.38815	2.96151	3.54175	3.93995	3.82427	AAAGAAAATTCACAAATACAAAACAGAAGGAAAAGAAAATAAACAAAATCCTATGGCAGC	gb|TCONS_00013799	gb|TCONS_00013799$490$396|gb|TCONS_00014296$94$396	AgilentCatalog						chr7	50294112	50294053	-	mRNA
A_32_P132317	-10.7525	0.00783942	down	2.74937	6.17598	3.39251	12.917	11.5411	113.863	76.7222	36.3279	1.72195	3.13584	3.39033	6.8196	6.42621	5.28213	GCAATATCTTTTTCCATGGGAGACCCTAAAAGAAAACCCTGGATCAGAATGATCTGCAGT	ref|NM_001033045	ref|NM_001033045$6691$803|ref|NM_001267050$6588$803|ref|NM_152529$6542$803|ref|NM_001267051$6458$803	AgilentCatalog	151556	GPR155	DEP.7|DEPDC3|PGR22	G protein-coupled receptor 155	ref|Homo sapiens G protein-coupled receptor 155 (GPR155), transcript variant 1, mRNA [NM_001033045]	chr2	175297161	175297102	-	mRNA
A_33_P3367356	-2.43185	0.0127738	down	4.79154	6.0736	14.1459	36.7992	45.9727	60.0654	62.6713	67.6452	4.39917	4.64626	5.32918	5.85812	6.14404	6.21863	ATAAACCCTCACCATTCTAAACAGCTTAAACTAAATTCTGTTACTAGGGAGGAGAGCTGA	gb|BC137370	gb|BC137370$466$1092|gb|BC137374$466$1092|gb|AK057017$634$1127	AgilentCatalog					gb|Homo sapiens chromosome 15 open reading frame 45, mRNA (cDNA clone MGC:168991 IMAGE:9021368), complete cds. [BC137370]	chr15	32962714	32962773	+	mRNA
A_21_P0007313	-3.32068	0.0294849	down	2.14086	3.87233	3.42509	6.39856	5.94692	8.64402	22.3203	14.4781	1.74247	2.18569	2.49441	3.01859	4.65749	3.94092	AACCCTACTACAATGTGGACACGGCAAGGACAAGGCATAATTCCAAACGAACACTGATGA	gb|TCONS_00019566	gb|TCONS_00019566$368$9	AgilentCatalog						chr11	2900693	2900634	-	mRNA
A_24_P292253	-4.55636	0.0183399	down	2.65558	4.84346	3.40043	12.1334	10.0438	45.3294	17.8535	25.9457	1.72698	3.04937	3.19038	5.43458	4.31068	4.78513	AGAGGAGATAAATCTCCTTGTTATCACAATAGTTAATGTGTCATGATCACTGACTAACTG	ref|NM_030569	ref|NM_030569$5305$1400|ref|NM_032817$4640$1400|ens|ENST00000256861$5279$1383|gb|BC069714$1516$720	AgilentCatalog	80760	ITIH5	ITI-HC5|PP14776	inter-alpha-trypsin inhibitor heavy chain family, member 5	ref|Homo sapiens inter-alpha-trypsin inhibitor heavy chain family, member 5 (ITIH5), transcript variant 1, mRNA [NM_030569]	chr10	7602674	7602615	-	mRNA
A_33_P3320832	-2.29577	0.0138638	down	2.1434	3.34238	3.52334	6.20151	5.88166	14.0429	8.03082	9.34357	1.80154	2.14683	2.48184	3.71969	2.99954	3.3079	ATCCTCTAATGCACCTGGCTGCCAAGCTCGCCAACAGGCGGATGAAGAGAATTCTGCAGC	ref|NM_001011717	ref|NM_001011717$281$144|ens|ENST00000376865$281$144|gb|AB164464$281$144|gb|BC148626$308$155	AgilentCatalog	129521	NMS	-	neuromedin S	ref|Homo sapiens neuromedin S (NMS), mRNA [NM_001011717]	chr2	101095828	101095887	+	mRNA
A_33_P3368750	-2.6257	0.0184899	down	1.66436	3.05706	3.38147	3.1483	3.08493	11.9976	9.88105	4.52781	1.7149	1.62754	1.65064	3.49045	3.34245	2.33828	CTCAGATGTTCTCCAACTTACACTAATGTCTGGTTTTCTTGAACTATGTGAGAGAAAAAA	ref|NM_001104554	ref|NM_001104554$5394$26|ref|NM_017705$5104$26|ens|ENST00000340965$5394$26|ens|ENST00000395407$5112$165	AgilentCatalog	54852	PAQR5	MPRG	progestin and adipoQ receptor family member V	ref|Homo sapiens progestin and adipoQ receptor family member V (PAQR5), transcript variant 1, mRNA [NM_001104554]	chr15	69699895	69699954	+	mRNA
A_24_P350759	-12.1488	0.00551982	down	2.56271	6.16545	3.37411	7.21643	13.7875	63.1388	102.854	48.9815	1.71015	2.34069	3.63729	5.93102	6.83592	5.72942	TGTATGTCCAGAACAAAAGATAAAACTAATTGTATTCCTCACATTCACAATCCCCATTGG	ref|NM_004171	ref|NM_004171$11609$352|ref|NM_001252652$11312$352|ref|NM_001195728$11247$352|ens|ENST00000395753$11312$317	AgilentCatalog	6506	SLC1A2	EAAT2|GLT-1|HBGT	solute carrier family 1 (glial high affinity glutamate transporter), member 2	ref|Homo sapiens solute carrier family 1 (glial high affinity glutamate transporter), member 2 (SLC1A2), transcript variant 1, mRNA [NM_004171]	chr11	35273148	35273089	-	mRNA
A_23_P95453	-3.06751	0.0156874	down	1.96461	3.58168	3.40669	3.11262	6.21524	9.98973	10.2316	16.3912	1.73073	1.61536	2.54775	3.22748	3.39863	4.11894	GTCCCTAAAGAAATGAACCTTTCCTTATCAAATAGAATATCACTGATATACTGCTGCATG	ref|NM_001135659	ref|NM_001135659$7541$1977|ref|NM_004801$7331$1977|ref|NM_138735$3556$1977|ens|ENST00000406316$7331$114	AgilentCatalog	9378	NRXN1	Hs.22998|PTHSL2|SCZD17	neurexin 1	ref|Homo sapiens neurexin 1 (NRXN1), transcript variant alpha2, mRNA [NM_001135659]	chr2	50147661	50147602	-	mRNA
A_21_P0010853	-2.81627	0.00270469	down	1.90483	3.39862	3.44967	7.038	3.07524	10.6459	11.4298	9.23034	1.75768	2.30952	1.6473	3.31645	3.58787	3.29154	GAGACCCAAACTGGTAATAAGAGTATCGAAGAGTTAATCTATATCAGCAACTCTATTGAT	gb|TCONS_l2_00003376	gb|TCONS_l2_00003376$212$4	AgilentCatalog						chr10	5320054	5319995	-	mRNA
A_32_P225355	-3.01896	0.00346171	down	3.64173	5.23578	6.17255	19.4265	16.787	48.6754	33.0895	28.3946	3.2918	3.72131	3.91209	5.54598	5.24139	4.91999	ATTTAGCATTTATATATTTGTGTATGGAAAACACTTGATATTTTATCCCTGTTGCATCTG	ref|NM_001177382	ref|NM_001177382$5893$925|ref|NM_182485$5869$925|ref|NM_001177381$5812$925|ref|NM_001177383$5803$925	AgilentCatalog	132864	CPEB2	CPE-BP2|CPEB-2|hCPEB-2	cytoplasmic polyadenylation element binding protein 2	ref|Homo sapiens cytoplasmic polyadenylation element binding protein 2 (CPEB2), transcript variant D, mRNA [NM_001177382]	chr4	15070793	15070852	+	mRNA
A_24_P115932	-5.11076	0.035967	down	3.95731	6.31085	6.08816	13.9491	46.4812	83.5427	47.9755	100.673	3.2757	3.25088	5.34536	6.34853	5.76773	6.8163	TGGATGAAATGTCAGTGGAAGAAGCAGATGAGAAACTCTTGAGATCTTGGTCCTGTGTTT	ref|NM_004778	ref|NM_004778$2520$330|ens|ENST00000332539$2520$315|gb|AB008535$2520$321|gb|AF144308$2499$330	AgilentCatalog	11251	PTGDR2	CD294|CRTH2|DL1R|DP2|GPR44	prostaglandin D2 receptor 2	ref|Homo sapiens prostaglandin D2 receptor 2 (PTGDR2), mRNA [NM_004778]	chr11	60618787	60618728	-	mRNA
A_21_P0008124	-2.60213	0.0102163	down	2.34271	3.7224	4.34173	3.86287	5.39045	15.761	12.4772	11.0445	2.82311	1.83313	2.3719	3.88276	3.73059	3.55386	TACTTTTCCTCCAGACATTTTCTCAAGCCAGAAGAATGAGCACAGCCCACATCTGAAGCA	gb|TCONS_00021915	gb|TCONS_00021915$85$382|gb|BX117935$48$276	AgilentCatalog						chr13	112928752	112928811	+	mRNA
A_23_P17192	-2.07928	0.0411187	down	5.7352	6.79129	34.7567	100.859	50.1579	162.525	86.5339	77.0721	5.60633	6.14698	5.45229	7.35499	6.59734	6.42152	TCGTCGACCATAGACATTTCAAATGCCCAAAGCAACAGTTTGTCTCCAGTCCACAATCTT	ref|NM_007023	ref|NM_007023$3210$1091|ref|NM_001100397$2969$1091|ref|NM_001282899$2840$1091|ref|NM_001282900$2786$1091	AgilentCatalog	11069	RAPGEF4	CAMP-GEFII|CGEF2|EPAC|EPAC 2|EPAC2|Nbla00496	Rap guanine nucleotide exchange factor (GEF) 4	ref|Homo sapiens Rap guanine nucleotide exchange factor (GEF) 4 (RAPGEF4), transcript variant 1, mRNA [NM_007023]	chr2	173916483	173916542	+	mRNA
A_33_P3265749	-12.3353	0.0358343	down	5.77249	9.3972	13.7312	298.468	40.9591	993.674	885.545	274.406	4.35975	7.79158	5.16613	9.99918	9.85809	8.33434	GATCTTGGATCCTTGGGTTTACCTGCTGTTAAGAAAGATCCTTCTTCGAAAGTTTTGCCA	ref|NM_198717	ref|NM_198717$1247$510|ref|NM_198716$1247$537|ref|NM_198714$1247$629|ref|NM_198718$1247$656	AgilentCatalog	5733	PTGER3	EP3|EP3-I|EP3-II|EP3-III|EP3-IV|EP3-VI|EP3e|PGE2-R	prostaglandin E receptor 3 (subtype EP3)	ref|Homo sapiens prostaglandin E receptor 3 (subtype EP3) (PTGER3), transcript variant 7, mRNA [NM_198717]	chr1	71478048	71477989	-	mRNA
A_23_P130333	-8.4295	0.0321545	down	1.73204	4.80749	3.45239	3.42311	3.24617	7.97593	52.0448	45.7672	1.75923	1.73382	1.70307	2.90581	5.88729	5.62936	GTTTTCACCTCATATGCTATGTTAGAAGTCCAGGCAGAGACAATAAAACATTCCTGTGAA	ref|NM_000371	ref|NM_000371$661$217|ens|ENST00000237014$702$195|gb|D00096$551$4|gb|K02091$551$4	AgilentCatalog	7276	TTR	CTS|CTS1|HEL111|HsT2651|PALB|TBPA	transthyretin	ref|Homo sapiens transthyretin (TTR), mRNA [NM_000371]	chr18	29178720	29178779	+	mRNA
A_23_P101505	-37.6793	0.0295093	down	3.11936	8.35506	3.34489	3.11909	76.7059	429.008	517.07	129.218	1.69029	1.61751	6.05029	8.77933	9.09334	7.19252	TCCTGGACTACAGGAGATGCTGTCACTTAATAATCAACCTGGGGTTCGAAATCAGTGAGA	ref|NM_144947	ref|NM_144947$1076$153|ref|NM_001167605$1069$153|ref|NM_006853$994$153|ref|NM_001136032$982$153	AgilentCatalog	11012	KLK11	PRSS20|TLSP	kallikrein-related peptidase 11	ref|Homo sapiens kallikrein-related peptidase 11 (KLK11), transcript variant 2, mRNA [NM_144947]	chr19	51525685	51525626	-	mRNA
A_32_P526255	-6.63183	0.0272944	down	1.65249	4.3819	3.36037	3.10152	3.06663	49.2588	23.4038	6.81826	1.70156	1.61156	1.64437	5.56433	4.73058	2.85079	GCTGAAGACTCAAACTGGGTGAATAAGGTCTTCAAGAAGAACAAGCAAAAGACAAGTGGC	ref|NM_001145717	ref|NM_001145717$1479$939|ref|NM_001145716$1395$939|ref|NM_173676$1368$939|ens|ENST00000457797$1482$60	AgilentCatalog	285848	PNPLA1	ARCI10|dJ50J22.1	patatin-like phospholipase domain containing 1	ref|Homo sapiens patatin-like phospholipase domain containing 1 (PNPLA1), transcript variant 3, mRNA [NM_001145717]	chr6	36275374	36275433	+	mRNA
A_23_P15582	-5.43044	0.000972621	down	5.37779	7.81886	23.0007	64.6282	55.7596	258.063	246.943	144.262	5.0531	5.48008	5.60019	8.04762	8.04468	7.36428	TGGAGTAATTGTGCCTGAAGCTCAGCGTGAAGTCTGAAATATGCAACAGAAGAAATATAT	ref|NM_022167	ref|NM_022167$3494$47|ref|NR_110010$3298$47|ens|ENST00000017003$3434$13|ens|ENST00000376550$3194$13	AgilentCatalog	64132	XYLT2	PXYLT2|SOS|XT-II|XT2|xylT-II	xylosyltransferase II	ref|Homo sapiens xylosyltransferase II (XYLT2), transcript variant 1, mRNA [NM_022167]	chr17	48438440	48438499	+	mRNA
A_23_P64919	-5.50222	0.00697321	down	2.30823	4.76825	3.33662	9.3178	6.29881	27.8153	16.3296	40.1225	1.68417	2.67669	2.56384	4.70968	4.16537	5.42969	GAAATGATTGAGTATGAACCACAGCTGTGTTTTCAAATATGTAGTTTGCCTTTTTGGTTG	ref|NM_024730	ref|NM_024730$941$161|ref|NM_001286201$784$161|ref|NR_104413$681$161|ens|ENST00000229002$941$146	AgilentCatalog	79785	RERGL	-	RERG/RAS-like	ref|Homo sapiens RERG/RAS-like (RERGL), transcript variant 1, mRNA [NM_024730]	chr12	18234008	18233949	-	mRNA
A_24_P19228	-2.98018	0.00277802	down	6.14269	7.71808	39.0822	100.483	107.48	221.671	209.485	159.07	5.76737	6.14081	6.51988	7.82141	7.81788	7.51497	ACTCTCGGAGGAGACCTGGCACACACACCAGTTCAACTTCATCAAGAACCACGCCTTTCG	ref|NM_000156	ref|NM_000156$507$571|ens|ENST00000252288$480$505|ens|ENST00000447102$507$760|gb|BT007034$413$238	AgilentCatalog	2593	GAMT	CCDS2|HEL-S-20|PIG2|TP53I2	guanidinoacetate N-methyltransferase	ref|Homo sapiens guanidinoacetate N-methyltransferase (GAMT), transcript variant 1, mRNA [NM_000156]	chr19	1399172	1399012	-	mRNA
A_21_P0010125	-2.48267	0.0392888	down	2.43115	3.74305	3.32987	10.3408	7.54296	14.0838	15.9695	9.78002	1.67891	2.81958	2.79497	3.72352	4.1303	3.37532	CCAAAGAAAAGTCACACATCAAGTAGGGAACAGAACGGAGCTGAAACAACACAACCTCTG	gb|TCONS_00028716	gb|TCONS_00028716$2261$72	AgilentCatalog						chr20	58656628	58656569	-	mRNA
A_23_P10559	-3.15111	0.0475693	down	2.5051	4.16096	3.32959	6.76641	13.2307	18.3738	19.7194	14.1427	1.67865	2.25659	3.58007	4.10703	4.46739	3.90846	GGAAGTTGGGTGATTTTAAGTTATTGTTGCCAAAGAGATGTAAAGTTTATTGTTGCTTCG	ref|NM_001080395	ref|NM_001080395$5152$115|ref|NM_004920$4930$115|ens|ENST00000374792$4781$97|ens|ENST00000570932$1951$97	AgilentCatalog	9625	AATK	AATYK|AATYK1|LMR1|LMTK1|PPP1R77|p35BP	apoptosis-associated tyrosine kinase	ref|Homo sapiens apoptosis-associated tyrosine kinase (AATK), transcript variant 1, mRNA [NM_001080395]	chr17	79091254	79091195	-	mRNA
A_33_P3351264	-2.35625	0.0313	down	2.0119	3.24839	3.43727	9.00919	3.08907	8.03079	8.91955	11.8332	1.74982	2.63372	1.65215	2.91543	3.17396	3.65577	TGTTGTGGCAAGGGCTTTCATGACGCCTTCGATCTCAAGCGCCACATGAGGACTCACACT	ref|NM_001270948	ref|NM_001270948$375$260|ens|ENST00000585332$289$207|ens|ENST00000262637$486$260|gb|TCONS_l2_00012488$132$150	AgilentCatalog	728361	OVOL3	HOVO3	ovo-like zinc finger 3	ref|Homo sapiens ovo-like zinc finger 3 (OVOL3), mRNA [NM_001270948]	chr19	36603806	36603865	+	mRNA
A_23_P201066	-2.82819	0.0156469	down	6.2904	7.79028	50.2646	95.8689	121.256	244.958	280.405	128.185	6.10947	6.07247	6.68927	7.96899	8.22109	7.18077	TCATGAAGGATTCAAGATCCGGTACCCCGACCTACACAATATGGTTTCATTATGTCGCGA	ref|NM_001037175	ref|NM_001037175$621$433|ens|ENST00000483818$502$314|ens|ENST00000344029$586$410|ens|ENST00000454695$701$1014	AgilentCatalog	55061	SUSD4	PRO222	sushi domain containing 4	ref|Homo sapiens sushi domain containing 4 (SUSD4), transcript variant 2, mRNA [NM_001037175]	chr1	223441938	223441879	-	mRNA
A_33_P3290567	-2.82618	0.000461108	down	1.78822	3.28707	3.4358	4.90533	3.15435	11.4388	10.1661	7.80135	1.74891	1.94146	1.6743	3.4203	3.38941	3.05152	CTGTACATAGCTGTTTGAAATGCCAGAATGACTTCTGACATTCCAAGTTTTTCACAAAAT	ref|NM_003390	ref|NM_003390$3117$197|ref|NM_001143976$2977$197|ens|ENST00000299613$2977$399|gb|X62048$3032$162	AgilentCatalog	7465	WEE1	WEE1A|WEE1hu	WEE1 G2 checkpoint kinase	ref|Homo sapiens WEE1 G2 checkpoint kinase (WEE1), transcript variant 1, mRNA [NM_003390]	chr11	9611073	9611132	+	mRNA
A_33_P3404744	-3.85109	0.0124264	down	3.29988	5.24514	7.43351	13.1207	10.169	35.922	59.1929	22.6047	3.53285	3.15945	3.20733	5.08642	6.06444	4.58456	CCTTTCTAGCACAGGTTTTCTCAAAACAAACAAACAAAAAAGGAAACTGTTAAGTAGTCG	ref|NM_001287036	ref|NM_001287036$2704$4895|ref|NM_133465$2620$4895|ref|NM_001287038$2610$4895|ens|ENST00000337530$2741$8974	AgilentCatalog	158405	KIAA1958	-	KIAA1958	ref|Homo sapiens KIAA1958 (KIAA1958), transcript variant 1, mRNA [NM_001287036]	chr9	115422644	115422703	+	mRNA
A_23_P362148	-26.0565	0.00569738	down	1.63398	6.33755	3.33477	3.13966	2.92425	142.752	138.731	22.7856	1.68276	1.62433	1.59485	7.16378	7.25232	4.59657	CTGTGGTTGTTACAGAATAAGTCTAATCAAGGAGAAGTTTCTGTTTGACGTTTGAGTGCC	ref|NM_139072	ref|NM_139072$2648$564|ens|ENST00000341772$2636$564|ref|XM_005246950$2521$564|gb|AK308576$1351$22	AgilentCatalog	92737	DNER	UNQ26|bet	delta/notch-like EGF repeat containing	ref|Homo sapiens delta/notch-like EGF repeat containing (DNER), mRNA [NM_139072]	chr2	230222968	230222909	-	mRNA
A_23_P114423	-5.47709	0.0122155	down	2.35476	4.80816	3.37688	13.1394	4.64525	28.4684	39.0004	17.3466	1.712	3.16173	2.19054	4.7433	5.47948	4.20171	TAAGGCTTTCTGTAAAAGGTACTATAGAAGGGCGAAGAATCGTTCAACTGTCAATCAGCC	ref|NM_152869	ref|NM_152869$2079$118|ref|NM_001282848$2030$118|ref|NM_001282849$1863$118|ref|NM_004683$1459$118	AgilentCatalog	9104	RGN	GNL|HEL-S-41|RC|SMP30	regucalcin	ref|Homo sapiens regucalcin (RGN), transcript variant 2, mRNA [NM_152869]	chrX	46952536	46952595	+	mRNA
A_32_P222695	-2.6872	0.0238581	down	5.95269	7.37879	31.4641	73.6286	123.491	189.606	150.118	129.051	5.47044	5.67204	6.71558	7.58111	7.36436	7.19089	AGAAGATGAGAATGGCCTGTATTTTCTCCAGGGGAATCTGTGTAATGTGCCTTTTCCCTC	ref|NM_001001669	ref|NM_001001669$4493$312|ens|ENST00000333677$4592$316|ref|XM_006714785$4561$316|ref|XM_006714784$4551$316	AgilentCatalog	389337	ARHGEF37	-	Rho guanine nucleotide exchange factor (GEF) 37	ref|Homo sapiens Rho guanine nucleotide exchange factor (GEF) 37 (ARHGEF37), mRNA [NM_001001669]	chr5	149014156	149014215	+	mRNA
A_24_P56363	-4.09618	0.0133898	down	5.33292	7.3672	15.3825	85.883	55.136	122.671	196.442	151.371	4.51199	5.90291	5.58386	6.93217	7.73174	7.43768	CCCTGACAGTTCAGAGTCCCTTCGAATTGCACTTTTCTGGTTTCGCTTATTTAATTAAAA	ref|NM_001287337	ref|NM_001287337$3213$445|ref|NM_001287338$3208$445|ref|NM_030925$3126$445|ref|NM_001079670$3075$445	AgilentCatalog	81617	CAB39L	MO25-BETA|MO2L|bA103J18.3	calcium binding protein 39-like	ref|Homo sapiens calcium binding protein 39-like (CAB39L), transcript variant 1, mRNA [NM_001287337]	chr13	49883274	49883215	-	mRNA
A_23_P156355	-2.83447	0.0412165	down	6.78208	8.28516	56.5894	163.248	174.781	520.567	275.279	167.627	6.27103	6.87405	7.20115	9.06467	8.19695	7.59385	AGGTTTGGACCTGCCATATTTTGTTTTATTCTGTGATCCTAACTAGTTCCTTTTAATAGG	ref|NM_001289008	ref|NM_001289008$2445$261|ref|NM_153354$2313$261|ref|NR_110266$2413$261|ens|ENST00000296595$2282$252	AgilentCatalog	153396	TMEM161B	FLB3342|PRO1313	transmembrane protein 161B	ref|Homo sapiens transmembrane protein 161B (TMEM161B), transcript variant 3, mRNA [NM_001289008]	chr5	87491334	87491275	-	mRNA
A_23_P44166	-2.20569	0.0406074	down	9.74746	10.8887	820.701	795.842	1286.9	2140.8	2376.41	1028.67	9.91921	9.27632	10.0468	11.1088	11.2605	10.2968	TTGGCAAGTTTGCTGAGGTAGAGCACGTGGTGAACGCCATCCTCTTTCTGCTGAGTGACC	ref|NM_016286	ref|NM_016286$631$169|ref|NM_001195218$625$169|ens|ENST00000578273$794$23|ens|ENST00000582074$456$115	AgilentCatalog	51181	DCXR	DCR|HCR2|HCRII|KIDCR|P34H|PNTSU|SDR20C1|XR	dicarbonyl/L-xylulose reductase	ref|Homo sapiens dicarbonyl/L-xylulose reductase (DCXR), transcript variant 1, mRNA [NM_016286]	chr17	79994081	79993895	-	mRNA
A_23_P138328	-9.3965	0.00962818	down	1.91248	5.1446	3.40593	5.79666	3.80923	35.6494	73.6475	14.9754	1.73033	2.06	1.94711	5.07543	6.36867	3.9897	AATGCCTATCATATTTGGAAGCGGGACAGTGGTGACTGTATTGCAGCAACTGGCAAATGA	ref|NM_152491	ref|NM_152491$918$1222|ens|ENST00000460624$902$1139|ens|ENST00000367136$887$1205|ref|XM_006711178$918$244	AgilentCatalog	148811	PM20D1	Cps1	peptidase M20 domain containing 1	ref|Homo sapiens peptidase M20 domain containing 1 (PM20D1), mRNA [NM_152491]	chr1	205811864	205811805	-	mRNA
A_33_P3293213	-3.59563	0.0493123	down	6.38531	8.23156	44.1355	69.5723	236.347	323.342	334.384	198.666	5.93104	5.58909	7.63582	8.3742	8.47069	7.84979	TCTCCACAAGACACAAGTCCCACAGGCAAGCTTGCGACTCTTCTCCTGGAAAGCTGCCAT	ref|NM_001161616	ref|NM_001161616$2228$283|ref|NM_001035223$2210$283|ens|ENST00000393423$2214$4|ens|ENST00000568628$422$265	AgilentCatalog	57139	RGL3	-	ral guanine nucleotide dissociation stimulator-like 3	ref|Homo sapiens ral guanine nucleotide dissociation stimulator-like 3 (RGL3), transcript variant 1, mRNA [NM_001161616]	chr19	11505064	11505005	-	mRNA
A_33_P3356392	-5.09804	0.0405592	down	4.2287	6.57864	5.38461	22.6853	56.9231	98.2353	118.723	62.9212	3.11167	3.94601	5.62842	6.59626	7.03488	6.10478	GGCCCGTGTCATCCGCGTCAGCATCGACAATGACCACGGGAACCTGTATCGAAGCATCTT	ref|NM_001161616	ref|NM_001161616$1920$591|ref|NM_001035223$1902$591|ens|ENST00000566919$264$116|ens|ENST00000563726$2057$249	AgilentCatalog	57139	RGL3	-	ral guanine nucleotide dissociation stimulator-like 3	ref|Homo sapiens ral guanine nucleotide dissociation stimulator-like 3 (RGL3), transcript variant 1, mRNA [NM_001161616]	chr19	11508181	11508122	-	mRNA
A_21_P0008745	-3.22204	0.0223819	down	2.1006	3.78858	3.52867	11.0306	2.89367	11.2938	16.3415	13.1096	1.80453	2.91204	1.58524	3.40034	4.16666	3.79873	ATGAAGTACAAGAAACGAAATAATCAGCTCTTGCAGCTCAGCGGTGGGCATTCTTTGTGC	gb|TCONS_00023689	gb|TCONS_00023689$249$145	AgilentCatalog						chr15	61938854	61935875	-	mRNA
A_33_P3308949	-2.09323	0.0426226	down	3.21433	4.28006	7.26475	15.3262	7.29646	23.1408	22.419	12.5343	3.50235	3.38869	2.75195	4.43704	4.66376	3.73937	TCCAATGTCCTTCTAACTTCTGGCCAATTCCCAGTAGGCTATAGAATAAACAGTTTTCAT	ref|NM_001918	ref|NM_001918$10749$22|ens|ENST00000370132$10730$9|gb|AK024946$1993$22|gb|BQ722535$402$726	AgilentCatalog	1629	DBT	BCATE2|BCKAD-E2|BCKADE2|BCOADC-E2|E2|E2B	dihydrolipoamide branched chain transacylase E2	ref|Homo sapiens dihydrolipoamide branched chain transacylase E2 (DBT), mRNA [NM_001918]	chr1	100652543	100652484	-	mRNA
A_21_P0011054	-3.95203	0.0104608	down	1.66077	3.64337	3.39999	3.10404	3.06271	7.37781	17.0751	14.0073	1.72668	1.61247	1.64317	2.79622	4.23789	3.896	TATATTCAGCTTACTAGCGCATGGAAAAGAAGAACATTAGGTCTGTGTGGCACTTTTAAT	ref|NM_173591	ref|NM_173591$1785$6238|ens|ENST00000458043$1785$6238|ref|XM_005268802$1909$6099|gb|TCONS_l2_00005787$395$3	AgilentCatalog	283310	OTOGL	C12orf64|DFNB84B	otogelin-like	ref|Homo sapiens otogelin-like (OTOGL), mRNA [NM_173591]	chr12	80651700	80651759	+	mRNA
A_23_P334857	-13.0949	0.00283618	down	2.04812	5.75905	3.39204	10.1079	3.03421	67.3227	71.6755	28.3609	1.72171	2.78991	1.63274	6.02739	6.33149	4.91827	TGGTATCCAACTGGGTGTATTCTAGTGTGGAACAAAAAACAGTGAACACAAGTGCTTACT	ref|NM_152520	ref|NM_152520$2442$818|ref|NM_001113397$1915$818|ref|NM_001282725$1869$818|ref|NM_001113398$1775$818	AgilentCatalog	151126	ZNF385B	ZNF533	zinc finger protein 385B	ref|Homo sapiens zinc finger protein 385B (ZNF385B), transcript variant 1, mRNA [NM_152520]	chr2	180307554	180307495	-	mRNA
A_23_P51787	-3.0188	0.0285335	down	1.89673	3.49071	3.29477	4.0928	4.61025	12.7753	6.44745	17.5596	1.64916	1.85803	2.18301	3.58362	2.66978	4.21872	GGAATTTCTCATGAGGAGAAAGTAAAGTTTCTGGGCGACAATTACCTTGAGGAAGGCCCT	ref|NM_000036	ref|NM_000036$2217$149|ref|NM_001172626$2205$149|ens|ENST00000353928$2217$114|ens|ENST00000520113$2185$130	AgilentCatalog	270	AMPD1	MAD|MADA|MMDD	adenosine monophosphate deaminase 1	ref|Homo sapiens adenosine monophosphate deaminase 1 (AMPD1), transcript variant 1, mRNA [NM_000036]	chr1	115216274	115215849	-	mRNA
A_21_P0008384	-3.07772	0.0316145	down	2.17551	3.79737	3.32303	13.0406	3.24221	14.9772	14.5824	11.3681	1.67357	3.15101	1.70194	3.81218	3.98163	3.5983	ATTGATTTCATAAACTGCAAGGGGACAAAAAGAGGTTAAGAGCTCAGCCACTGGTCGGAG	gb|TCONS_00022623	gb|TCONS_00022623$157$47	AgilentCatalog						chr14	98576617	98576676	+	mRNA
A_23_P161439	-2.15926	0.0489641	down	8.99945	10.11	271.914	632.858	995.707	1170.64	860.653	1012.85	8.39659	8.93427	9.66749	10.2378	9.8143	10.2779	GGATTGGGAAAAAATTCGGCCTCCTGAAATGACAGCAGGGAGACTTGGGTCGGCCTCCTG	ref|NM_006829	ref|NM_006829$313$299|ens|ENST00000372013$552$305|ens|ENST00000561504$254$386|gb|D45370$230$129	AgilentCatalog	10974	ADIRF	AFRO|APM2|C10orf116|apM-2	adipogenesis regulatory factor	ref|Homo sapiens adipogenesis regulatory factor (ADIRF), mRNA [NM_006829]	chr10	88730308	88730367	+	mRNA
[truncated: 257 more rows]
