# Supplementary material for: The N6-Methyladenosine Features of mRNA and Aberrant Expression of m6A Modified Genes in Gastric Cancer and Their Potential Impact on the Risk and Prognosis
Source: Front Genet. 2020 Nov 4;11:561566. doi: 10.3389/fgene.2020.561566 (PMC7672124; doi:10.3389/fgene.2020.561566)
Supplement: Supplementary file 3 [file Table_3.XLS]

## Sheet: SL_DEG
Supplement table 3 Differentially expressed genes between gastric cancer tissues and normal control tissues in TCGA + GTEX database
Number	Row.names	logFC	AveExpr	t	P.Value	adj.P.Val	B	change	SYMBOL
1	ENSG00000183840	2.08272	2.72459	-16.4109	3.30938e-51	1.11064e-50	104.686	UP	GPR39
2	ENSG00000170426	-2.92421	-4.90091	23.341	7.1599e-89	4.55827e-88	191.288	DOWN	SDR9C7
3	ENSG00000147164	-2.0491	4.38341	48.1935	4.55534e-221	2.45141e-219	495.669	DOWN	SNX12
4	ENSG00000180764	3.94013	1.51804	-83.4141	0	0	812.022	UP	PIPSL
5	ENSG00000144331	-4.80282	1.61189	31.4321	1.92642e-134	2.71617e-133	296.183	DOWN	ZNF385B
6	ENSG00000140254	-4.53008	1.56976	21.6675	1.69659e-79	9.18949e-79	169.72	DOWN	DUOXA1
7	ENSG00000188820	2.21959	1.22824	-20.2285	1.54939e-71	7.34066e-71	151.411	UP	CALHM6
8	ENSG00000196263	-3.50926	1.86569	33.8853	5.76055e-148	1.03987e-146	327.324	DOWN	ZNF471
9	ENSG00000100181	-4.21477	2.16756	39.1073	7.0672e-176	2.11539e-174	391.598	DOWN	TPTEP1
10	ENSG00000183066	-2.87985	-1.23553	26.6558	1.32355e-107	1.17235e-106	234.4	DOWN	WBP2NL
11	ENSG00000165953	-2.13835	-5.07936	16.2404	2.45796e-50	8.12874e-50	102.685	DOWN	SERPINA12
12	ENSG00000145103	5.9088	1.01923	-46.6413	1.15329e-213	5.7853e-212	478.619	UP	ILDR1
13	ENSG00000256671	3.86962	-3.88098	-38.7557	4.85934e-174	1.4163e-172	387.367	UP	LIMS4
14	ENSG00000085999	2.72738	2.26596	-27.8573	2.13918e-114	2.13758e-113	250.033	UP	RAD54L
15	ENSG00000239961	2.02908	-3.03081	-12.6011	7.3713e-33	1.8073e-32	62.5873	UP	LILRA4
16	ENSG00000186407	-3.06348	-1.84378	17.9883	1.97019e-59	7.62745e-59	123.584	DOWN	CD300E
17	ENSG00000198074	-2.70025	5.00929	9.09331	1.05121e-18	1.96163e-18	30.2295	DOWN	AKR1B10
18	ENSG00000166840	-2.70024	-2.12964	13.6811	8.50324e-38	2.27204e-37	73.9065	DOWN	GLYATL1
19	ENSG00000203685	-4.47311	0.873499	26.3303	9.18914e-106	7.86374e-105	230.161	DOWN	STUM
20	ENSG00000148655	-2.22061	1.03328	20.1805	2.84356e-71	1.34085e-70	150.805	DOWN	LRMDA
21	ENSG00000166897	2.12474	-0.17179	-12.4907	2.28413e-32	5.54506e-32	61.462	UP	ELFN2
22	ENSG00000181358	2.68313	-3.70347	-23.024	4.34759e-87	2.67983e-86	187.185	UP	CTAGE10P
23	ENSG00000169258	2.63303	2.31909	-30.0704	7.62406e-127	9.32686e-126	278.691	UP	GPRIN1
24	ENSG00000186628	-6.47618	-2.57096	66.4421	6.61708e-299	6.8098e-297	674.885	DOWN	FSD2
25	ENSG00000106113	-3.43852	-3.40619	28.5345	3.23776e-118	3.43544e-117	258.827	DOWN	CRHR2
26	ENSG00000198185	-3.13471	1.31387	22.1372	4.06546e-82	2.29674e-81	175.749	DOWN	ZNF334
27	ENSG00000169562	2.28383	3.98826	-10.2549	4.90501e-23	9.97438e-23	40.1111	UP	GJB1
28	ENSG00000172824	-2.63239	1.51316	24.9145	9.434e-98	7.03061e-97	211.723	DOWN	CES4A
29	ENSG00000144406	-4.35207	-1.30603	29.5872	3.89485e-124	4.56074e-123	272.455	DOWN	UNC80
30	ENSG00000067445	-2.25446	2.28983	24.2176	8.18656e-94	5.68701e-93	202.659	DOWN	TRO
31	ENSG00000183598	2.24709	-2.03883	-18.183	1.81998e-60	7.1598e-60	125.961	UP	H3C13
32	ENSG00000121621	4.10654	2.05233	-40.3726	1.95214e-182	6.30654e-181	406.702	UP	KIF18A
33	ENSG00000105696	-2.87066	-0.51749	17.5056	6.94978e-57	2.57235e-56	117.73	DOWN	TMEM59L
34	ENSG00000119125	4.84447	2.57856	-25.1278	5.86677e-99	4.44179e-98	214.499	UP	GDA
35	ENSG00000125872	2.1268	-1.32114	-13.3782	2.17895e-36	5.66663e-36	70.6764	UP	LRRN4
36	ENSG00000188803	-4.33155	-0.479524	25.9959	7.17995e-104	5.91856e-103	225.805	DOWN	SHISA6
37	ENSG00000267206	-7.90404	-1.91396	58.0705	3.29806e-265	2.61293e-263	597.308	DOWN	LCN6
38	ENSG00000200656	-2.02133	-5.6539	27.8643	1.95319e-114	1.9527e-113	250.124	DOWN	SNORA5B
39	ENSG00000105251	3.84219	-1.84297	-23.2484	2.37793e-88	1.49812e-87	190.089	UP	SHD
40	ENSG00000253846	2.58121	1.72829	-21.717	8.99402e-80	4.8888e-79	170.354	UP	PCDHGA10
41	ENSG00000163092	-3.30295	-4.03118	22.3904	1.55821e-83	9.00162e-83	179.007	DOWN	XIRP2
42	ENSG00000215769	2.74784	3.0645	-47.4558	1.44683e-217	7.4834e-216	487.604	UP	ARHGAP27P1-BPTFP1-KPNA2P3
43	ENSG00000163545	2.13212	3.56872	-23.8018	1.81702e-91	1.21004e-90	197.26	UP	NUAK2
44	ENSG00000166535	-2.16025	-2.08692	9.11727	8.63575e-19	1.61571e-18	30.4241	DOWN	A2ML1
45	ENSG00000111331	2.9041	6.37946	-35.1398	8.68267e-155	1.7816e-153	343.033	UP	OAS3
46	ENSG00000113749	-2.60275	1.51863	23.8606	8.46335e-92	5.66826e-91	198.024	DOWN	HRH2
47	ENSG00000111700	2.2843	-2.30284	-8.34522	3.98856e-16	7.03522e-16	24.3586	UP	SLCO1B3
48	ENSG00000131002	-2.85124	0.615037	7.92247	9.57556e-15	1.6337e-14	21.2222	DOWN	TXLNGY
49	ENSG00000177463	2.39711	4.88739	-58.8873	1.22339e-268	9.92884e-267	605.207	UP	NR2C2
50	ENSG00000175084	-3.6066	7.5573	13.8171	1.9558e-38	5.28241e-38	75.3702	DOWN	DES
51	ENSG00000151892	-2.96309	3.54324	16.9254	7.40128e-54	2.60473e-53	110.774	DOWN	GFRA1
52	ENSG00000119715	-5.87102	-1.14497	35.7501	4.41807e-158	9.59813e-157	350.617	DOWN	ESRRB
53	ENSG00000171703	-2.26842	3.58774	29.089	2.4505e-121	2.7165e-120	266.012	DOWN	TCEA2
54	ENSG00000240972	8.78632	5.05857	-111.529	0	0	994.958	UP	MIF
55	ENSG00000180767	3.00014	-0.437678	-19.278	2.37949e-66	1.03387e-65	139.486	UP	CHST13
56	ENSG00000180660	-3.07268	-1.59559	22.1963	1.89743e-82	1.0765e-81	176.51	DOWN	MAB21L1
57	ENSG00000176204	-2.00997	-2.75264	14.0045	2.54805e-39	6.98982e-39	77.4004	DOWN	LRRTM4
58	ENSG00000136014	-2.45185	-0.987875	20.749	2.11005e-74	1.0456e-73	158.002	DOWN	USP44
59	ENSG00000108551	-2.60967	3.47991	21.6524	2.05948e-79	1.11339e-78	169.527	DOWN	RASD1
60	ENSG00000123584	2.96604	-4.42559	-11.6549	9.74591e-29	2.2169e-28	53.1493	UP	MAGEA9
61	ENSG00000234224	-2.74394	-0.882712	12.7404	1.75424e-33	4.34102e-33	64.0158	DOWN	TMEM229A
62	ENSG00000204681	-3.23681	4.61954	34.9039	1.6447e-153	3.29683e-152	340.091	DOWN	GABBR1
63	ENSG00000130203	2.4301	6.60296	-22.4072	1.25446e-83	7.26163e-83	179.224	UP	APOE
64	ENSG00000205221	-4.07714	-0.688364	22.4213	1.04489e-83	6.05905e-83	179.407	DOWN	VIT
65	ENSG00000164326	-3.45433	-2.16121	12.9823	1.4191e-34	3.57415e-34	66.5186	DOWN	CARTPT
66	ENSG00000167618	3.42752	-3.01001	-22.6921	3.17433e-85	1.89181e-84	182.898	UP	LAIR2
67	ENSG00000131400	-2.84974	-1.61964	23.452	1.69942e-89	1.09413e-88	192.725	DOWN	NAPSA
68	ENSG00000176692	2.31095	-0.916285	-17.3633	3.87182e-56	1.4168e-55	116.015	UP	FOXC2
69	ENSG00000222014	3.70311	-0.850723	-37.3768	8.96785e-167	2.29543e-165	370.634	UP	RAB6C
70	ENSG00000101489	-3.0409	-0.240071	21.515	1.19744e-78	6.38879e-78	167.768	DOWN	CELF4
71	ENSG00000179796	-3.28508	-3.04981	24.8719	1.64351e-97	1.21935e-96	211.168	DOWN	LRRC3B
72	ENSG00000165125	-3.58483	0.686747	15.7557	6.97978e-48	2.21756e-47	97.0517	DOWN	TRPV6
73	ENSG00000265681	-4.33742	6.74999	59.418	7.51391e-271	6.30316e-269	610.299	DOWN	RPL17
74	ENSG00000054598	2.40767	3.54182	-23.7423	3.93073e-91	2.60461e-90	196.489	UP	FOXC1
75	ENSG00000122585	-4.08664	-2.29563	20.1174	6.30629e-71	2.96247e-70	150.009	DOWN	NPY
76	ENSG00000105877	-3.13576	-1.47192	23.3746	4.63407e-89	2.95872e-88	191.723	DOWN	DNAH11
77	ENSG00000143318	-2.88449	-1.73041	19.0054	7.10371e-65	3.01821e-64	136.095	DOWN	CASQ1
78	ENSG00000050344	2.12068	5.37152	-27.9693	4.98435e-115	5.04627e-114	251.49	UP	NFE2L3
79	ENSG00000215012	-2.13638	3.23182	37.9612	7.27073e-170	1.97766e-168	377.752	DOWN	RTL10
80	ENSG00000146856	-2.2613	-1.30359	25.8183	7.26232e-103	5.86301e-102	223.492	DOWN	AGBL3
81	ENSG00000183378	-3.40249	-4.81055	25.7695	1.37231e-102	1.10121e-101	222.855	DOWN	OVCH2
82	ENSG00000115263	-2.08648	-4.08133	9.68594	7.2428e-21	1.41531e-20	35.1588	DOWN	GCG
83	ENSG00000136867	3.52466	2.09661	-58.4791	6.2822e-267	5.03712e-265	601.269	UP	SLC31A2
84	ENSG00000090889	3.77177	3.00154	-30.5573	1.44331e-129	1.85787e-128	284.96	UP	KIF4A
85	ENSG00000164220	2.97658	3.02064	-25.1741	3.2084e-99	2.43373e-98	215.102	UP	F2RL2
86	ENSG00000118322	3.91951	3.94778	-20.3	6.27288e-72	2.99326e-71	152.314	UP	ATP10B
87	ENSG00000130675	2.08743	1.80082	-11.924	6.88187e-30	1.60005e-29	55.7845	UP	MNX1
88	ENSG00000095713	-2.98292	-0.713525	15.8055	3.92185e-48	1.25099e-47	97.6265	DOWN	CRTAC1
89	ENSG00000128610	4.76567	-2.75507	-23.4699	1.34714e-89	8.68724e-89	192.957	UP	FEZF1
90	ENSG00000166825	2.90029	5.50593	-15.8078	3.81984e-48	1.21923e-47	97.6528	UP	ANPEP
91	ENSG00000173239	-6.6823	-3.72779	38.912	7.39753e-175	2.17834e-173	389.25	DOWN	LIPM
92	ENSG00000183856	3.34803	4.68522	-25.4788	6.05869e-101	4.71035e-100	219.07	UP	IQGAP3
93	ENSG00000104826	-2.79208	-2.60554	20.1046	7.41396e-71	3.47954e-70	149.848	DOWN	LHB
94	ENSG00000171243	-3.19042	1.45422	15.2857	1.55013e-45	4.75179e-45	91.6643	DOWN	SOSTDC1
95	ENSG00000137251	4.89238	-3.07021	-23.3215	9.22394e-89	5.85738e-88	191.035	UP	TINAG
96	ENSG00000159197	-6.24775	1.61909	25.6189	9.76026e-102	7.72961e-101	220.895	DOWN	KCNE2
97	ENSG00000150628	-2.57872	-4.36172	20.9036	2.94914e-75	1.48461e-74	159.968	DOWN	SPATA4
98	ENSG00000169679	4.31095	3.52192	-36.7117	3.09831e-163	7.32912e-162	362.486	UP	BUB1
99	ENSG00000184697	2.81097	-3.18276	-11.1807	9.44898e-27	2.06852e-26	48.6037	UP	CLDN6
100	ENSG00000250506	-2.06471	2.73437	33.7529	3.0493e-147	5.42597e-146	325.657	DOWN	CDK3
101	ENSG00000214140	-3.30654	-0.435105	40.4927	4.70131e-183	1.52869e-181	408.126	DOWN	PRCD
102	ENSG00000240184	2.13984	4.94201	-25.233	1.48882e-99	1.13495e-98	215.869	UP	PCDHGC3
103	ENSG00000250490	-3.71427	-2.2713	29.2599	2.68256e-122	3.03441e-121	268.224	DOWN	LINC02145
104	ENSG00000196604	4.07419	-0.706408	-30.6941	2.48577e-130	3.26288e-129	286.718	UP	POTEF
105	ENSG00000101210	-3.98822	2.14171	18.2423	8.7984e-61	3.47635e-60	126.687	DOWN	EEF1A2
106	ENSG00000169402	2.63482	-3.89125	-21.9103	7.51759e-81	4.16797e-80	172.834	UP	RSPH10B2
107	ENSG00000008517	3.30158	5.72422	-36.7329	2.38971e-163	5.65962e-162	362.745	UP	IL32
108	ENSG00000158887	-2.82272	1.29842	28.0691	1.36269e-115	1.38948e-114	252.786	DOWN	MPZ
109	ENSG00000205572	4.55355	2.16479	-82.386	0	0	804.382	UP	SERF1B
110	ENSG00000106384	5.89949	-1.77681	-30.2566	6.91601e-128	8.65151e-127	281.091	UP	MOGAT3
111	ENSG00000184601	-5.38678	-3.35976	32.8971	1.51634e-142	2.47335e-141	314.843	DOWN	C14orf180
112	ENSG00000152253	3.13109	1.9122	-25.4647	7.27628e-101	5.65037e-100	218.887	UP	SPC25
113	ENSG00000163286	5.7169	-2.63526	-24.3745	1.06316e-94	7.48447e-94	204.699	UP	ALPG
114	ENSG00000188219	5.79402	-2.59966	-61.1701	4.65875e-278	4.17094e-276	626.893	UP	POTEE
115	ENSG00000167641	-2.49675	3.37179	19.3187	1.43285e-66	6.24465e-66	139.992	DOWN	PPP1R14A
116	ENSG00000156885	-3.85439	-4.31001	31.7539	3.15066e-136	4.5881e-135	300.296	DOWN	COX6A2
117	ENSG00000120251	-5.76848	-2.33804	35.8019	2.3249e-158	5.07286e-157	351.259	DOWN	GRIA2
118	ENSG00000214407	2.16515	-4.95931	-18.3765	1.69199e-61	6.7778e-61	128.332	UP	LINC02085
119	ENSG00000237649	3.37932	3.49838	-29.0843	2.60449e-121	2.88308e-120	265.951	UP	KIFC1
120	ENSG00000160801	-4.50012	0.189315	35.0313	3.35701e-154	6.82513e-153	341.68	DOWN	PTH1R
121	ENSG00000226416	-3.21617	-1.80506	19.5897	4.81961e-68	2.15554e-67	143.38	DOWN	MRPL23-AS1
122	ENSG00000171916	-3.28233	-0.197734	11.3926	1.24341e-27	2.76906e-27	50.6187	DOWN	LGALS9C
123	ENSG00000059915	-3.2742	2.93141	19.2143	5.26868e-66	2.27534e-65	138.692	DOWN	PSD
124	ENSG00000246228	-2.74624	-4.55383	19.5745	5.8316e-68	2.60291e-67	143.189	DOWN	CASC8
125	ENSG00000178607	-2.40429	4.80757	31.0797	1.75994e-132	2.38704e-131	291.669	DOWN	ERN1
126	ENSG00000089199	-3.46661	0.839481	16.4057	3.52146e-51	1.18121e-50	104.624	DOWN	CHGB
127	ENSG00000133216	4.7223	4.23944	-42.5877	1.03004e-193	4.02442e-192	432.674	UP	EPHB2
128	ENSG00000130307	-2.53891	1.33636	30.627	5.88567e-130	7.65022e-129	285.857	DOWN	USHBP1
129	ENSG00000178498	-2.37488	4.51327	26.5753	3.77506e-107	3.31438e-106	233.352	DOWN	DTX3
130	ENSG00000115415	2.0297	7.65121	-31.2796	1.35825e-133	1.87404e-132	294.23	UP	STAT1
131	ENSG00000162877	-3.91128	-1.20283	22.1329	4.29517e-82	2.42583e-81	175.694	DOWN	PM20D1
132	ENSG00000128510	-2.15453	-2.13059	11.6603	9.24137e-29	2.10309e-28	53.2022	DOWN	CPA4
133	ENSG00000154839	3.97709	1.71441	-32.3114	2.57827e-139	3.97185e-138	307.404	UP	SKA1
134	ENSG00000183111	-2.76232	4.82835	34.5154	2.1141e-151	4.08992e-150	335.234	DOWN	ARHGEF37
135	ENSG00000131015	2.70616	-0.39104	-18.6031	1.03733e-62	4.25176e-62	131.119	UP	ULBP2
136	ENSG00000144452	2.48422	-0.680948	-10.9912	5.67175e-26	1.22207e-25	46.8236	UP	ABCA12
137	ENSG00000227392	-2.15145	-2.77869	15.0268	2.94196e-44	8.78365e-44	88.7301	DOWN	HPN-AS1
138	ENSG00000170561	-2.1333	2.59455	7.95805	7.36547e-15	1.25922e-14	21.481	DOWN	IRX2
139	ENSG00000165244	2.6217	3.07273	-39.4921	7.0105e-178	2.14341e-176	396.212	UP	ZNF367
140	ENSG00000180875	-2.9527	2.66216	15.782	5.14943e-48	1.6389e-47	97.3549	DOWN	GREM2
141	ENSG00000196620	-2.02243	1.11269	6.96371	7.85506e-12	1.24991e-11	14.6193	DOWN	UGT2B15
142	ENSG00000162959	2.40927	3.26795	-65.0859	1.16581e-293	1.14095e-291	662.809	UP	MEMO1
143	ENSG00000166173	-2.41289	3.4211	24.8471	2.26854e-97	1.68119e-96	210.846	DOWN	LARP6
144	ENSG00000125657	3.62721	0.59172	-23.8701	7.47705e-92	5.01948e-91	198.148	UP	TNFSF9
145	ENSG00000150551	3.24566	-0.101572	-27.9665	5.1713e-115	5.2329e-114	251.453	UP	LYPD1
146	ENSG00000179934	4.68442	-2.67047	-40.4798	5.47691e-183	1.77799e-181	407.974	UP	CCR8
147	ENSG00000167748	2.70718	0.896541	-14.9564	6.52082e-44	1.93732e-43	87.9367	UP	KLK1
148	ENSG00000104879	-6.82961	-0.103307	42.0977	3.05278e-191	1.14998e-189	426.982	DOWN	CKM
149	ENSG00000187908	7.4709	3.67998	-27.2314	7.34876e-111	6.8656e-110	241.894	UP	DMBT1
150	ENSG00000106236	-2.68847	1.63124	20.0719	1.11948e-70	5.23919e-70	149.436	DOWN	NPTX2
151	ENSG00000138109	-2.46442	1.43057	10.2415	5.5282e-23	1.12336e-22	39.9924	DOWN	CYP2C9
152	ENSG00000127423	2.38951	1.09738	-30.9146	1.46439e-131	1.95824e-130	289.55	UP	AUNIP
153	ENSG00000157782	-2.70966	-0.0253088	23.2231	3.29883e-88	2.07437e-87	189.761	DOWN	CABP1
154	ENSG00000154262	-3.24805	2.32047	23.3023	1.18251e-88	7.49484e-88	190.787	DOWN	ABCA6
155	ENSG00000049768	3.62451	0.920271	-36.7988	1.06289e-163	2.5323e-162	363.556	UP	FOXP3
156	ENSG00000125787	-3.76019	-4.54988	39.4144	1.77637e-177	5.40627e-176	395.282	DOWN	GNRH2
157	ENSG00000158815	-3.48686	-2.14402	28.5388	3.06504e-118	3.25671e-117	258.882	DOWN	FGF17
158	ENSG00000196550	2.64739	-0.126907	-25.8938	2.71578e-103	2.21128e-102	224.475	UP	FAM72A
159	ENSG00000169605	-8.66293	3.46819	20.4138	1.48578e-72	7.15304e-72	153.753	DOWN	GKN1
160	ENSG00000196352	2.37686	6.8649	-20.6851	4.75558e-74	2.34143e-73	157.19	UP	CD55
161	ENSG00000170312	3.76636	4.16359	-33.813	1.4303e-147	2.5703e-146	326.414	UP	CDK1
162	ENSG00000105640	-3.83221	6.53771	67.861	2.60169e-304	2.7483e-302	687.327	DOWN	RPL18A
163	ENSG00000184515	-2.15791	0.701531	13.909	7.21277e-39	1.96269e-38	76.3639	DOWN	BEX5
164	ENSG00000244234	3.93908	-3.43989	-40.6827	4.9655e-184	1.66057e-182	410.375	UP	GMCL2
165	ENSG00000146574	2.41133	4.35544	-52.9863	4.08694e-243	2.67527e-241	546.438	UP	CCZ1B
166	ENSG00000181234	-4.40595	-0.577635	25.791	1.03596e-102	8.3433e-102	223.137	DOWN	TMEM132C
167	ENSG00000184502	2.14081	-4.13553	-8.20109	1.19621e-15	2.08761e-15	23.2743	UP	GAST
168	ENSG00000108515	-2.38673	1.55556	31.0803	1.74703e-132	2.37114e-131	291.676	DOWN	ENO3
169	ENSG00000169933	-3.15537	-4.06519	25.0493	1.63141e-98	1.22817e-97	213.477	DOWN	FRMPD4
170	ENSG00000123096	2.94119	3.3168	-25.4517	8.62821e-101	6.68979e-100	218.716	UP	SSPN
171	ENSG00000115977	2.33451	5.23382	-52.1421	2.55169e-239	1.62243e-237	537.698	UP	AAK1
172	ENSG00000118004	-2.17765	0.312936	18.8881	3.04748e-64	1.27821e-63	134.641	DOWN	COLEC11
173	ENSG00000163633	-3.41379	-1.15551	39.2899	7.89544e-177	2.38116e-175	393.79	DOWN	C4orf36
174	ENSG00000126838	-3.34803	-3.05105	30.6842	2.82347e-130	3.70129e-129	286.591	DOWN	PZP
175	ENSG00000100968	-2.73889	4.67602	32.5256	1.69156e-140	2.64879e-139	310.128	DOWN	NFATC4
176	ENSG00000245750	-2.50778	-1.10964	12.9944	1.25046e-34	3.15499e-34	66.6445	DOWN	PCAT29
177	ENSG00000166432	-3.65622	2.92791	33.653	1.07364e-146	1.88194e-145	324.399	DOWN	ZMAT1
178	ENSG00000113368	3.0438	4.82947	-35.5009	9.72639e-157	2.06363e-155	347.525	UP	LMNB1
179	ENSG00000207523	-3.48377	-5.03279	51.678	3.23156e-237	1.99746e-235	532.857	DOWN	SNORA66
180	ENSG00000111640	2.07823	10.6052	-41.736	2.07926e-189	7.65912e-188	422.76	UP	GAPDH
181	ENSG00000172426	-2.89939	-1.55096	35.5458	5.56583e-157	1.18467e-155	348.083	DOWN	RSPH9
182	ENSG00000188153	-3.31046	4.47282	22.348	2.6885e-83	1.54775e-82	178.462	DOWN	COL4A5
183	ENSG00000167103	-2.82741	-0.35586	28.1309	6.10711e-116	6.24633e-115	253.589	DOWN	PIP5KL1
184	ENSG00000251493	7.30559	-1.51298	-46.217	1.28304e-211	6.27839e-210	473.907	UP	FOXD1
185	ENSG00000143028	-2.89539	1.37111	26.0609	3.07581e-104	2.55762e-103	226.652	DOWN	SYPL2
186	ENSG00000159648	-2.0649	-4.67638	17.6822	8.1859e-58	3.07665e-57	119.864	DOWN	TEPP
187	ENSG00000164251	2.345	5.2241	-13.6996	6.95978e-38	1.86188e-37	74.1059	UP	F2RL1
188	ENSG00000143847	-2.42521	-0.0459137	18.0858	5.98649e-60	2.33712e-59	124.773	DOWN	PPFIA4
189	ENSG00000122674	2.56123	4.29743	-53.0606	1.90137e-243	1.24871e-241	547.203	UP	CCZ1
190	ENSG00000181617	4.30334	-1.42781	-16.2599	1.95573e-50	6.4764e-50	102.913	UP	FDCSP
191	ENSG00000183571	-2.42553	-4.20846	16.854	1.73468e-53	6.05895e-53	109.924	DOWN	PGPEP1L
192	ENSG00000254126	5.28609	-0.56504	-37.3293	1.60166e-166	4.07352e-165	370.054	UP	CD8B2
193	ENSG00000109063	-3.76245	0.86731	38.4066	3.2876e-172	9.25767e-171	383.152	DOWN	MYH3
194	ENSG00000212283	-3.31342	-4.06204	26.9966	1.56265e-109	1.42653e-108	238.838	DOWN	SNORD89
195	ENSG00000083067	-4.33504	-2.17416	30.8767	2.38105e-131	3.16918e-130	289.064	DOWN	TRPM3
196	ENSG00000205085	-2.88813	-0.613851	27.79	5.13177e-114	5.09223e-113	249.158	DOWN	FAM71F2
197	ENSG00000164929	-2.3886	0.134412	21.977	3.18855e-81	1.77572e-80	173.691	DOWN	BAALC
198	ENSG00000148677	-2.70312	-2.18539	14.4723	1.47534e-41	4.20548e-41	82.5332	DOWN	ANKRD1
199	ENSG00000185885	2.57549	6.74402	-27.5133	1.87502e-112	1.8102e-111	245.561	UP	IFITM1
200	ENSG00000106633	-2.31381	-1.78254	20.2805	8.03073e-72	3.82202e-71	152.068	DOWN	GCK
201	ENSG00000214511	-2.22394	-5.6314	30.8446	3.59379e-131	4.76745e-130	288.652	DOWN	HIGD1C
202	ENSG00000186160	-3.94041	-3.29259	31.3074	9.51497e-134	1.31829e-132	294.586	DOWN	CYP4Z1
203	ENSG00000113805	-4.89874	-0.528901	30.5301	2.0467e-129	2.62106e-128	284.61	DOWN	CNTN3
204	ENSG00000242125	4.39969	0.713754	-47.9228	8.70954e-220	4.62463e-218	492.717	UP	SNHG3
205	ENSG00000164749	3.62206	3.85399	-20.971	1.25059e-75	6.34192e-75	160.825	UP	HNF4G
206	ENSG00000213214	3.87016	3.41673	-33.9288	3.3296e-148	6.03774e-147	327.872	UP	ARHGEF35
207	ENSG00000214548	-5.89717	3.56147	55.6854	5.26626e-255	3.80945e-253	573.816	DOWN	MEG3
208	ENSG00000116254	-3.49285	-0.0626372	22.3023	4.84465e-83	2.77782e-82	177.874	DOWN	CHD5
209	ENSG00000182264	-5.49515	-2.40121	32.407	7.64218e-140	1.18736e-138	308.62	DOWN	IZUMO1
210	ENSG00000181143	3.22643	-1.04713	-13.482	7.20173e-37	1.88691e-36	71.7788	UP	MUC16
211	ENSG00000183549	-4.71638	-0.804591	35.258	1.99268e-155	4.12695e-154	344.505	DOWN	ACSM5
212	ENSG00000162373	-2.90825	0.54143	22.7159	2.33418e-85	1.39652e-84	183.205	DOWN	BEND5
213	ENSG00000113946	2.89451	-3.67605	-19.7647	5.36346e-69	2.4459e-68	145.572	UP	CLDN16
214	ENSG00000204149	-2.01024	3.49611	33.0545	2.06401e-143	3.43114e-142	316.837	DOWN	AGAP6
215	ENSG00000239002	3.58681	-2.26244	-29.0944	2.28411e-121	2.53487e-120	266.082	UP	SCARNA10
216	ENSG00000163888	2.21477	-0.563637	-17.8636	9.02252e-59	3.45019e-58	122.065	UP	CAMK2N2
217	ENSG00000154545	7.49613	-0.0219824	-65.2356	3.04444e-294	3.02399e-292	664.151	UP	MAGED4
218	ENSG00000104147	4.02977	1.16565	-39.2445	1.36229e-176	4.0961e-175	393.245	UP	OIP5
219	ENSG00000164188	-4.7862	-1.62281	34.388	1.04355e-150	1.99755e-149	333.638	DOWN	RANBP3L
220	ENSG00000213822	2.54779	-4.11686	-14.5249	8.22415e-42	2.35676e-41	83.1156	UP	CEACAM18
221	ENSG00000176912	3.20957	-0.69655	-29.5915	3.6834e-124	4.31568e-123	272.511	UP	TYMSOS
222	ENSG00000189409	2.9077	1.12525	-30.6464	4.58717e-130	5.978e-129	286.106	UP	MMP23B
223	ENSG00000144031	-2.64822	-0.123124	26.5374	6.18409e-107	5.39857e-106	232.859	DOWN	ANKRD53
224	ENSG00000187193	-3.38192	4.85317	33.79	1.91051e-147	3.41787e-146	326.125	DOWN	MT1X
225	ENSG00000183401	-2.22882	3.35987	46.237	1.02681e-211	5.04932e-210	474.13	DOWN	CCDC159
226	ENSG00000106123	-2.25392	2.96532	19.013	6.4595e-65	2.74801e-64	136.19	DOWN	EPHB6
227	ENSG00000251380	5.55346	-2.9121	-47.6856	1.16561e-218	6.12403e-217	490.123	UP	DCANP1
228	ENSG00000189058	-2.94947	6.07237	16.9419	6.08085e-54	2.14192e-53	110.97	DOWN	APOD
229	ENSG00000100604	-7.12629	3.13299	23.6063	2.29658e-90	1.50233e-89	194.725	DOWN	CHGA
230	ENSG00000187017	3.10794	2.50562	-20.927	2.18921e-75	1.10596e-74	160.265	UP	ESPN
231	ENSG00000258659	5.92373	0.807776	-87.7167	0	0	843.17	UP	TRIM34
232	ENSG00000168546	-2.45145	0.105075	18.4176	1.02049e-61	4.11016e-61	128.837	DOWN	GFRA2
233	ENSG00000126952	-2.30353	-5.32687	23.9767	1.87275e-92	1.27132e-91	199.531	DOWN	NXF5
234	ENSG00000142973	-5.00059	0.174803	25.1146	6.96391e-99	5.25849e-98	214.328	DOWN	CYP4B1
235	ENSG00000171241	2.86834	2.41389	-28.9069	2.59215e-120	2.83885e-119	263.654	UP	SHCBP1
236	ENSG00000167619	-2.48426	-0.885043	16.5623	5.53853e-52	1.88408e-51	106.469	DOWN	TMEM145
237	ENSG00000144852	3.55686	0.739782	-17.2892	9.45281e-56	3.43887e-55	115.125	UP	NR1I2
238	ENSG00000186193	4.21124	4.11405	-34.6139	6.16163e-152	1.20369e-150	336.467	UP	SAPCD2
239	ENSG00000163808	2.94686	2.61856	-29.5341	7.73602e-124	9.01632e-123	271.769	UP	KIF15
240	ENSG00000126947	-2.01248	3.28301	23.8497	9.74773e-92	6.52189e-91	197.883	DOWN	ARMCX1
241	ENSG00000269190	-2.20115	2.81734	19.1352	1.41293e-65	6.06516e-65	137.707	DOWN	FBXO17
242	ENSG00000204622	-2.41326	-0.556921	21.1604	1.11636e-76	5.77711e-76	163.238	DOWN	HLA-J
243	ENSG00000100626	-2.24396	1.56263	14.7296	8.36573e-43	2.43685e-42	85.3933	DOWN	GALNT16
244	ENSG00000077943	-4.22496	3.42556	27.1418	2.35803e-110	2.18663e-109	240.728	DOWN	ITGA8
245	ENSG00000197580	-2.02777	0.100561	21.8957	9.07103e-81	5.02227e-80	172.646	DOWN	BCO2
246	ENSG00000185864	2.26605	4.82249	-31.9638	2.16061e-137	3.20242e-136	302.976	UP	NPIPB4
247	ENSG00000159640	2.17049	5.04456	-28.4078	1.67711e-117	1.76044e-116	257.183	UP	ACE
248	ENSG00000204956	2.57966	-1.11337	-21.8127	2.63218e-80	1.4473e-79	171.582	UP	PCDHGA1
249	ENSG00000267374	2.38058	-2.06716	-14.1409	5.72895e-40	1.58969e-39	78.8872	UP	MIR924HG
250	ENSG00000149451	-5.08051	3.57877	31.1518	6.98479e-133	9.54492e-132	292.593	DOWN	ADAM33
251	ENSG00000125207	3.47026	-2.65067	-13.8313	1.67703e-38	4.53622e-38	75.5234	UP	PIWIL1
252	ENSG00000163328	-2.90349	4.96816	30.5434	1.72479e-129	2.21449e-128	284.781	DOWN	GPR155
253	ENSG00000153002	-6.88718	-1.86985	37.8471	2.90815e-169	7.7622e-168	376.366	DOWN	CPB1
254	ENSG00000180769	-2.73699	-0.065106	34.5285	1.7952e-151	3.48311e-150	335.398	DOWN	WDFY3-AS2
255	ENSG00000129455	3.51493	-2.36232	-14.4744	1.44237e-41	4.11266e-41	82.5557	UP	KLK8
256	ENSG00000170011	-3.44121	2.08337	23.7133	5.72848e-91	3.78079e-90	196.113	DOWN	MYRIP
257	ENSG00000165874	6.04768	0.14201	-83.6435	0	0	813.716	UP	SHLD2P1
258	ENSG00000161551	-2.56074	2.76748	26.5522	5.10232e-107	4.46225e-106	233.051	DOWN	ZNF577
259	ENSG00000205846	2.25357	-4.60233	-16.9233	7.59119e-54	2.67016e-53	110.749	UP	CLEC6A
260	ENSG00000042062	-3.20213	2.56224	35.9419	4.11095e-159	9.09925e-158	352.991	DOWN	RIPOR3
261	ENSG00000111664	-2.25606	0.276294	24.7135	1.29173e-96	9.4363e-96	209.107	DOWN	GNB3
262	ENSG00000134571	-6.5362	-1.4285	46.0141	1.2314e-210	5.93838e-209	471.645	DOWN	MYBPC3
263	ENSG00000186871	2.85192	1.75005	-29.9468	3.75404e-126	4.53964e-125	277.097	UP	ERCC6L
264	ENSG00000124491	-2.07455	4.20802	14.1603	4.62719e-40	1.28558e-39	79.0999	DOWN	F13A1
265	ENSG00000128739	2.83342	3.2575	-35.1068	1.3101e-154	2.68268e-153	342.621	UP	SNRPN
266	ENSG00000122406	-16.2915	-0.265851	444.485	0	0	1897.11	DOWN	RPL5
267	ENSG00000152315	2.13638	-1.07591	-20.0214	2.11733e-70	9.87443e-70	148.8	UP	KCNK13
268	ENSG00000165887	-2.20743	-3.74761	16.0435	2.46276e-49	8.00538e-49	100.387	DOWN	ANKRD2
269	ENSG00000134258	3.06336	-1.413	-14.1565	4.82396e-40	1.3395e-39	79.0585	UP	VTCN1
270	ENSG00000187045	-2.18963	-0.849884	17.3652	3.78413e-56	1.38522e-55	116.038	DOWN	TMPRSS6
271	ENSG00000156097	-3.63044	-3.71457	34.5212	1.96631e-151	3.8077e-150	335.307	DOWN	GPR61
272	ENSG00000166111	-3.23072	-2.28207	20.2421	1.30492e-71	6.19568e-71	151.583	DOWN	SVOP
273	ENSG00000260105	-3.7575	-1.82179	26.7017	7.27849e-108	6.4786e-107	234.998	DOWN	AOC4P
274	ENSG00000242808	-2.20571	-1.44504	18.4792	4.78303e-62	1.93738e-61	129.594	DOWN	SOX2-OT
275	ENSG00000134363	-3.65027	1.81682	27.0225	1.11501e-109	1.02116e-108	239.175	DOWN	FST
276	ENSG00000163295	5.17735	-2.47622	-22.8463	4.32751e-86	2.61814e-85	184.889	UP	ALPI
277	ENSG00000166106	-3.91234	2.17736	30.6007	8.25648e-130	1.0697e-128	285.518	DOWN	ADAMTS15
278	ENSG00000173406	-2.6031	-1.57479	15.6549	2.23986e-47	7.07801e-47	95.8889	DOWN	DAB1
279	ENSG00000168530	-3.99953	-4.88623	30.2135	1.20581e-127	1.49714e-126	280.535	DOWN	MYL1
280	ENSG00000116678	-2.01333	4.29699	20.8581	5.26372e-75	2.63582e-74	159.389	DOWN	LEPR
281	ENSG00000130653	-4.30447	3.73323	42.9156	2.32211e-195	9.27217e-194	436.467	DOWN	PNPLA7
282	ENSG00000189350	-2.75118	-0.0436405	26.8109	1.7543e-108	1.57485e-107	236.42	DOWN	TOGARAM2
283	ENSG00000196408	7.87772	-1.29556	-57.4357	1.6088e-262	1.24979e-260	591.119	UP	NOXO1
284	ENSG00000138435	3.73877	-1.99279	-26.3022	1.32466e-105	1.13117e-104	229.796	UP	CHRNA1
285	ENSG00000235217	-2.56211	1.04567	24.187	1.21778e-93	8.44199e-93	202.262	DOWN	TSPY26P
286	ENSG00000163060	2.40908	-3.3237	-16.8134	2.81525e-53	9.80744e-53	109.441	UP	TEKT4
287	ENSG00000197410	-2.374	1.27718	13.3964	1.79443e-36	4.67394e-36	70.8697	DOWN	DCHS2
288	ENSG00000137070	-3.52485	3.04765	50.5207	6.32995e-232	3.76124e-230	520.67	DOWN	IL11RA
289	ENSG00000172031	2.21708	-0.574398	-15.2905	1.46845e-45	4.50279e-45	91.7182	UP	EPHX4
290	ENSG00000181885	5.60272	5.24745	-60.1906	4.78534e-274	4.22741e-272	617.657	UP	CLDN7
291	ENSG00000182310	-2.16644	1.14	22.5536	1.89739e-84	1.11514e-83	181.111	DOWN	SPACA6
292	ENSG00000198879	-2.45943	2.50769	26.3451	7.57374e-106	6.48969e-105	230.355	DOWN	SFMBT2
293	ENSG00000112297	2.19945	5.37002	-23.0954	1.72476e-87	1.06973e-86	188.109	UP	CRYBG1
294	ENSG00000228696	3.00412	1.65622	-44.5962	1.0369e-203	4.63127e-202	455.697	UP	ARL17B
295	ENSG00000228696	3.00412	1.65622	-44.5962	1.0369e-203	4.63127e-202	455.697	UP	LOC100996709
296	ENSG00000037965	4.5998	-1.26031	-29.3686	6.57597e-123	7.51513e-122	269.63	UP	HOXC8
297	ENSG00000253626	5.95464	4.05788	-86.6408	0	0	835.503	UP	EIF5AL1
298	ENSG00000124882	2.61209	0.0612587	-13.1116	3.65505e-35	9.3161e-35	67.8689	UP	EREG
299	ENSG00000158406	-3.18593	-1.53332	31.7035	5.99854e-136	8.68462e-135	299.652	DOWN	H4C8
300	ENSG00000204065	-3.15923	-2.65574	21.1514	1.25226e-76	6.47704e-76	163.123	DOWN	TCEAL5
301	ENSG00000272620	4.89042	1.20162	-20.9196	2.40708e-75	1.21511e-74	160.17	UP	AFAP1-AS1
302	ENSG00000111405	-3.37865	-2.35045	24.0273	9.7037e-93	6.61887e-92	200.188	DOWN	ENDOU
303	ENSG00000197632	2.86072	-1.33916	-11.7319	4.58385e-29	1.04866e-28	53.8992	UP	SERPINB2
304	ENSG00000234492	-2.03071	-3.17003	17.3857	2.9588e-56	1.08509e-55	116.284	DOWN	RPL34-AS1
305	ENSG00000240247	2.19497	-4.95875	-16.1716	5.50808e-50	1.80751e-49	101.881	UP	DEFA1B
306	ENSG00000083844	3.093	4.37326	-56.2573	1.77483e-257	1.30754e-255	579.508	UP	ZNF264
307	ENSG00000077152	3.30769	3.09493	-37.6802	2.21689e-168	5.79321e-167	374.335	UP	UBE2T
308	ENSG00000135773	-3.45726	1.65377	13.225	1.10597e-35	2.8451e-35	69.059	DOWN	CAPN9
309	ENSG00000099834	3.44416	4.48993	-20.4442	1.01062e-72	4.87604e-72	154.138	UP	CDHR5
310	ENSG00000233237	-2.94125	-0.0713302	24.1794	1.34457e-93	9.30799e-93	202.163	DOWN	LINC00472
311	ENSG00000121871	-2.75886	-1.999	14.8803	1.53835e-43	4.53264e-43	87.0811	DOWN	SLITRK3
312	ENSG00000159212	-3.96982	4.94883	19.7443	6.92927e-69	3.14773e-68	145.316	DOWN	CLIC6
313	ENSG00000146352	-2.54939	-4.38164	15.0536	2.17074e-44	6.50245e-44	89.0331	DOWN	CLVS2
314	ENSG00000188910	3.77589	2.71267	-22.7443	1.61598e-85	9.70316e-85	183.572	UP	GJB3
315	ENSG00000185130	2.32866	-3.50489	-19.5058	1.37905e-67	6.11702e-67	142.33	UP	H2BC13
316	ENSG00000105675	-12.2723	1.35386	34.0953	4.10978e-149	7.61855e-148	329.964	DOWN	ATP4A
317	ENSG00000231584	-2.2494	1.32897	38.5953	3.36522e-173	9.62559e-172	385.432	DOWN	FAHD2CP
318	ENSG00000198870	-3.1806	-0.880729	38.3877	4.13564e-172	1.16129e-170	382.922	DOWN	STKLD1
319	ENSG00000173818	-2.05012	2.93757	38.9863	3.02435e-175	8.93212e-174	390.144	DOWN	ENDOV
320	ENSG00000197584	-2.6498	-1.2967	20.3282	4.39236e-72	2.09994e-71	152.67	DOWN	KCNMB2
321	ENSG00000183032	-2.33109	-1.26546	15.1569	6.72144e-45	2.03787e-44	90.2018	DOWN	SLC25A21
322	ENSG00000170419	-4.39696	-2.71529	26.0508	3.50944e-104	2.91456e-103	226.52	DOWN	VSTM2A
323	ENSG00000021461	-2.50685	-4.55182	22.0746	9.09349e-82	5.10407e-81	174.944	DOWN	CYP3A43
324	ENSG00000105605	-2.5054	-4.38367	18.1688	2.16557e-60	8.50927e-60	125.788	DOWN	CACNG7
325	ENSG00000129437	-2.31867	-2.41131	16.4605	1.84387e-51	6.2142e-51	105.269	DOWN	KLK14
326	ENSG00000156234	3.5984	2.25499	-18.4373	8.00527e-62	3.22944e-61	129.079	UP	CXCL13
327	ENSG00000105278	-3.2368	-2.70311	22.5629	1.68351e-84	9.90026e-84	181.231	DOWN	ZFR2
328	ENSG00000103723	-4.00043	-0.310406	22.4685	5.68879e-84	3.3132e-83	180.014	DOWN	AP3B2
329	ENSG00000070193	-4.07574	-1.03747	22.8019	7.6842e-86	4.6335e-85	184.315	DOWN	FGF10
330	ENSG00000066279	4.69394	3.60342	-36.3532	2.55654e-161	5.83996e-160	358.072	UP	ASPM
331	ENSG00000156076	-3.81288	-2.66718	17.2209	2.15048e-55	7.77655e-55	114.305	DOWN	WIF1
332	ENSG00000131153	3.08362	2.66912	-32.7142	1.54275e-141	2.46015e-140	312.523	UP	GINS2
333	ENSG00000163873	-3.89948	0.200401	21.884	1.05343e-80	5.82599e-80	172.497	DOWN	GRIK3
334	ENSG00000161649	-5.65893	-1.45615	37.2056	7.26716e-166	1.81135e-164	368.541	DOWN	CD300LG
335	ENSG00000101115	3.4681	0.17723	-21.643	2.32289e-79	1.25444e-78	169.407	UP	SALL4
336	ENSG00000146070	4.21936	1.85386	-36.0993	5.8706e-160	1.32138e-158	354.938	UP	PLA2G7
337	ENSG00000124140	-2.22106	-2.16843	22.8131	6.64387e-86	4.00982e-85	184.46	DOWN	SLC12A5
338	ENSG00000189325	3.08319	2.92718	-13.434	1.20147e-36	3.13766e-36	71.2691	UP	BNIP5
339	ENSG00000163131	2.15543	6.72457	-26.3124	1.16039e-105	9.9132e-105	229.928	UP	CTSS
340	ENSG00000175643	2.91596	2.85988	-30.7797	8.27303e-131	1.09168e-129	287.819	UP	RMI2
341	ENSG00000117215	3.79174	-0.290505	-20.385	2.13894e-72	1.02777e-71	153.389	UP	PLA2G2D
342	ENSG00000136379	2.13212	5.76312	-21.9706	3.46332e-81	1.92658e-80	173.608	UP	ABHD17C
343	ENSG00000146013	-3.08621	0.969722	17.7994	1.97043e-58	7.48471e-58	121.285	DOWN	GFRA3
344	ENSG00000183396	-3.24128	-4.15541	24.1581	1.77375e-93	1.22367e-92	201.887	DOWN	TMEM89
345	ENSG00000103375	-2.93136	-3.90659	21.3179	1.49224e-77	7.83811e-77	165.248	DOWN	AQP8
346	ENSG00000109511	-2.61287	4.42804	7.98774	5.91269e-15	1.01328e-14	21.6977	DOWN	ANXA10
347	ENSG00000139574	-2.64524	-0.400834	31.6532	1.14017e-135	1.63532e-134	299.01	DOWN	NPFF
348	ENSG00000214510	-3.28946	-3.94025	18.2823	5.38833e-61	2.1366e-60	127.176	DOWN	SPINK13
349	ENSG00000112115	2.50017	-4.1753	-14.8734	1.66211e-43	4.89439e-43	87.004	UP	IL17A
350	ENSG00000101977	-3.3359	-3.24212	29.4706	1.75903e-123	2.03824e-122	270.948	DOWN	MCF2
351	ENSG00000147606	-4.66221	-0.187815	27.5974	6.27739e-113	6.09869e-112	246.655	DOWN	SLC26A7
352	ENSG00000080166	-3.39947	-3.62682	26.5762	3.73354e-107	3.27937e-106	233.363	DOWN	DCT
353	ENSG00000188488	-2.6378	2.45555	16.1614	6.20876e-50	2.03476e-49	101.761	DOWN	SERPINA5
354	ENSG00000203852	4.54171	-2.92685	-41.4111	9.34785e-188	3.3627e-186	418.954	UP	H3C15
355	ENSG00000177932	-3.12638	0.968593	29.2716	2.30455e-122	2.60977e-121	268.376	DOWN	ZNF354C
356	ENSG00000180509	-2.14857	-1.21811	19.6454	2.39716e-68	1.07743e-67	144.077	DOWN	KCNE1
357	ENSG00000006283	-2.44888	-1.49671	17.8152	1.6253e-58	6.18078e-58	121.478	DOWN	CACNA1G
358	ENSG00000147996	3.1712	3.18909	-53.1321	9.10782e-244	6.00124e-242	547.939	UP	CBWD5
359	ENSG00000114346	3.16349	5.4737	-39.5027	6.17763e-178	1.89166e-176	396.339	UP	ECT2
360	ENSG00000125804	-2.02343	-4.21139	15.2313	2.88453e-45	8.78827e-45	91.0451	DOWN	FAM182A
361	ENSG00000175287	-3.65515	2.86716	32.1956	1.12573e-138	1.71435e-137	305.93	DOWN	PHYHD1
362	ENSG00000132975	-2.09729	-4.38905	15.513	1.1479e-46	3.58594e-46	94.2595	DOWN	GPR12
363	ENSG00000119711	-2.04901	4.95553	35.1476	7.88021e-155	1.62027e-153	343.13	DOWN	ALDH6A1
364	ENSG00000065609	-3.29729	-1.79516	18.3423	2.57737e-61	1.02832e-60	127.912	DOWN	SNAP91
365	ENSG00000171560	-5.43935	0.535607	18.3699	1.83637e-61	7.34878e-61	128.251	DOWN	FGA
366	ENSG00000016082	-2.60422	2.55701	21.7372	6.93711e-80	3.78103e-79	170.614	DOWN	ISL1
367	ENSG00000088888	2.46718	6.76219	-55.6017	1.21512e-254	8.75804e-253	572.98	UP	MAVS
368	ENSG00000145975	-3.7663	-3.94368	31.2594	1.75909e-133	2.41876e-132	293.971	DOWN	FAM217A
369	ENSG00000166126	2.6386	3.57903	-14.5607	5.52265e-42	1.5867e-41	83.5124	UP	AMN
370	ENSG00000229894	5.16381	-1.65932	-52.2754	6.3826e-240	4.0712e-238	539.084	UP	GK3P
371	ENSG00000150627	-3.44718	0.0695393	22.8956	2.28761e-86	1.39287e-85	185.526	DOWN	WDR17
372	ENSG00000254087	2.01888	5.78145	-34.2862	3.74215e-150	7.08171e-149	332.361	UP	LYN
373	ENSG00000155846	-2.24369	3.59014	28.6145	1.14724e-118	1.22419e-117	259.864	DOWN	PPARGC1B
374	ENSG00000164651	3.38086	-4.17497	-17.9991	1.72716e-59	6.69439e-59	123.715	UP	SP8
375	ENSG00000198788	3.97243	1.59813	-12.9342	2.34482e-34	5.88195e-34	66.0187	UP	MUC2
376	ENSG00000111860	-3.52586	2.60616	44.9422	2.06853e-205	9.40731e-204	459.612	DOWN	CEP85L
377	ENSG00000154134	-2.01267	2.02231	20.631	9.45777e-74	4.63486e-73	156.504	DOWN	ROBO3
378	ENSG00000122367	-3.15334	2.16562	18.9805	9.67662e-65	4.10178e-64	135.786	DOWN	LDB3
379	ENSG00000175868	-2.02999	-4.45144	14.5323	7.57465e-42	2.17219e-41	83.1975	DOWN	CALCB
380	ENSG00000269404	2.41219	0.280542	-12.94	2.20699e-34	5.53897e-34	66.079	UP	SPIB
381	ENSG00000189223	-2.12002	3.86622	14.3873	3.78937e-41	1.07236e-40	81.5932	DOWN	PAX8-AS1
382	ENSG00000255277	2.13939	-0.207028	-17.6349	1.45306e-57	5.43671e-57	119.291	UP	ABCC6P2
383	ENSG00000231690	2.0775	-2.29805	-14.9639	5.9905e-44	1.78056e-43	88.0212	UP	LINC00574
384	ENSG00000101311	3.66075	5.33034	-34.0622	6.23002e-149	1.14744e-147	329.548	UP	FERMT1
385	ENSG00000205838	-2.29512	-2.50868	19.0605	3.57776e-65	1.52726e-64	136.78	DOWN	TTC23L
386	ENSG00000088882	2.41287	2.74665	-20.5841	1.71513e-73	8.3784e-73	155.909	UP	CPXM1
387	ENSG00000131233	4.80437	-2.52565	-55.0762	2.35835e-252	1.65208e-250	567.711	UP	GJA9
388	ENSG00000173540	5.22059	2.19722	-88.8676	0	0	851.284	UP	GMPPB
389	ENSG00000145908	-2.5985	2.18679	24.8555	2.03464e-97	1.50898e-96	210.955	DOWN	ZNF300
390	ENSG00000145337	9.8186	2.11733	-148.221	0	0	1179.2	UP	PYURF
391	ENSG00000182481	2.2516	6.2402	-34.3903	1.01354e-150	1.94196e-149	333.667	UP	KPNA2
392	ENSG00000198520	-2.50188	-1.12477	25.9326	1.63818e-103	1.33932e-102	224.98	DOWN	ARMH1
393	ENSG00000204572	-2.10779	-4.33733	19.1557	1.09394e-65	4.70497e-65	137.963	DOWN	KRTAP5-10
394	ENSG00000008311	-2.11081	3.67897	23.6927	7.48259e-91	4.93199e-90	195.846	DOWN	AASS
395	ENSG00000170558	-3.09713	2.21907	23.0256	4.25321e-87	2.62246e-86	187.207	DOWN	CDH2
396	ENSG00000147689	4.72969	-0.556595	-22.418	1.09145e-83	6.32719e-83	179.363	UP	FAM83A
397	ENSG00000183783	-5.24334	-1.79424	33.4388	1.60171e-145	2.75673e-144	321.696	DOWN	KCTD8
398	ENSG00000172403	-2.15167	7.03967	11.8788	1.07659e-29	2.49353e-29	55.3395	DOWN	SYNPO2
399	ENSG00000078295	-2.63101	1.37052	17.454	1.29695e-56	4.78096e-56	117.107	DOWN	ADCY2
400	ENSG00000152292	-4.38178	-2.59706	28.6247	1.00506e-118	1.07478e-117	259.997	DOWN	SH2D6
401	ENSG00000156006	3.62487	-2.39544	-18.3552	2.19812e-61	8.78413e-61	128.071	UP	NAT2
402	ENSG00000169067	2.86669	-3.32205	-16.7104	9.57449e-53	3.30432e-52	108.22	UP	ACTBL2
403	ENSG00000148377	6.6344	-1.4004	-90.545	0	0	862.952	UP	IDI2
404	ENSG00000188385	-3.00154	-0.0818241	27.6631	2.67046e-113	2.6148e-112	247.51	DOWN	JAKMIP3
405	ENSG00000177508	-3.41807	1.73207	18.3899	1.43576e-61	5.76296e-61	128.496	DOWN	IRX3
406	ENSG00000006128	-2.92657	-2.62368	12.5117	1.84385e-32	4.48385e-32	61.675	DOWN	TAC1
407	ENSG00000084734	-3.88143	0.0627342	19.4155	4.27359e-67	1.87934e-66	141.2	DOWN	GCKR
408	ENSG00000171885	-7.2449	-1.11652	36.4069	1.31923e-161	3.02741e-160	358.734	DOWN	AQP4
409	ENSG00000164129	-2.46999	-3.88765	17.714	5.56543e-58	2.09886e-57	120.249	DOWN	NPY5R
410	ENSG00000139540	4.12247	1.47845	-20.8944	3.31584e-75	1.66795e-74	159.851	UP	SLC39A5
411	ENSG00000115607	-2.0757	0.744434	18.3408	2.6239e-61	1.04626e-60	127.894	DOWN	IL18RAP
412	ENSG00000089505	3.46366	1.38195	-57.42	1.87544e-262	1.45129e-260	590.966	UP	CMTM1
413	ENSG00000166473	-3.56403	-1.10346	23.8129	1.57254e-91	1.04862e-90	197.405	DOWN	PKD1L2
414	ENSG00000215784	4.94517	0.695175	-45.8178	1.10326e-209	5.24444e-208	469.452	UP	FAM72D
415	ENSG00000179636	-2.75945	-5.15581	31.3576	5.00427e-134	6.99651e-133	295.228	DOWN	TPPP2
416	ENSG00000225684	4.1014	-0.362269	-40.7568	2.06776e-184	6.98525e-183	411.251	UP	FAM225B
417	ENSG00000141682	2.64709	2.35852	-26.3929	4.06432e-106	3.50061e-105	230.977	UP	PMAIP1
418	ENSG00000187821	-2.20762	-5.31893	18.4867	4.35619e-62	1.76592e-61	129.687	DOWN	HELT
419	ENSG00000198033	-3.32134	-3.82853	16.4165	3.09983e-51	1.04084e-50	104.751	DOWN	TUBA3C
420	ENSG00000143476	4.44481	2.87885	-43.8079	8.18701e-200	3.463e-198	446.721	UP	DTL
421	ENSG00000168878	-2.88886	-1.78226	15.217	3.3919e-45	1.03215e-44	90.8836	DOWN	SFTPB
422	ENSG00000069812	4.42382	-0.571532	-29.6119	2.83107e-124	3.32679e-123	272.774	UP	HES2
423	ENSG00000204544	-4.51401	-2.03679	19.4566	2.55318e-67	1.12675e-66	141.715	DOWN	MUC21
424	ENSG00000204021	-2.62987	-5.19472	20.5646	2.19512e-73	1.07074e-72	155.663	DOWN	LIPK
425	ENSG00000130294	-4.80238	0.848114	20.9078	2.79554e-75	1.408e-74	160.021	DOWN	KIF1A
426	ENSG00000115602	-5.04637	2.07438	31.544	4.60667e-135	6.55539e-134	297.614	DOWN	IL1RL1
427	ENSG00000117601	-2.40241	-3.46482	20.3464	3.4876e-72	1.67058e-71	152.901	DOWN	SERPINC1
428	ENSG00000082074	3.76332	3.71036	-42.431	6.33419e-193	2.44136e-191	430.857	UP	FYB1
429	ENSG00000180535	-2.01553	0.968706	8.78493	1.27516e-17	2.32201e-17	27.7608	DOWN	BHLHA15
430	ENSG00000204623	-3.39724	1.8996	57.4803	1.0397e-262	8.10841e-261	591.555	DOWN	ZNRD1ASP
431	ENSG00000196866	2.83993	-4.57549	-20.6951	4.1872e-74	2.06456e-73	157.318	UP	H2AC7
432	ENSG00000172476	-2.24859	-1.61704	20.8734	4.33339e-75	2.17323e-74	159.583	DOWN	RAB40A
433	ENSG00000121281	2.71628	4.0495	-44.117	2.40261e-201	1.03379e-199	450.25	UP	ADCY7
434	ENSG00000007306	5.29524	0.483165	-22.5594	1.76138e-84	1.03551e-83	181.185	UP	CEACAM7
435	ENSG00000113722	6.64574	0.285672	-26.7334	4.81253e-108	4.29514e-107	235.411	UP	CDX1
436	ENSG00000173714	-2.14953	-2.6642	14.6744	1.55125e-42	4.50353e-42	84.7779	DOWN	WFIKKN2
437	ENSG00000178662	-2.9842	-0.462219	26.9953	1.58981e-109	1.45067e-108	238.82	DOWN	CSRNP3
438	ENSG00000185681	-2.93005	-2.78245	12.9001	3.34459e-34	8.36567e-34	65.6652	DOWN	MORN5
439	ENSG00000027644	-6.36387	-1.62381	43.7408	1.76348e-199	7.42781e-198	445.954	DOWN	INSRR
440	ENSG00000144847	-2.59733	-0.782219	15.1235	9.8311e-45	2.96986e-44	89.8227	DOWN	IGSF11
441	ENSG00000142661	2.704	0.39153	-16.9845	3.65487e-54	1.29378e-53	111.478	UP	MYOM3
442	ENSG00000162654	2.2661	5.31431	-21.2217	5.10067e-77	2.65957e-76	164.02	UP	GBP4
443	ENSG00000090539	-2.64084	3.40562	26.3491	7.19189e-106	6.16514e-105	230.406	DOWN	CHRD
444	ENSG00000183148	4.33847	-2.87636	-30.6496	4.40291e-130	5.74912e-129	286.147	UP	ANKRD20A2
445	ENSG00000145002	2.47324	-1.92588	-16.7152	9.04053e-53	3.1222e-52	108.277	UP	FAM86B2
446	ENSG00000135409	-3.37326	-3.11533	20.881	3.93465e-75	1.97574e-74	159.68	DOWN	AMHR2
447	ENSG00000089116	-4.9769	-3.01578	23.4967	9.52327e-90	6.15115e-89	193.304	DOWN	LHX5
448	ENSG00000140600	-2.54017	-4.01048	16.9073	9.18728e-54	3.22589e-53	110.558	DOWN	SH3GL3
449	ENSG00000176890	3.14158	4.31629	-36.4501	7.74779e-162	1.79033e-160	359.266	UP	TYMS
450	ENSG00000050730	2.42567	-1.20665	-17.9792	2.20343e-59	8.51557e-59	123.472	UP	TNIP3
451	ENSG00000235376	6.23524	-1.50047	-84.6336	0	0	820.984	UP	RPEL1
452	ENSG00000187957	-6.06946	0.676395	32.6747	2.54594e-141	4.05017e-140	312.022	DOWN	DNER
453	ENSG00000156414	-3.73941	-0.963794	22.0925	7.21969e-82	4.05917e-81	175.175	DOWN	TDRD9
454	ENSG00000132746	3.10935	-0.506321	-15.0373	2.61254e-44	7.81413e-44	88.8484	UP	ALDH3B2
455	ENSG00000175130	2.03014	7.47297	-25.7436	1.92241e-102	1.53955e-101	222.519	UP	MARCKSL1
456	ENSG00000168913	-2.75148	-0.757653	19.579	5.51205e-68	2.46248e-67	143.246	DOWN	ENHO
457	ENSG00000117016	-2.42763	2.83031	24.7441	8.67656e-97	6.36164e-96	209.505	DOWN	RIMS3
458	ENSG00000139675	4.15451	4.67917	-92.627	0	0	877.18	UP	HNRNPA1L2
459	ENSG00000173320	-3.44448	1.96922	31.0898	1.54728e-132	2.10289e-131	291.797	DOWN	STOX2
460	ENSG00000169684	3.58967	1.14101	-43.4419	5.42477e-198	2.21938e-196	442.527	UP	CHRNA5
461	ENSG00000196482	-5.34696	1.59278	23.7281	4.7292e-91	3.12747e-90	196.304	DOWN	ESRRG
462	ENSG00000163145	-2.61416	2.05354	17.1774	3.62571e-55	1.30686e-54	113.783	DOWN	C1QTNF7
463	ENSG00000179546	6.81655	-0.901787	-39.3357	4.56375e-177	1.37845e-175	394.338	UP	HTR1D
464	ENSG00000188163	-2.15757	-2.82243	18.6435	6.29658e-63	2.58878e-62	131.618	DOWN	FAM166A
465	ENSG00000169474	-2.07471	-1.80375	8.13878	1.91419e-15	3.32349e-15	22.8103	DOWN	SPRR1A
466	ENSG00000171116	6.202	-2.31985	-85.2934	0	0	825.788	UP	HSFX1
467	ENSG00000168830	-5.34019	-3.39138	31.0215	3.71579e-132	5.01594e-131	290.921	DOWN	HTR1E
468	ENSG00000133169	-3.8899	-0.323434	18.2485	8.15479e-61	3.22333e-60	126.762	DOWN	BEX1
469	ENSG00000111424	2.86979	4.73833	-34.6725	2.96308e-152	5.83411e-151	337.2	UP	VDR
470	ENSG00000090661	-2.45557	3.66013	21.5222	1.09185e-78	5.83325e-78	167.86	DOWN	CERS4
471	ENSG00000139133	2.07014	1.89195	-39.4871	7.4434e-178	2.27228e-176	396.152	UP	ALG10
472	ENSG00000185386	-2.48344	3.06349	38.6093	2.84022e-173	8.13557e-172	385.601	DOWN	MAPK11
473	ENSG00000188659	-2.47273	-0.818174	21.5494	7.70893e-79	4.12956e-78	168.208	DOWN	SAXO2
474	ENSG00000144199	-2.66618	2.80223	36.9546	1.57197e-164	3.80416e-163	365.467	DOWN	FAHD2B
475	ENSG00000186185	3.8593	3.09417	-27.2653	4.72617e-111	4.43412e-110	242.335	UP	KIF18B
476	ENSG00000091536	-2.76927	-0.28553	29.9257	4.9294e-126	5.93221e-125	276.824	DOWN	MYO15A
477	ENSG00000214021	-2.45243	5.02072	38.3636	5.53081e-172	1.55088e-170	382.632	DOWN	TTLL3
478	ENSG00000137817	-2.30769	5.18486	29.392	4.85686e-123	5.56643e-122	269.933	DOWN	PARP6
479	ENSG00000071539	3.22769	3.12223	-36.309	4.40679e-161	1.00426e-159	357.528	UP	TRIP13
480	ENSG00000155970	-2.4307	1.6226	25.7834	1.14478e-102	9.20854e-102	223.037	DOWN	MICU3
481	ENSG00000012223	-2.19755	4.35487	8.16252	1.60089e-15	2.78534e-15	22.9867	DOWN	LTF
482	ENSG00000165490	4.05847	1.85065	-43.0182	7.10559e-196	2.85439e-194	437.651	UP	DDIAS
483	ENSG00000213139	-2.56905	-0.0430307	31.0058	4.54108e-132	6.12171e-131	290.721	DOWN	CRYGS
484	ENSG00000178372	-2.82097	-3.47201	14.3124	8.66789e-41	2.43807e-40	80.7687	DOWN	CALML5
485	ENSG00000172201	-2.06385	3.99477	23.2234	3.28942e-88	2.0691e-87	189.764	DOWN	ID4
486	ENSG00000206910	-2.73283	-5.19224	34.0882	4.48908e-149	8.29857e-148	329.876	DOWN	SNORA29
487	ENSG00000160180	3.60799	3.93061	-19.6829	1.49794e-68	6.7585e-68	144.547	UP	TFF3
488	ENSG00000173728	-3.79379	-4.97018	47.4693	1.24803e-217	6.47195e-216	487.752	DOWN	C1orf100
489	ENSG00000114374	-2.20438	0.86256	6.0733	2.08847e-09	3.08382e-09	9.15233	DOWN	USP9Y
490	ENSG00000007314	-3.82927	-0.9014	28.9993	7.82674e-121	8.60467e-120	264.851	DOWN	SCN4A
491	ENSG00000091513	-3.02359	-0.245707	14.0336	1.85432e-39	5.10218e-39	77.717	DOWN	TF
492	ENSG00000213199	-3.54328	0.358728	35.2714	1.6867e-155	3.49689e-154	344.671	DOWN	ASIC3
493	ENSG00000164619	-4.14682	0.92656	27.6789	2.17565e-113	2.13554e-112	247.714	DOWN	BMPER
494	ENSG00000144834	-3.6114	-2.63222	21.3938	5.65144e-78	2.98574e-77	166.218	DOWN	TAGLN3
495	ENSG00000119004	2.13692	4.57849	-53.9922	1.37071e-247	9.24533e-246	556.741	UP	CYP20A1
496	ENSG00000117616	-2.44612	5.44506	40.6667	5.99794e-184	1.99915e-182	410.186	DOWN	RSRP1
497	ENSG00000199631	-2.41447	-5.63628	36.62	9.57655e-163	2.24408e-161	361.357	DOWN	SNORD33
498	ENSG00000236548	-3.03683	-2.69989	24.7203	1.18202e-96	8.65068e-96	209.196	DOWN	RNF217-AS1
499	ENSG00000169085	-5.44584	-0.469486	37.6455	3.38275e-168	8.81678e-167	373.912	DOWN	VXN
500	ENSG00000196696	2.1837	2.94693	-28.0059	3.10137e-115	3.14629e-114	251.964	UP	PDXDC2P-NPIPB14P
501	ENSG00000100146	-3.83919	0.726918	22.2089	1.61409e-82	9.17316e-82	176.671	DOWN	SOX10
502	ENSG00000133800	-3.0777	2.74606	24.6753	2.12297e-96	1.54409e-95	208.611	DOWN	LYVE1
503	ENSG00000134216	-10.6563	-1.57852	37.1146	2.21444e-165	5.4717e-164	367.427	DOWN	CHIA
504	ENSG00000272573	-3.19293	1.40528	26.8992	5.5507e-109	5.01674e-108	237.571	DOWN	MUSTN1
505	ENSG00000068615	-2.13337	2.76682	14.7757	4.98789e-43	1.45675e-42	85.9087	DOWN	REEP1
506	ENSG00000200259	-3.18717	-5.33724	53.583	8.9309e-246	5.94352e-244	552.564	DOWN	SNORD35A
507	ENSG00000196569	-2.88444	5.13494	25.4947	4.92683e-101	3.84385e-100	219.276	DOWN	LAMA2
508	ENSG00000174276	-2.09689	1.65712	8.74148	1.80293e-17	3.27053e-17	27.4183	DOWN	ZNHIT2
509	ENSG00000246379	-2.37544	-2.70278	15.2191	3.31342e-45	1.00873e-44	90.9069	DOWN	LOC283856
510	ENSG00000101074	2.615	-4.04764	-19.8846	1.1871e-69	5.47355e-69	147.078	UP	R3HDML
511	ENSG00000117477	-2.62765	-0.464448	21.3118	1.61348e-77	8.46822e-77	165.17	DOWN	CCDC181
512	ENSG00000172250	4.78189	-0.115495	-62.781	1.46796e-284	1.39561e-282	641.861	UP	SERHL
513	ENSG00000177954	-5.54754	6.01277	66.4203	8.02092e-299	8.21219e-297	674.692	DOWN	RPS27
514	ENSG00000118785	3.47789	4.72675	-21.9579	4.07933e-81	2.2661e-80	173.445	UP	SPP1
515	ENSG00000182566	-2.66292	-2.57506	17.9651	2.61686e-59	1.01036e-58	123.3	DOWN	CLEC4G
516	ENSG00000173077	-2.23542	-5.45063	22.9552	1.05799e-86	6.4734e-86	186.296	DOWN	2020-12-01
517	ENSG00000187889	-2.84536	-2.6313	15.0568	2.09393e-44	6.27708e-44	89.069	DOWN	FYB2
518	ENSG00000108375	2.50035	4.62791	-16.7138	9.19781e-53	3.17542e-52	108.26	UP	RNF43
519	ENSG00000122863	-2.13317	5.09736	25.7475	1.82783e-102	1.46439e-101	222.569	DOWN	CHST3
520	ENSG00000133106	2.08022	4.06368	-23.4328	2.1807e-89	1.39993e-88	192.476	UP	EPSTI1
521	ENSG00000136492	2.10375	1.9677	-23.5014	8.95917e-90	5.79242e-89	193.365	UP	BRIP1
522	ENSG00000204147	-3.67474	-0.739202	23.3934	3.63267e-89	2.32158e-88	191.966	DOWN	ASAH2B
523	ENSG00000137573	3.89729	5.97553	-31.2878	1.22347e-133	1.68926e-132	294.335	UP	SULF1
524	ENSG00000164418	-2.87199	-1.5002	19.9896	3.16271e-70	1.47187e-69	148.399	DOWN	GRIK2
525	ENSG00000166143	4.68816	-0.142869	-25.19	2.61011e-99	1.98517e-98	215.308	UP	PPP1R14D
526	ENSG00000171557	-5.98822	-1.63304	22.5744	1.45031e-84	8.53638e-84	181.38	DOWN	FGG
527	ENSG00000196664	3.04873	0.69221	-24.1255	2.70804e-93	1.86563e-92	201.464	UP	TLR7
528	ENSG00000185792	-2.16338	-0.952735	16.5792	4.5385e-52	1.54758e-51	106.667	DOWN	NLRP9
529	ENSG00000078098	3.21194	2.56931	-25.4119	1.44794e-100	1.11874e-99	218.199	UP	FAP
530	ENSG00000167900	2.73794	5.07865	-28.8508	5.36488e-120	5.84342e-119	262.926	UP	TK1
531	ENSG00000144410	-3.61417	-3.38913	29.3236	1.1771e-122	1.33908e-121	269.047	DOWN	CPO
532	ENSG00000109794	-2.23793	3.21027	21.0837	2.97214e-76	1.52424e-75	162.26	DOWN	FAM149A
533	ENSG00000184368	-4.63377	0.959029	21.2002	6.71538e-77	3.49148e-76	163.746	DOWN	MAP7D2
534	ENSG00000225556	2.06663	0.40312	-19.0111	6.61445e-65	2.81332e-64	136.166	UP	C2CD4D
535	ENSG00000134955	2.45415	2.27866	-27.7574	7.83467e-114	7.75504e-113	248.735	UP	SLC37A2
536	ENSG00000205022	-2.09012	-5.26025	21.4133	4.40757e-78	2.33414e-77	166.466	DOWN	PABPN1L
537	ENSG00000144354	3.80224	4.42914	-37.2992	2.31431e-166	5.87106e-165	369.686	UP	CDCA7
538	ENSG00000234741	-13.6993	-1.26902	327.139	0	0	1699.27	DOWN	GAS5
539	ENSG00000166262	-2.69378	-0.0480306	30.0551	9.28252e-127	1.13488e-125	278.494	DOWN	FAM227B
540	ENSG00000163710	-2.08136	-0.0471624	10.3588	1.92634e-23	3.9482e-23	41.0383	DOWN	PCOLCE2
541	ENSG00000135925	3.04107	0.999089	-18.2336	9.7915e-61	3.86568e-60	126.58	UP	WNT10A
542	ENSG00000169302	-5.68554	-1.51605	37.9921	4.99716e-170	1.36669e-168	378.127	DOWN	STK32A
543	ENSG00000127152	2.82238	3.11222	-31.4282	2.02583e-134	2.85231e-133	296.133	UP	BCL11B
544	ENSG00000242173	-5.80469	0.462589	27.6577	2.86416e-113	2.80309e-112	247.44	DOWN	ARHGDIG
545	ENSG00000177108	-3.34929	-3.63783	24.5252	1.49798e-95	1.06964e-94	206.658	DOWN	ZDHHC22
546	ENSG00000164694	5.2543	3.20039	-31.8233	1.29913e-136	1.90294e-135	301.182	UP	FNDC1
547	ENSG00000167065	2.61092	3.11294	-54.2049	1.57494e-248	1.07317e-246	558.905	UP	DUSP18
548	ENSG00000214575	-3.24317	-0.752793	20.2158	1.82113e-71	8.60768e-71	151.25	DOWN	CPEB1
549	ENSG00000106804	-2.66336	3.03812	26.0396	4.05754e-104	3.36695e-103	226.375	DOWN	C5
550	ENSG00000135220	2.85251	-0.384151	-10.4004	1.32308e-23	2.72042e-23	41.4111	UP	UGT2A3
551	ENSG00000164066	-3.37275	2.90193	45.6949	4.36253e-209	2.05905e-207	468.077	DOWN	INTU
552	ENSG00000168631	-2.1782	4.93935	6.72778	3.6695e-11	5.71775e-11	13.1068	DOWN	MUCL3
553	ENSG00000172023	-2.10989	-1.52546	6.907	1.14239e-11	1.80885e-11	14.2516	DOWN	REG1B
554	ENSG00000146021	-2.22192	2.81387	27.3279	2.09295e-111	1.98037e-110	243.149	DOWN	KLHL3
555	ENSG00000148826	-3.97125	-2.30543	14.6696	1.63718e-42	4.75024e-42	84.7241	DOWN	NKX6-2
556	ENSG00000174944	-2.19803	2.66206	19.8979	1.00423e-69	4.63894e-69	147.245	DOWN	P2RY14
557	ENSG00000157470	3.33778	1.38297	-33.3648	4.07709e-145	6.96313e-144	320.762	UP	FAM81A
558	ENSG00000183134	-3.15599	1.55977	21.7608	5.12402e-80	2.80277e-79	170.917	DOWN	PTGDR2
559	ENSG00000172828	2.19148	2.24457	-13.6815	8.46235e-38	2.26142e-37	73.9113	UP	CES3
560	ENSG00000235408	-2.35882	-4.94982	27.2027	1.06776e-110	9.93836e-110	241.52	DOWN	SNORA71B
561	ENSG00000062038	3.54221	3.83642	-29.7664	3.85126e-125	4.57953e-124	274.769	UP	CDH3
562	ENSG00000139200	-2.45182	0.376355	21.2215	5.11906e-77	2.66846e-76	164.017	DOWN	PIANP
563	ENSG00000104112	-3.33034	-0.329078	17.8251	1.44163e-58	5.48964e-58	121.597	DOWN	SCG3
564	ENSG00000167995	-2.25832	2.00911	34.5246	1.88406e-151	3.65196e-150	335.35	DOWN	BEST1
565	ENSG00000240065	2.37589	5.06877	-27.6792	2.1663e-113	2.12741e-112	247.719	UP	PSMB9
566	ENSG00000198088	2.56983	0.124448	-18.9063	2.43023e-64	1.02061e-63	134.867	UP	NUP62CL
567	ENSG00000214338	-2.44623	-1.35203	9.86629	1.52056e-21	3.01022e-21	36.7058	DOWN	SOGA3
568	ENSG00000198393	3.09952	2.03794	-59.5687	1.77926e-271	1.50521e-269	611.74	UP	ZNF26
569	ENSG00000154330	-2.85127	4.45322	16.3886	4.30671e-51	1.44219e-50	104.423	DOWN	PGM5
570	ENSG00000095970	3.70595	1.33511	-32.8691	2.16102e-142	3.50485e-141	314.488	UP	TREM2
571	ENSG00000165891	4.0755	1.75967	-30.9871	5.77156e-132	7.75933e-131	290.481	UP	E2F7
572	ENSG00000198930	2.30839	-3.68488	-8.7828	1.29712e-17	2.36135e-17	27.7439	UP	CSAG1
573	ENSG00000196074	-2.99029	1.53331	20.6951	4.18806e-74	2.06456e-73	157.317	DOWN	SYCP2
574	ENSG00000146755	-7.94533	-0.34466	33.1931	3.57074e-144	6.0211e-143	318.592	DOWN	TRIM50
575	ENSG00000134061	2.19251	1.62224	-18.5987	1.09449e-62	4.4851e-62	131.066	UP	CD180
576	ENSG00000147576	-6.41633	1.967	55.2667	3.48024e-253	2.48153e-251	569.625	DOWN	ADHFE1
577	ENSG00000185559	-3.89171	-3.58031	20.6169	1.13024e-73	5.53343e-73	156.326	DOWN	DLK1
578	ENSG00000137392	-5.55239	-2.72948	28.6773	5.08464e-119	5.46366e-118	260.678	DOWN	CLPS
579	ENSG00000100453	2.20121	1.77835	-17.1162	7.55349e-55	2.706e-54	113.051	UP	GZMB
580	ENSG00000174473	-4.01347	-2.55866	22.3985	1.4022e-83	8.10508e-83	179.113	DOWN	GALNTL6
581	ENSG00000207405	-5.20379	-4.51647	94.392	0	0	889.029	DOWN	SNORA64
582	ENSG00000145087	-2.60236	-1.64488	18.3053	4.06235e-61	1.61403e-60	127.458	DOWN	STXBP5L
583	ENSG00000167701	-2.61263	2.52439	15.6005	4.19356e-47	1.31995e-46	95.2636	DOWN	GPT
584	ENSG00000100024	-2.08191	-1.49327	16.6623	1.69514e-52	5.82402e-52	107.65	DOWN	UPB1
585	ENSG00000154451	2.01926	3.57848	-16.1054	1.19508e-49	3.90247e-49	101.108	UP	GBP5
586	ENSG00000140945	2.08277	3.24189	-22.1828	2.25796e-82	1.2796e-81	176.336	UP	CDH13
587	ENSG00000168772	-2.05239	-0.751548	16.0678	1.85326e-49	6.03298e-49	100.67	DOWN	CXXC4
588	ENSG00000139219	-7.00133	-1.06807	22.7017	2.80451e-85	1.67441e-84	183.021	DOWN	COL2A1
589	ENSG00000018869	-2.03967	-0.0108863	21.2166	5.44571e-77	2.83725e-76	163.955	DOWN	ZNF582
590	ENSG00000100288	-2.66893	4.06933	54.7798	4.67253e-251	3.23914e-249	564.725	DOWN	CHKB
591	ENSG00000108370	-3.04396	0.721081	23.0922	1.79729e-87	1.11438e-86	188.067	DOWN	RGS9
592	ENSG00000185290	-4.56618	-2.23961	21.1583	1.14721e-76	5.93523e-76	163.211	DOWN	NUPR2
593	ENSG00000197124	-2.162	1.05694	21.3604	8.66698e-78	4.56922e-77	165.791	DOWN	ZNF682
594	ENSG00000242732	-2.52615	3.02429	26.4015	3.63513e-106	3.13365e-105	231.088	DOWN	RTL5
595	ENSG00000099954	-3.57949	-0.573038	25.5656	1.9544e-101	1.53802e-100	220.201	DOWN	CECR2
596	ENSG00000240935	-2.12897	-5.45689	19.5755	5.76232e-68	2.57256e-67	143.201	DOWN	PLGLA
597	ENSG00000166664	2.72217	0.215264	-22.044	1.34806e-81	7.54952e-81	174.551	UP	CHRFAM7A
598	ENSG00000151715	2.6627	5.47032	-16.5948	3.77009e-52	1.28754e-51	106.852	UP	TMEM45B
599	ENSG00000136750	-2.73013	-4.77839	20.8118	9.48946e-75	4.73406e-74	158.8	DOWN	GAD2
600	ENSG00000171401	-4.14018	-0.0579274	15.2377	2.68122e-45	8.17386e-45	91.118	DOWN	KRT13
601	ENSG00000222041	2.21207	2.8202	-29.4771	1.61757e-123	1.87869e-122	271.032	UP	CYTOR
602	ENSG00000175497	-5.8646	-1.89124	32.2775	3.96992e-139	6.08285e-138	306.973	DOWN	DPP10
603	ENSG00000147614	3.53282	-1.47389	-21.7294	7.66948e-80	4.17793e-79	170.514	UP	ATP6V0D2
604	ENSG00000057468	-2.41888	-2.73404	18.1576	2.48453e-60	9.75489e-60	125.65	DOWN	MSH4
605	ENSG00000154734	-2.11027	6.19602	20.7906	1.24347e-74	6.18945e-74	158.53	DOWN	ADAMTS1
606	ENSG00000180957	2.13404	5.42576	-49.0871	2.85192e-225	1.58603e-223	505.348	UP	PITPNB
607	ENSG00000196632	-4.01261	-0.0589349	37.8317	3.50738e-169	9.3491e-168	376.179	DOWN	WNK3
608	ENSG00000078549	-7.28838	-1.9567	41.5222	2.53853e-188	9.24849e-187	420.257	DOWN	ADCYAP1R1
609	ENSG00000273173	5.95842	2.04812	-70.6708	9.03822049462295e-315	1.03113184099844e-312	711.399	UP	SNURF
610	ENSG00000260027	2.32492	3.14485	-19.263	2.8693e-66	1.24507e-65	139.299	UP	HOXB7
611	ENSG00000018236	-3.12694	0.996122	13.8962	8.28666e-39	2.25215e-38	76.2256	DOWN	CNTN1
612	ENSG00000135625	2.28284	-1.84667	-13.6129	1.77117e-37	4.69733e-37	73.1757	UP	EGR4
613	ENSG00000151164	2.29277	0.0323345	-35.768	3.5394e-158	7.69761e-157	350.838	UP	RAD9B
614	ENSG00000176490	-3.10443	1.22911	21.8948	9.17506e-81	5.07846e-80	172.635	DOWN	DIRAS1
615	ENSG00000240053	-3.95159	3.00744	65.2299	3.20451e-294	3.16723e-292	664.1	DOWN	LY6G5B
616	ENSG00000235740	3.43242	-2.7223	-28.3046	6.40505e-117	6.66373e-116	255.843	UP	PHACTR2-AS1
617	ENSG00000213927	-4.10525	-4.53634	49.0346	5.02285e-225	2.77787e-223	504.782	DOWN	CCL27
618	ENSG00000244094	-2.17189	-4.59949	12.2353	3.05436e-31	7.28383e-31	58.8823	DOWN	SPRR2F
619	ENSG00000183395	2.38631	-3.92858	-20.7261	2.8241e-74	1.39632e-73	157.711	UP	PMCH
620	ENSG00000174788	-2.82087	-2.14771	16.639	2.23274e-52	7.65791e-52	107.375	DOWN	PCP2
621	ENSG00000176597	2.41843	4.72084	-35.4711	1.40749e-156	2.97674e-155	347.155	UP	B3GNT5
622	ENSG00000153822	-5.77364	0.53768	23.598	2.55861e-90	1.67155e-89	194.617	DOWN	KCNJ16
623	ENSG00000124440	-4.65206	3.94177	28.3518	3.46719e-117	3.62231e-116	256.457	DOWN	HIF3A
624	ENSG00000184363	2.72119	5.98849	-17.6657	9.99468e-58	3.75012e-57	119.665	UP	PKP3
625	ENSG00000189134	-2.02043	-1.12108	18.6417	6.43389e-63	2.64469e-62	131.596	DOWN	NKAPL
626	ENSG00000100842	-2.18388	3.02384	22.3721	1.97179e-83	1.13612e-82	178.772	DOWN	EFS
627	ENSG00000147536	3.54772	2.04959	-42.9194	2.22148e-195	8.88814e-194	436.511	UP	GINS4
628	ENSG00000236824	-6.86938	-3.84347	100.314	0	0	927.424	DOWN	BCYRN1
629	ENSG00000187608	2.44261	4.8624	-25.8993	2.52564e-103	2.0573e-102	224.547	UP	ISG15
630	ENSG00000163885	-2.17083	-4.55109	21.0808	3.08287e-76	1.58022e-75	162.223	DOWN	CFAP100
631	ENSG00000167131	7.47217	-1.69964	-114.415	0	0	1011.34	UP	CCDC103
632	ENSG00000198018	2.21579	4.19257	-35.237	2.58636e-155	5.35095e-154	344.244	UP	ENTPD7
633	ENSG00000010310	-4.55973	0.754915	26.9452	3.04969e-109	2.76634e-108	238.169	DOWN	GIPR
634	ENSG00000110484	-2.22355	-5.4568	19.3378	1.12834e-66	4.92831e-66	140.231	DOWN	SCGB2A2
635	ENSG00000188375	3.5535	-0.101976	-37.6836	2.12728e-168	5.56633e-167	374.376	UP	H3-5
636	ENSG00000107295	-6.764	-0.745694	38.6934	1.02926e-173	2.96953e-172	386.616	DOWN	SH3GL2
637	ENSG00000106789	2.1733	5.22322	-22.2114	1.56405e-82	8.89383e-82	176.703	UP	CORO2A
638	ENSG00000162733	-2.89793	4.81549	23.3488	6.47903e-89	4.12612e-88	191.388	DOWN	DDR2
639	ENSG00000154485	-2.73748	-3.69721	26.4869	1.19372e-106	1.03711e-105	232.201	DOWN	MMP21
640	ENSG00000198300	-2.1073	1.93954	16.1041	1.21358e-49	3.96159e-49	101.093	DOWN	PEG3
641	ENSG00000178999	3.52982	2.84654	-26.6392	1.64168e-107	1.45091e-106	234.185	UP	AURKB
642	ENSG00000149294	-4.18151	3.62387	30.9314	1.17955e-131	1.57946e-130	289.766	DOWN	NCAM1
643	ENSG00000151376	-2.33096	4.13635	39.1027	7.4708e-176	2.23285e-174	391.543	DOWN	ME3
644	ENSG00000152266	-2.74351	-5.03422	19.7173	9.72925e-69	4.39865e-68	144.977	DOWN	PTH
645	ENSG00000198019	3.53555	0.579454	-32.9179	1.16497e-142	1.90645e-141	315.106	UP	FCGR1B
646	ENSG00000105650	-2.43613	2.55491	19.0022	7.38781e-65	3.13691e-64	136.056	DOWN	PDE4C
647	ENSG00000213366	-3.91079	4.15505	38.7444	5.56559e-174	1.61978e-172	387.231	DOWN	GSTM2
648	ENSG00000112486	2.61149	1.53292	-24.5324	1.36278e-95	9.73797e-95	206.752	UP	CCR6
649	ENSG00000122194	-2.0625	-5.43784	17.7433	3.89609e-58	1.47349e-57	120.605	DOWN	PLG
650	ENSG00000145020	-3.13946	3.47398	35.3312	8.01299e-156	1.66993e-154	345.416	DOWN	AMT
651	ENSG00000171863	-2.45922	7.47008	52.1328	2.81225e-239	1.78243e-237	537.601	DOWN	RPS7
652	ENSG00000167654	-3.64517	-2.26593	24.38	9.90497e-95	6.97787e-94	204.77	DOWN	ATCAY
653	ENSG00000182168	-2.39022	1.38188	22.4424	7.96605e-84	4.6314e-83	179.678	DOWN	UNC5C
654	ENSG00000141744	-4.63206	-0.867053	26.8776	7.35599e-109	6.63635e-108	237.289	DOWN	PNMT
655	ENSG00000167371	-2.71829	2.46664	31.7854	2.10648e-136	3.0765e-135	300.699	DOWN	PRRT2
656	ENSG00000159261	2.53322	-2.26233	-19.9012	9.62901e-70	4.44904e-69	147.287	UP	CLDN14
657	ENSG00000105173	2.0053	2.71213	-18.8306	6.21584e-64	2.59459e-63	133.929	UP	CCNE1
658	ENSG00000204531	-3.12972	1.13186	21.4425	3.03096e-78	1.60982e-77	166.841	DOWN	POU5F1
659	ENSG00000173991	-4.09625	-0.817977	36.039	1.23689e-159	2.76225e-158	354.193	DOWN	TCAP
660	ENSG00000204179	2.87851	-2.03204	-14.7946	4.03262e-43	1.17948e-42	86.1206	UP	PTPN20
661	ENSG00000087250	-4.42337	-2.78483	28.4366	1.15325e-117	1.21438e-116	257.557	DOWN	MT3
662	ENSG00000170315	2.32419	8.99313	-59.8826	8.92661e-273	7.78252e-271	614.732	UP	UBB
663	ENSG00000134548	-5.36203	-3.86424	49.446	6.0168e-227	3.41265e-225	509.207	DOWN	SPX
664	ENSG00000175414	-3.03684	1.81081	32.688	2.1518e-141	3.4259e-140	312.19	DOWN	ARL10
665	ENSG00000226650	5.56709	-2.19369	-59.3744	1.14073e-270	9.52914e-269	609.882	UP	KIF4B
666	ENSG00000121316	2.584	5.66237	-31.0892	1.55822e-132	2.11631e-131	291.79	UP	PLBD1
667	ENSG00000171017	5.69967	0.978525	-47.374	3.5528e-217	1.83286e-215	486.706	UP	LRRC8E
668	ENSG00000022267	-3.09036	6.83553	22.3007	4.94731e-83	2.83505e-82	177.853	DOWN	FHL1
669	ENSG00000174514	-3.86495	4.83207	20.3989	1.79517e-72	8.63422e-72	153.564	DOWN	MFSD4A
670	ENSG00000058085	3.32987	6.05305	-27.8337	2.90515e-114	2.89572e-113	249.727	UP	LAMC2
671	ENSG00000204949	2.33464	-4.33466	-15.0583	2.05945e-44	6.17555e-44	89.0856	UP	FAM83A-AS1
672	ENSG00000253506	6.46355	-1.80469	-40.9906	1.3111e-185	4.54446e-184	414.009	UP	NACA2
673	ENSG00000185002	-3.6792	-1.48666	14.1566	4.81757e-40	1.33792e-39	79.0598	DOWN	RFX6
674	ENSG00000008323	2.31303	4.10035	-17.9587	2.8294e-59	1.09115e-58	123.222	UP	PLEKHG6
675	ENSG00000125675	-3.55082	-0.860916	31.6428	1.30255e-135	1.86686e-134	298.877	DOWN	GRIA3
676	ENSG00000198854	-2.05871	-5.5783	19.4148	4.3089e-67	1.89404e-66	141.192	DOWN	C1orf68
677	ENSG00000166532	-2.54244	3.75567	26.2169	4.02818e-105	3.39909e-104	228.684	DOWN	RIMKLB
678	ENSG00000158445	-5.30013	0.0421592	25.293	6.81596e-100	5.21582e-99	216.65	DOWN	KCNB1
679	ENSG00000216775	2.919	2.0368	-34.483	3.17191e-151	6.11856e-150	334.829	UP	LOC730101
680	ENSG00000231389	2.20493	7.02505	-20.5854	1.68679e-73	8.242e-73	155.926	UP	HLA-DPA1
681	ENSG00000137098	-2.57688	-0.322927	30.3284	2.74267e-128	3.44386e-127	282.015	DOWN	SPAG8
682	ENSG00000228741	10.1677	1.35466	-111.752	0	0	996.238	UP	SPATA13
683	ENSG00000106819	2.08557	4.56686	-14.5563	5.79695e-42	1.66503e-41	83.4641	UP	ASPN
684	ENSG00000164045	2.29785	2.42732	-24.6481	3.02469e-96	2.19194e-95	208.257	UP	CDC25A
685	ENSG00000185818	-2.76822	0.0495689	18.6124	9.2412e-63	3.78929e-62	131.235	DOWN	NAT8L
686	ENSG00000273079	-2.72797	-2.51578	16.6163	2.92415e-52	1.0007e-51	107.106	DOWN	GRIN2B
687	ENSG00000118194	-3.09841	-1.45959	21.5212	1.10719e-78	5.91358e-78	167.847	DOWN	TNNT2
688	ENSG00000253955	-2.38611	-2.536	23.7095	6.02131e-91	3.97275e-90	196.063	DOWN	LOC285593
689	ENSG00000170323	-4.44933	1.69705	26.4479	1.98486e-106	1.71846e-105	231.693	DOWN	FABP4
690	ENSG00000167755	6.87338	-0.246606	-27.2242	8.06916e-111	7.53159e-110	241.8	UP	KLK6
691	ENSG00000182379	3.88474	-0.351248	-26.0748	2.56482e-104	2.13628e-103	226.834	UP	NXPH4
692	ENSG00000125319	2.33567	1.79185	-30.0779	6.9216e-127	8.47789e-126	278.787	UP	HROB
693	ENSG00000143502	-2.92779	2.30787	18.16	2.41273e-60	9.47487e-60	125.68	DOWN	SUSD4
694	ENSG00000023171	-2.53346	3.61564	17.0755	1.2305e-54	4.39482e-54	112.564	DOWN	GRAMD1B
695	ENSG00000128482	-4.26831	-0.140276	42.6479	5.13018e-194	2.01622e-192	433.371	DOWN	RNF112
696	ENSG00000140398	-3.12826	2.99923	40.6286	9.41682e-184	3.11786e-182	409.734	DOWN	NEIL1
697	ENSG00000123219	2.75358	2.01427	-29.0047	7.29819e-121	8.02801e-120	264.921	UP	CENPK
698	ENSG00000154016	3.6218	0.936511	-42.4827	3.47674e-193	1.34522e-191	431.457	UP	GRAP
699	ENSG00000178081	3.02001	-3.52181	-27.8868	1.45728e-114	1.45984e-113	250.417	UP	ULK4P3
700	ENSG00000064225	-2.35727	2.4003	29.9956	1.99926e-126	2.43237e-125	277.727	DOWN	ST3GAL6
701	ENSG00000181392	-2.19227	0.708706	11.717	5.30653e-29	1.21218e-28	53.7536	DOWN	SYNE4
702	ENSG00000168903	2.32403	-0.681233	-9.08919	1.08731e-18	2.02804e-18	30.1961	UP	BTNL3
703	ENSG00000139618	3.40871	2.9034	-39.021	1.99379e-175	5.89718e-174	390.561	UP	BRCA2
704	ENSG00000132698	2.30344	6.02292	-12.8286	7.03448e-34	1.75073e-33	64.9253	UP	RAB25
705	ENSG00000198881	2.69098	-4.135	-20.8742	4.29037e-75	2.15219e-74	159.593	UP	ASB12
706	ENSG00000173295	-2.01425	0.703801	24.2636	4.49853e-94	3.13593e-93	203.258	DOWN	FAM86B3P
707	ENSG00000137766	-2.08483	-3.1691	12.3276	1.20164e-31	2.8849e-31	59.8102	DOWN	UNC13C
708	ENSG00000180818	6.31349	-0.558867	-26.0257	4.86771e-104	4.02918e-103	226.193	UP	HOXC10
709	ENSG00000114450	2.31045	4.46578	-26.5015	9.87036e-107	8.59031e-106	232.392	UP	GNB4
710	ENSG00000205944	4.23046	-2.71527	-12.8022	9.25683e-34	2.29924e-33	64.652	UP	DAZ3
711	ENSG00000141338	-4.36834	3.04186	23.3098	1.07343e-88	6.80999e-88	190.883	DOWN	ABCA8
712	ENSG00000162763	-2.14436	-5.36082	17.6897	7.46913e-58	2.80989e-57	119.956	DOWN	LRRC52
713	ENSG00000081248	-2.51194	-4.41066	20.637	8.75586e-74	4.29616e-73	156.581	DOWN	CACNA1S
714	ENSG00000006788	-5.45589	-2.25835	25.6041	1.18313e-101	9.36234e-101	220.702	DOWN	MYH13
715	ENSG00000131187	3.87941	1.2115	-31.9036	4.65681e-137	6.86656e-136	302.208	UP	F12
716	ENSG00000173627	2.25441	-3.88861	-16.583	4.33519e-52	1.47902e-51	106.713	UP	APOBEC4
717	ENSG00000225921	3.00233	4.16422	-89.9584	0	0	858.893	UP	NOL7
718	ENSG00000178222	-2.23617	-0.132754	15.8967	1.36011e-48	4.36781e-48	98.6826	DOWN	RNF212
719	ENSG00000186642	-2.65841	3.61074	26.4163	2.99556e-106	2.58566e-105	231.282	DOWN	PDE2A
720	ENSG00000107159	-3.48495	4.58569	12.807	8.80617e-34	2.18866e-33	64.7017	DOWN	CA9
721	ENSG00000143171	-4.05875	-2.09279	25.4868	5.46021e-101	4.25334e-100	219.174	DOWN	RXRG
722	ENSG00000153495	-3.33056	-3.50504	29.4709	1.75244e-123	2.03297e-122	270.952	DOWN	TEX29
723	ENSG00000186081	-3.44797	0.0753747	14.3005	9.88931e-41	2.77967e-40	80.6374	DOWN	KRT5
724	ENSG00000225366	3.60604	-3.6541	-22.9814	7.53971e-87	4.62743e-86	186.635	UP	TDGF1P3
725	ENSG00000176386	-3.14149	0.591898	15.4976	1.36936e-46	4.27376e-46	94.0836	DOWN	CDC26
726	ENSG00000124678	-2.47353	-3.4053	15.2402	2.60491e-45	7.94484e-45	91.1468	DOWN	TCP11
727	ENSG00000104852	-2.07893	7.72569	59.7839	2.28406e-272	1.95713e-270	613.792	DOWN	SNRNP70
728	ENSG00000163032	2.59768	1.44371	-15.3824	5.13448e-46	1.58807e-45	92.7659	UP	VSNL1
729	ENSG00000100196	2.26867	5.19129	-28.1456	5.04744e-116	5.16516e-115	253.779	UP	KDELR3
730	ENSG00000136108	3.26868	4.4966	-46.1167	3.92137e-211	1.89565e-209	472.79	UP	CKAP2
731	ENSG00000072778	-2.01163	8.0911	46.1275	3.47805e-211	1.68542e-209	472.91	DOWN	ACADVL
732	ENSG00000178171	-2.79721	-2.18314	14.6646	1.73096e-42	5.01505e-42	84.6686	DOWN	AMER3
733	ENSG00000164746	2.51786	-3.73239	-18.1683	2.1789e-60	8.55998e-60	125.781	UP	C7orf57
734	ENSG00000131771	2.68351	4.83468	-13.168	2.01867e-35	5.17298e-35	68.4599	UP	PPP1R1B
735	ENSG00000120729	-3.23079	-1.09054	22.1008	6.48819e-82	3.65201e-81	175.282	DOWN	MYOT
736	ENSG00000007952	2.17228	-0.759729	-10.2002	7.99635e-23	1.62012e-22	39.6263	UP	NOX1
737	ENSG00000177301	-2.00176	-2.01687	13.123	3.24371e-35	8.28354e-35	67.9878	DOWN	KCNA2
738	ENSG00000129195	3.25449	1.28698	-26.5228	7.48073e-107	6.5248e-106	232.669	UP	PIMREG
739	ENSG00000171126	2.25387	-2.9938	-13.9215	6.29169e-39	1.71346e-38	76.5	UP	KCNG3
740	ENSG00000006377	2.00763	-2.88905	-8.93876	3.70226e-18	6.81941e-18	28.9838	UP	DLX6
741	ENSG00000146670	3.13802	3.46431	-31.3498	5.52601e-134	7.71516e-133	295.129	UP	CDCA5
742	ENSG00000112394	-2.78711	2.05578	19.6318	2.8431e-68	1.27614e-67	143.907	DOWN	SLC16A10
743	ENSG00000186567	-2.21462	2.36007	24.3983	7.80076e-95	5.50715e-94	205.009	DOWN	CEACAM19
744	ENSG00000198010	-2.23326	-2.46435	17.5622	3.50493e-57	1.30479e-56	118.413	DOWN	DLGAP2
745	ENSG00000185880	-5.05973	1.01955	57.0436	7.53113e-261	5.71707e-259	587.273	DOWN	TRIM69
746	ENSG00000050030	-3.7251	0.30293	24.5569	9.9113e-96	7.09753e-95	207.071	DOWN	NEXMIF
747	ENSG00000083857	2.00425	7.71471	-33.2875	1.08248e-144	1.83617e-143	319.785	UP	FAT1
748	ENSG00000214946	-2.50113	-4.78722	21.2781	2.48271e-77	1.30064e-76	164.74	DOWN	TBC1D26
749	ENSG00000112494	4.78944	-2.4255	-22.2148	1.4953e-82	8.50773e-82	176.748	UP	UNC93A
750	ENSG00000118242	3.1257	2.22874	-45.3828	1.44548e-207	6.72703e-206	464.576	UP	MREG
751	ENSG00000147571	-2.20323	-5.06689	15.3557	6.97025e-46	2.1502e-45	92.4611	DOWN	CRH
752	ENSG00000171345	2.58616	8.50358	-13.7777	2.99527e-38	8.06373e-38	74.9457	UP	KRT19
753	ENSG00000197238	2.46202	-3.71909	-22.9697	8.77662e-87	5.37501e-86	186.483	UP	H4C11
754	ENSG00000183671	2.16319	-2.00907	-13.4374	1.15935e-36	3.02846e-36	71.3047	UP	GPR1
755	ENSG00000151967	4.86349	1.30345	-40.5307	2.99996e-183	9.80266e-182	408.576	UP	SCHIP1
756	ENSG00000104177	-2.9491	3.06269	20.1326	5.20658e-71	2.44875e-70	150.201	DOWN	MYEF2
757	ENSG00000114923	-2.06144	1.8015	13.5685	2.85317e-37	7.53884e-37	72.7008	DOWN	SLC4A3
758	ENSG00000133980	3.07722	-2.68007	-16.3432	7.35008e-51	2.45433e-50	103.89	UP	VRTN
759	ENSG00000188508	-4.16486	-4.05323	26.3157	1.11164e-105	9.50486e-105	229.971	DOWN	KRTDAP
760	ENSG00000162267	-2.51549	-0.518342	15.4819	1.64095e-46	5.1142e-46	93.9032	DOWN	ITIH3
761	ENSG00000105011	3.77626	3.56399	-32.7467	1.02122e-141	1.63502e-140	312.935	UP	ASF1B
762	ENSG00000088280	-2.50789	4.61662	32.1828	1.32642e-138	2.01537e-137	305.766	DOWN	ASAP3
763	ENSG00000188660	-2.57433	0.591483	18.0358	1.10258e-59	4.28684e-59	124.163	DOWN	LINC00319
764	ENSG00000176533	-2.27962	3.16707	24.4835	2.5774e-95	1.83647e-94	206.116	DOWN	GNG7
765	ENSG00000171772	-2.47597	-3.02634	14.4925	1.17959e-41	3.36772e-41	82.7561	DOWN	SYCE1
766	ENSG00000203747	2.93706	4.21369	-24.6358	3.55094e-96	2.56957e-95	208.097	UP	FCGR3A
767	ENSG00000132646	2.03622	6.45297	-33.0646	1.81618e-143	3.02419e-142	316.965	UP	PCNA
768	ENSG00000171303	-2.74503	2.08008	17.3321	5.64257e-56	2.06062e-55	115.64	DOWN	KCNK3
769	ENSG00000132464	-2.2957	-1.10718	13.4756	7.71177e-37	2.02001e-36	71.7107	DOWN	ENAM
770	ENSG00000231500	-2.18207	8.57875	32.4577	4.01183e-140	6.2673e-139	309.265	DOWN	RPS18
771	ENSG00000091844	-3.0625	-0.449808	32.8824	1.8266e-142	2.96729e-141	314.657	DOWN	RGS17
772	ENSG00000156970	3.86527	3.23444	-31.5253	5.84749e-135	8.31518e-134	297.375	UP	BUB1B
773	ENSG00000167767	4.19048	2.42967	-27.6708	2.41637e-113	2.36949e-112	247.609	UP	KRT80
774	ENSG00000080293	-3.91383	-0.467502	19.8391	2.10248e-69	9.66521e-69	146.507	DOWN	SCTR
775	ENSG00000213714	-2.43398	-3.0562	22.497	3.93591e-84	2.29969e-83	180.382	DOWN	FAM209B
776	ENSG00000203811	4.69946	-2.9879	-43.2367	5.73448e-197	2.32229e-195	440.169	UP	H3C14
777	ENSG00000168040	3.13783	3.78765	-64.9462	4.08737e-293	3.9807e-291	661.555	UP	FADD
778	ENSG00000203867	-3.89128	0.102003	30.2237	1.05684e-127	1.31627e-126	280.667	DOWN	RBM20
779	ENSG00000205209	-4.95541	-3.70152	56.6649	3.14047e-259	2.34829e-257	583.543	DOWN	SCGB2B2
780	ENSG00000163075	-2.39389	-0.226482	11.7296	4.68779e-29	1.07219e-28	53.8769	DOWN	CFAP221
781	ENSG00000186009	-10.6187	1.08301	30.2354	9.09315e-128	1.13536e-126	280.817	DOWN	ATP4B
782	ENSG00000196167	-2.56323	4.0267	15.6879	1.52951e-47	4.8417e-47	96.2693	DOWN	COLCA1
783	ENSG00000164764	-2.8963	3.23681	23.9367	3.14851e-92	2.12796e-91	199.012	DOWN	SBSPON
784	ENSG00000180440	-4.33779	-3.25266	29.6647	1.43208e-124	1.6878e-123	273.456	DOWN	SERTM1
785	ENSG00000183780	-2.56596	-2.01819	16.5605	5.66063e-52	1.92529e-51	106.447	DOWN	SLC35F3
786	ENSG00000117724	4.52201	4.78944	-37.6404	3.59845e-168	9.35457e-167	373.85	UP	CENPF
787	ENSG00000112309	-2.2147	0.0391234	30.015	1.5581e-126	1.8968e-125	277.976	DOWN	B3GAT2
788	ENSG00000227372	-2.74099	3.96273	32.0071	1.24389e-137	1.8533e-136	303.528	DOWN	TP73-AS1
789	ENSG00000118520	-3.30245	-3.0753	27.316	2.44295e-111	2.30607e-110	242.995	DOWN	ARG1
790	ENSG00000150045	-2.07919	-1.94625	17.544	4.37091e-57	1.62414e-56	118.192	DOWN	KLRF1
791	ENSG00000091128	-3.58785	-2.56498	27.348	1.60994e-111	1.52841e-110	243.412	DOWN	LAMB4
792	ENSG00000113231	-3.10038	1.92452	28.9774	1.03958e-120	1.14165e-119	264.567	DOWN	PDE8B
793	ENSG00000159251	-2.06298	1.9302	10.4204	1.10418e-23	2.27526e-23	41.5905	DOWN	ACTC1
794	ENSG00000204930	-2.42242	-2.8935	16.6023	3.45191e-52	1.17949e-51	106.94	DOWN	FAM221B
795	ENSG00000198286	2.15538	3.45588	-16.6767	1.42925e-52	4.91726e-52	107.82	UP	CARD11
796	ENSG00000090534	-2.05451	-1.38763	14.5706	4.9464e-42	1.42298e-41	83.6222	DOWN	THPO
797	ENSG00000267534	2.25885	2.36928	-34.2197	8.61644e-150	1.61984e-148	331.527	UP	S1PR2
798	ENSG00000111537	2.64494	-2.76866	-14.5785	4.52636e-42	1.30327e-41	83.7107	UP	IFNG
799	ENSG00000240194	-2.1989	-3.52624	11.1279	1.56125e-26	3.4025e-26	48.1049	DOWN	CYMP
800	ENSG00000060718	4.40976	1.01298	-19.1751	8.59483e-66	3.70537e-65	138.204	UP	COL11A1
801	ENSG00000088543	-2.88828	2.50397	40.5087	3.8888e-183	1.26656e-181	408.316	DOWN	C3orf18
802	ENSG00000067048	-2.30642	1.99194	6.13028	1.48956e-09	2.20944e-09	9.48229	DOWN	DDX3Y
803	ENSG00000178385	2.59021	3.20638	-51.7401	1.68816e-237	1.04997e-235	533.506	UP	PLEKHM3
804	ENSG00000137198	-3.09839	3.36408	30.1306	3.50603e-127	4.32888e-126	279.467	DOWN	GMPR
805	ENSG00000040731	-2.57763	-3.34185	15.6175	3.44917e-47	1.08736e-46	95.4585	DOWN	CDH10
806	ENSG00000178125	-2.27957	-5.25301	22.0826	8.20735e-82	4.60928e-81	175.047	DOWN	PPP1R42
807	ENSG00000205413	2.4479	5.04739	-25.1177	6.6881e-99	5.05405e-98	214.368	UP	SAMD9
808	ENSG00000129354	2.04202	5.57662	-10.383	1.54931e-23	3.18099e-23	41.2544	UP	AP1M2
809	ENSG00000197291	-2.28684	0.462484	22.6555	5.09001e-85	3.02357e-84	182.426	DOWN	RAMP2-AS1
810	ENSG00000139144	-3.62391	2.03635	11.2534	4.7279e-27	1.04209e-26	49.2917	DOWN	PIK3C2G
811	ENSG00000198125	-3.84851	-1.41628	22.8337	5.09302e-86	3.07941e-85	184.726	DOWN	MB
812	ENSG00000140832	2.96269	3.18852	-23.3355	7.69493e-89	4.89265e-88	191.216	UP	MARVELD3
813	ENSG00000169752	-5.20885	0.0601547	33.8647	7.46724e-148	1.34673e-146	327.064	DOWN	NRG4
814	ENSG00000162433	-2.38275	4.55984	25.4587	7.87513e-101	6.11065e-100	218.808	DOWN	AK4
815	ENSG00000157765	2.73526	0.266989	-11.195	8.25062e-27	1.80856e-26	48.7385	UP	SLC34A2
816	ENSG00000224940	-3.54655	-1.67443	21.315	1.54895e-77	8.13166e-77	165.211	DOWN	PRRT4
817	ENSG00000184271	-2.30621	3.23567	32.064	6.02378e-138	9.03568e-137	304.253	DOWN	POU6F1
818	ENSG00000122756	-3.72056	0.840832	18.3466	2.44444e-61	9.7626e-61	127.965	DOWN	CNTFR
819	ENSG00000100522	2.27083	5.33594	-42.5785	1.14495e-193	4.46463e-192	432.568	UP	GNPNAT1
820	ENSG00000135063	-3.94536	2.94604	24.6977	1.58591e-96	1.15684e-95	208.902	DOWN	FAM189A2
821	ENSG00000163362	3.95179	5.79573	-24.4357	4.79556e-95	3.40239e-94	205.495	UP	INAVA
822	ENSG00000187824	-2.04378	2.79392	24.8806	1.46619e-97	1.0886e-96	211.282	DOWN	TMEM220
823	ENSG00000065618	2.111	3.41737	-10.8951	1.39675e-25	2.99014e-25	45.9286	UP	COL17A1
824	ENSG00000121454	-3.48361	-0.392825	43.7141	2.39384e-199	1.00617e-197	445.648	DOWN	LHX4
825	ENSG00000131019	3.62905	-0.117674	-29.4201	3.3774e-123	3.8842e-122	270.296	UP	ULBP3
826	ENSG00000198673	-2.3159	-0.864936	18.557	1.83137e-62	7.46951e-62	130.552	DOWN	TAFA2
827	ENSG00000213397	3.03156	2.6671	-57.3676	3.13308e-262	2.39662e-260	590.452	UP	HAUS7
828	ENSG00000237541	2.42764	1.63205	-12.0178	2.70614e-30	6.33686e-30	56.7126	UP	HLA-DQA1
829	ENSG00000155918	2.41403	-3.40176	-13.0667	5.85683e-35	1.48768e-34	67.3995	UP	RAET1L
830	ENSG00000105398	-5.10289	-1.4605	18.0828	6.20587e-60	2.42229e-59	124.737	DOWN	SULT2A1
831	ENSG00000255398	2.06439	-1.9501	-11.5213	3.5824e-28	8.05526e-28	51.8554	UP	HCAR3
832	ENSG00000198467	-2.26067	7.98052	16.5487	6.50791e-52	2.2097e-51	106.308	DOWN	TPM2
833	ENSG00000183734	4.2787	2.20404	-25.839	5.54232e-103	4.48713e-102	223.762	UP	ASCL2
834	ENSG00000102780	-2.30288	3.44721	27.9718	4.82755e-115	4.89001e-114	251.522	DOWN	DGKH
835	ENSG00000136275	2.1989	-4.81524	-22.6752	3.94569e-85	2.34731e-84	182.68	UP	C7orf69
836	ENSG00000157119	-2.62747	-4.97421	23.4471	1.81133e-89	1.16543e-88	192.661	DOWN	KLHL40
837	ENSG00000110195	-2.12624	0.93418	8.08221	2.92603e-15	5.04998e-15	22.3916	DOWN	FOLR1
838	ENSG00000132693	-3.35561	-3.70407	18.9318	1.77204e-64	7.47018e-64	135.182	DOWN	CRP
839	ENSG00000119938	-2.91939	3.02716	22.8639	3.44727e-86	2.09066e-85	185.116	DOWN	PPP1R3C
840	ENSG00000198554	2.00124	3.03306	-30.6246	6.0717e-130	7.88176e-129	285.825	UP	WDHD1
841	ENSG00000171189	-2.65571	-2.77234	21.8134	2.61132e-80	1.43622e-79	171.59	DOWN	GRIK1
842	ENSG00000118729	-3.5117	1.40263	17.3933	2.69805e-56	9.90013e-56	116.376	DOWN	CASQ2
843	ENSG00000164932	3.51644	3.55107	-34.3553	1.57176e-150	2.9943e-149	333.228	UP	CTHRC1
844	ENSG00000077264	-5.03989	0.576533	33.6672	8.97884e-147	1.57663e-145	324.577	DOWN	PAK3
845	ENSG00000108439	2.23619	4.96078	-53.8085	8.91152e-247	5.97042e-245	554.869	UP	PNPO
846	ENSG00000205560	-2.05889	3.76985	22.6343	6.69025e-85	3.96e-84	182.153	DOWN	CPT1B
847	ENSG00000253873	6.20669	3.36813	-75.5313	0	0	751.361	UP	PCDHGA11
848	ENSG00000163739	3.73789	3.90443	-24.0862	4.51446e-93	3.09942e-92	200.953	UP	CXCL1
849	ENSG00000154065	-2.75476	2.50371	23.9154	4.15405e-92	2.80093e-91	198.735	DOWN	ANKRD29
850	ENSG00000072163	-2.42919	5.28987	19.9364	6.18393e-70	2.86788e-69	147.729	DOWN	LIMS2
851	ENSG00000167964	-2.89162	1.24404	16.8883	1.15281e-53	4.04e-53	110.332	DOWN	RAB26
852	ENSG00000204022	-4.54065	-4.45367	38.0452	2.62122e-170	7.21831e-169	378.773	DOWN	LIPJ
853	ENSG00000122641	3.76542	3.14502	-29.1568	1.0182e-121	1.13629e-120	266.89	UP	INHBA
854	ENSG00000165556	8.18139	0.780558	-40.8913	4.22672e-185	1.44497e-183	412.839	UP	CDX2
855	ENSG00000137757	2.47218	-1.95993	-13.2306	1.04249e-35	2.68317e-35	69.1178	UP	CASP5
856	ENSG00000257017	-3.05352	-1.29162	14.7624	5.78609e-43	1.68814e-42	85.7608	DOWN	HP
857	ENSG00000116147	-2.48656	-2.93304	16.5204	9.09127e-52	3.08005e-51	105.974	DOWN	TNR
858	ENSG00000163599	2.03356	0.675226	-17.1125	7.89829e-55	2.82851e-54	113.006	UP	CTLA4
859	ENSG00000105141	-3.16993	-4.94833	25.1845	2.80219e-99	2.12883e-98	215.237	DOWN	CASP14
860	ENSG00000169224	-2.60232	-1.50311	19.4681	2.21263e-67	9.77327e-67	141.858	DOWN	GCSAML
861	ENSG00000126259	-2.63438	-1.36461	13.5086	5.41822e-37	1.42466e-36	72.0622	DOWN	KIRREL2
862	ENSG00000007171	4.07192	0.883248	-19.7547	6.08109e-69	2.76621e-68	145.447	UP	NOS2
863	ENSG00000105374	2.01687	2.30419	-17.1883	3.17956e-55	1.14688e-54	113.914	UP	NKG7
864	ENSG00000108244	3.92381	0.0119834	-16.5723	4.92066e-52	1.67675e-51	106.587	UP	KRT23
865	ENSG00000205002	-3.28742	-0.936276	16.9657	4.57431e-54	1.61553e-53	111.254	DOWN	AARD
866	ENSG00000176387	2.12865	4.03893	-17.215	2.30829e-55	8.34118e-55	114.234	UP	HSD11B2
867	ENSG00000024526	4.71402	2.44094	-35.0036	4.7379e-154	9.59354e-153	341.336	UP	DEPDC1
868	ENSG00000214954	-2.07728	-1.75745	19.3264	1.30047e-66	5.67394e-66	140.089	DOWN	LRRC69
869	ENSG00000021826	3.02275	2.84766	-12.9237	2.61442e-34	6.55083e-34	65.9104	UP	CPS1
870	ENSG00000149506	-4.14696	-2.99389	30.5242	2.20763e-129	2.82535e-128	284.535	DOWN	ZP1
871	ENSG00000171385	-2.04742	2.53478	15.1665	6.02605e-45	1.82814e-44	90.3107	DOWN	KCND3
872	ENSG00000100557	3.05271	-2.67468	-13.1612	2.16948e-35	5.55516e-35	68.3882	UP	CCDC198
873	ENSG00000168785	-2.54286	2.46128	28.3907	2.09314e-117	2.19252e-116	256.961	DOWN	TSPAN5
874	ENSG00000165495	-2.57585	1.18261	22.8269	5.56089e-86	3.35925e-85	184.638	DOWN	PKNOX2
875	ENSG00000169607	4.30121	2.02925	-34.3194	2.46674e-150	4.6948e-149	332.777	UP	CKAP2L
876	ENSG00000143226	2.16415	4.82992	-25.229	1.56933e-99	1.19495e-98	215.817	UP	FCGR2C
877	ENSG00000170425	2.58238	1.0901	-22.0895	7.51047e-82	4.22147e-81	175.135	UP	ADORA2B
878	ENSG00000178597	-3.09443	1.29	10.6727	1.10078e-24	2.31411e-24	43.8789	DOWN	PSAPL1
879	ENSG00000111206	4.46533	4.70603	-41.9334	2.07358e-190	7.68071e-189	425.065	UP	FOXM1
880	ENSG00000214376	-3.06673	-1.01741	22.7322	1.88995e-85	1.13244e-84	183.416	DOWN	VSTM5
881	ENSG00000198753	-2.47775	3.26766	15.7061	1.24009e-47	3.92927e-47	96.4785	DOWN	PLXNB3
882	ENSG00000171631	2.20325	2.07221	-24.3829	9.53161e-95	6.72196e-94	204.809	UP	P2RY6
883	ENSG00000160460	-2.46057	1.27869	18.7762	1.2191e-63	5.06542e-63	133.257	DOWN	SPTBN4
884	ENSG00000101180	-2.47021	-4.25021	17.9568	2.8951e-59	1.11606e-58	123.2	DOWN	HRH3
885	ENSG00000138615	-2.23111	3.02396	11.6479	1.04367e-28	2.37268e-28	53.0812	DOWN	CILP
886	ENSG00000148344	2.64914	1.9675	-23.515	7.50611e-90	4.86241e-89	193.542	UP	PTGES
887	ENSG00000177943	-2.22441	3.16582	23.8698	7.50575e-92	5.03705e-91	198.144	DOWN	MAMDC4
888	ENSG00000170049	-2.98948	0.178265	34.1953	1.16954e-149	2.19043e-148	331.221	DOWN	KCNAB3
889	ENSG00000177494	2.91123	-1.47021	-20.5411	2.95926e-73	1.44031e-72	155.364	UP	ZBED2
890	ENSG00000121005	2.50057	1.60175	-18.4542	6.50489e-62	2.62682e-61	129.287	UP	CRISPLD1
891	ENSG00000109265	4.79915	3.14896	-56.3879	4.86568e-258	3.5979e-256	580.802	UP	CRACD
892	ENSG00000232040	-2.04331	-1.37737	10.5923	2.30518e-24	4.81563e-24	43.1452	DOWN	ZBED9
893	ENSG00000203877	-2.61796	-4.62239	19.5393	9.07088e-68	4.03431e-67	142.748	DOWN	RIPPLY2
894	ENSG00000111701	3.39336	-1.67637	-15.0773	1.6602e-44	4.9896e-44	89.3004	UP	APOBEC1
895	ENSG00000168255	2.89579	4.73742	-56.0801	1.03178e-256	7.57333e-255	577.748	UP	POLR2J3
896	ENSG00000186818	2.36162	2.5296	-21.4891	1.66829e-78	8.87962e-78	167.437	UP	LILRB4
897	ENSG00000165810	-2.67736	3.61035	25.4743	6.42541e-101	4.99157e-100	219.011	DOWN	BTNL9
898	ENSG00000185900	3.00637	1.82146	-40.993	1.27485e-185	4.4342e-184	414.037	UP	POMK
899	ENSG00000271321	4.26405	-2.27652	-40.9993	1.18363e-185	4.12412e-184	414.112	UP	CTAGE6
900	ENSG00000259974	-3.07301	3.59317	10.4403	9.21653e-24	1.90209e-23	41.7698	DOWN	LINC00261
901	ENSG00000166793	-2.36199	-0.406513	23.3702	4.90561e-89	3.13009e-88	191.666	DOWN	YPEL4
902	ENSG00000151729	-2.64087	5.69283	37.6022	5.73081e-168	1.48592e-166	373.385	DOWN	SLC25A4
903	ENSG00000166415	3.98555	1.70404	-16.4995	1.16341e-51	3.93685e-51	105.728	UP	WDR72
904	ENSG00000124251	-4.77274	-4.08943	52.9534	5.73728e-243	3.7311e-241	546.099	DOWN	TP53TG5
905	ENSG00000147570	2.88954	-2.10504	-19.8388	2.11301e-69	9.7114e-69	146.502	UP	DNAJC5B
906	ENSG00000139190	-2.07857	3.60036	32.4379	5.1564e-140	8.03022e-139	309.014	DOWN	VAMP1
907	ENSG00000137675	-2.34101	-4.92012	18.9268	1.88466e-64	7.93822e-64	135.121	DOWN	MMP27
908	ENSG00000158104	-3.41645	-1.82153	23.6	2.49385e-90	1.62978e-89	194.643	DOWN	HPD
909	ENSG00000256713	-9.20446	0.0939835	23.6117	2.14066e-90	1.40126e-89	194.795	DOWN	PGA5
910	ENSG00000142615	-5.50346	-4.06317	40.8994	3.84144e-185	1.31551e-183	412.934	DOWN	CELA2A
911	ENSG00000189129	-2.51194	1.54863	22.0183	1.87663e-81	1.04861e-80	174.22	DOWN	PLAC9
912	ENSG00000167653	-4.63895	5.87436	14.2721	1.35325e-40	3.79462e-40	80.3249	DOWN	PSCA
913	ENSG00000232070	3.57013	0.393545	-27.9378	7.50939e-115	7.57963e-114	251.08	UP	TMEM253
914	ENSG00000260389	2.5295	-3.90907	-20.4892	5.71739e-73	2.76856e-72	154.707	UP	WBP11P1
915	ENSG00000130005	-2.54251	2.93277	21.6454	2.25322e-79	1.21714e-78	169.437	DOWN	GAMT
916	ENSG00000124003	-3.33775	-3.81492	20.4643	7.83328e-73	3.78672e-72	154.392	DOWN	MOGAT1
917	ENSG00000132518	-2.29575	-3.31262	16.4265	2.75585e-51	9.25961e-51	104.868	DOWN	GUCY2D
918	ENSG00000168802	2.28501	5.78518	-79.2567	0	0	780.637	UP	CHTF8
919	ENSG00000147604	-5.77671	6.10516	71.9451	2.07033268233316e-319	2.43142302992446e-317	722.078	DOWN	RPL7
920	ENSG00000148671	8.76837	0.629385	-66.6838	7.82814e-300	8.14004e-298	677.018	UP	ADIRF
921	ENSG00000076555	-2.57632	5.44337	30.9188	1.3867e-131	1.8556e-130	289.604	DOWN	ACACB
922	ENSG00000169994	3.02848	3.57583	-16.2838	1.47734e-50	4.90605e-50	103.193	UP	MYO7B
923	ENSG00000166961	2.20219	-3.50412	-11.8688	1.18877e-29	2.74824e-29	55.241	UP	MS4A15
924	ENSG00000237125	-4.30286	1.54199	18.7153	2.59252e-63	1.07363e-62	132.504	DOWN	HAND2-AS1
925	ENSG00000157542	-3.48979	-2.42746	26.04	4.04043e-104	3.35415e-103	226.379	DOWN	KCNJ6
926	ENSG00000158402	3.83822	1.23816	-28.7421	2.19323e-119	2.37719e-118	261.519	UP	CDC25C
927	ENSG00000140465	-2.87013	-2.90016	14.2266	2.23216e-40	6.24249e-40	79.8262	DOWN	CYP1A1
928	ENSG00000176402	-3.80787	-2.50118	29.0212	5.89331e-121	6.48979e-120	265.135	DOWN	GJC3
929	ENSG00000122375	-3.30046	-3.87966	25.4865	5.47762e-101	4.26524e-100	219.17	DOWN	OPN4
930	ENSG00000208772	-2.35786	-4.10358	18.6517	5.69147e-63	2.34289e-62	131.719	DOWN	SNORD94
931	ENSG00000204305	-2.11152	1.54133	30.4781	3.99722e-129	5.08309e-128	283.941	DOWN	AGER
932	ENSG00000125409	-2.00076	-2.584	17.3368	5.33314e-56	1.94833e-55	115.696	DOWN	TEKT3
933	ENSG00000158714	2.90814	3.26401	-31.8159	1.42644e-136	2.08637e-135	301.089	UP	SLAMF8
934	ENSG00000181449	-2.1552	2.30318	10.4349	9.67561e-24	1.99621e-23	41.7216	DOWN	SOX2
935	ENSG00000133134	-3.67365	1.02012	20.048	1.51442e-70	7.07758e-70	149.135	DOWN	BEX2
936	ENSG00000112981	-2.6333	-0.693205	20.9796	1.12012e-75	5.68316e-75	160.935	DOWN	NME5
937	ENSG00000136531	-2.20765	-0.251567	12.6663	3.77088e-33	9.28421e-33	63.2543	DOWN	SCN2A
938	ENSG00000122133	2.76004	-4.16561	-14.074	1.19194e-39	3.28962e-39	78.1573	UP	PAEP
939	ENSG00000102313	2.49692	-4.21211	-14.7167	9.66246e-43	2.8117e-42	85.2497	UP	ITIH6
940	ENSG00000163016	-2.45164	-3.25509	21.2618	3.05787e-77	1.59859e-76	164.532	DOWN	ALMS1P1
941	ENSG00000011201	2.26617	2.35808	-21.2809	2.39478e-77	1.25523e-76	164.776	UP	ANOS1
942	ENSG00000141750	-3.09373	-2.25288	22.2677	7.56663e-83	4.33107e-82	177.428	DOWN	STAC2
943	ENSG00000116183	-3.83206	-1.02697	21.7293	7.67712e-80	4.18095e-79	170.513	DOWN	PAPPA2
944	ENSG00000161634	-3.59764	-5.14783	31.9878	1.59246e-137	2.36735e-136	303.281	DOWN	DCD
945	ENSG00000175329	3.44686	-3.27339	-13.4969	6.1424e-37	1.61296e-36	71.9372	UP	ISX
946	ENSG00000198353	4.80619	0.619239	-46.9075	6.06446e-215	3.06524e-213	481.565	UP	HOXC4
947	ENSG00000118271	-3.27405	0.110767	12.1023	1.16276e-30	2.74144e-30	57.5527	DOWN	TTR
948	ENSG00000125820	-3.02222	-3.06009	13.7054	6.54226e-38	1.75136e-37	74.1676	DOWN	NKX2-2
949	ENSG00000146453	-2.76814	-3.48097	17.2757	1.11303e-55	4.04546e-55	114.962	DOWN	PNLDC1
950	ENSG00000165966	-2.96219	0.446423	13.3074	4.62083e-36	1.19408e-35	69.9279	DOWN	PDZRN4
951	ENSG00000151846	7.50578	3.18469	-104.879	0	0	955.69	UP	PABPC3
952	ENSG00000165553	-2.4833	-4.30359	12.0548	1.86951e-30	4.3927e-30	57.0804	DOWN	NGB
953	ENSG00000158825	2.35431	1.91861	-18.4366	8.07696e-62	3.25771e-61	129.071	UP	CDA
954	ENSG00000183742	4.16374	4.57372	-25.7578	1.59712e-102	1.28058e-101	222.704	UP	MACC1
955	ENSG00000173452	-2.64431	-4.44116	21.1429	1.39531e-76	7.20761e-76	163.015	DOWN	TMEM196
956	ENSG00000186976	-2.18121	-0.212633	21.1255	1.74317e-76	8.97895e-76	162.793	DOWN	EFCAB6
957	ENSG00000213533	-2.38603	4.00597	66.8388	1.99821e-300	2.0887e-298	678.383	DOWN	STIMATE
958	ENSG00000154316	-4.80625	-2.94194	35.1253	1.0393e-154	2.13035e-153	342.853	DOWN	TDH
959	ENSG00000174442	2.02915	4.06924	-39.6449	1.12756e-178	3.4902e-177	398.04	UP	ZWILCH
960	ENSG00000164684	-2.48824	4.01517	23.1686	6.68384e-88	4.17792e-87	189.056	DOWN	ZNF704
961	ENSG00000235703	-3.1326	1.45623	40.9702	1.66741e-185	5.75948e-184	413.769	DOWN	LINC00894
962	ENSG00000154655	-2.76797	1.37048	22.3773	1.84287e-83	1.06246e-82	178.84	DOWN	L3MBTL4
963	ENSG00000110092	2.23625	7.13964	-28.1581	4.29268e-116	4.39955e-115	253.941	UP	CCND1
964	ENSG00000134463	-3.25498	2.85236	21.1937	7.2967e-77	3.79174e-76	163.663	DOWN	ECHDC3
965	ENSG00000122735	-3.27366	-3.90207	23.9842	1.69829e-92	1.15446e-91	199.629	DOWN	DNAI1
966	ENSG00000123999	-2.31085	-1.65658	12.7454	1.66668e-33	4.12589e-33	64.0668	DOWN	INHA
967	ENSG00000143590	2.86147	2.59939	-27.462	3.65506e-112	3.50833e-111	244.894	UP	EFNA3
968	ENSG00000177103	-3.48675	-0.660414	21.1637	1.07031e-76	5.54742e-76	163.28	DOWN	DSCAML1
969	ENSG00000147655	-3.8505	0.442215	20.0372	1.73499e-70	8.1008e-70	148.999	DOWN	RSPO2
970	ENSG00000009724	-2.10173	0.997263	24.4686	3.12873e-95	2.22454e-94	205.922	DOWN	MASP2
971	ENSG00000179593	-2.49279	1.3274	15.625	3.16276e-47	9.97858e-47	95.5449	DOWN	ALOX15B
972	ENSG00000153976	2.04261	0.546511	-18.8828	3.25384e-64	1.36419e-63	134.576	UP	HS3ST3A1
973	ENSG00000182108	6.15435	2.29897	-135.745	0	0	1121.88	UP	DEXI
974	ENSG00000213999	-2.1932	1.38729	31.5532	4.09578e-135	5.83254e-134	297.731	DOWN	BORCS8-MEF2B
975	ENSG00000172005	-5.33851	1.95272	31.4016	2.84647e-134	4.0021e-133	295.793	DOWN	MAL
976	ENSG00000140749	3.30311	1.56437	-33.7514	3.10947e-147	5.52811e-146	325.638	UP	IGSF6
977	ENSG00000178568	-4.01862	-1.20638	23.7391	4.09925e-91	2.71448e-90	196.447	DOWN	ERBB4
978	ENSG00000204352	7.11002	-0.522126	-86.074	0	0	831.431	UP	C9orf129
979	ENSG00000157017	-6.77072	1.60764	28.3319	4.49232e-117	4.6835e-116	256.198	DOWN	GHRL
980	ENSG00000121594	3.46845	-0.632617	-29.8276	1.74772e-125	2.08566e-124	275.559	UP	CD80
981	ENSG00000168280	-2.25156	1.60697	23.9301	3.43162e-92	2.31695e-91	198.926	DOWN	KIF5C
982	ENSG00000115163	4.07781	1.51788	-32.8695	2.15229e-142	3.49353e-141	314.493	UP	CENPA
983	ENSG00000184434	4.2391	-1.16514	-24.8887	1.31995e-97	9.82213e-97	211.387	UP	LRRC19
984	ENSG00000185974	-3.52985	-4.60274	30.1119	4.46543e-127	5.48967e-126	279.226	DOWN	GRK1
985	ENSG00000187783	-2.89083	-3.62425	19.3242	1.33677e-66	5.83102e-66	140.062	DOWN	TMEM72
986	ENSG00000181790	-3.10199	0.480891	24.561	9.39971e-96	6.73601e-95	207.124	DOWN	ADGRB1
987	ENSG00000197385	2.11041	0.80524	-25.7152	2.78467e-102	2.22562e-101	222.148	UP	ZNF860
988	ENSG00000100079	2.4259	1.66418	-13.3219	3.96219e-36	1.02561e-35	70.081	UP	LGALS2
989	ENSG00000007216	3.32201	-2.08881	-12.4189	4.75152e-32	1.14709e-31	60.7332	UP	SLC13A2
990	ENSG00000070388	-3.4337	-4.18322	34.3769	1.19931e-150	2.29131e-149	333.499	DOWN	FGF22
991	ENSG00000179397	-2.83187	-1.52009	31.5796	2.9218e-135	4.16669e-134	298.069	DOWN	CATSPERE
992	ENSG00000187848	-3.62079	-2.25643	21.1369	1.50792e-76	7.77721e-76	162.938	DOWN	P2RX2
993	ENSG00000164283	4.4066	0.83762	-33.7467	3.29655e-147	5.85028e-146	325.579	UP	ESM1
994	ENSG00000139515	5.7835	1.42597	-30.5605	1.38542e-129	1.78451e-128	285.001	UP	PDX1
995	ENSG00000106278	-3.86072	2.42398	20.5565	2.4324e-73	1.18533e-72	155.56	DOWN	PTPRZ1
996	ENSG00000259905	-4.1101	-4.59986	34.9048	1.62625e-153	3.26313e-152	340.102	DOWN	PWRN3
997	ENSG00000109927	-2.90755	-0.610172	28.7964	1.08488e-119	1.1778e-118	262.222	DOWN	TECTA
998	ENSG00000134917	-2.45776	2.12481	14.1139	7.69596e-40	2.13166e-39	78.5931	DOWN	ADAMTS8
999	ENSG00000108405	-2.04904	1.98112	17.759	3.21861e-58	1.21912e-57	120.796	DOWN	P2RX1
1000	ENSG00000101938	-3.02164	2.63328	13.3595	2.65851e-36	6.90749e-36	70.4783	DOWN	CHRDL1
1001	ENSG00000155816	-2.0277	-0.74769	11.1413	1.37437e-26	2.99851e-26	48.2315	DOWN	FMN2
1002	ENSG00000113249	2.15617	-2.96178	-10.3075	3.05803e-23	6.24333e-23	40.5798	UP	HAVCR1
1003	ENSG00000182492	2.62926	7.77716	-26.8039	1.92067e-108	1.72343e-107	236.33	UP	BGN
1004	ENSG00000135821	-3.05537	9.56494	48.119	1.02547e-220	5.50365e-219	494.857	DOWN	GLUL
1005	ENSG00000109805	4.40171	3.08572	-36.3122	4.23856e-161	9.67119e-160	357.566	UP	NCAPG
1006	ENSG00000187243	7.29674	0.05518	-62.0736	1.01605e-281	9.47919e-280	635.322	UP	MAGED4B
1007	ENSG00000165643	-2.00438	-4.369	10.5642	2.98054e-24	6.21347e-24	42.8902	DOWN	SOHLH1
1008	ENSG00000167646	2.46134	-0.586946	-18.9478	1.45221e-64	6.13226e-64	135.381	UP	DNAAF3
1009	ENSG00000120262	2.47399	0.850212	-23.8647	8.02946e-92	5.38127e-91	198.076	UP	CCDC170
1010	ENSG00000205133	2.63469	4.20829	-49.7384	2.62196e-228	1.51293e-226	512.341	UP	TRIQK
1011	ENSG00000162444	-2.20833	1.16327	22.5049	3.55875e-84	2.08237e-83	180.483	DOWN	RBP7
1012	ENSG00000034971	-6.8362	0.563934	27.0809	5.20954e-110	4.79965e-109	239.936	DOWN	MYOC
1013	ENSG00000205038	-4.17304	0.069928	27.873	1.74457e-114	1.74676e-113	250.237	DOWN	PKHD1L1
1014	ENSG00000100448	-2.33539	-1.13465	11.6697	8.43096e-29	1.91932e-28	53.2934	DOWN	CTSG
1015	ENSG00000150893	-2.07205	2.05367	9.79727	2.77037e-21	5.4536e-21	36.1112	DOWN	FREM2
1016	ENSG00000140297	4.02727	4.38274	-18.5747	1.47162e-62	6.0133e-62	130.77	UP	GCNT3
1017	ENSG00000253958	3.04318	3.2424	-22.6085	9.33673e-85	5.50525e-84	181.82	UP	CLDN23
1018	ENSG00000181722	2.89543	1.66079	-33.7394	3.61731e-147	6.41382e-146	325.487	UP	ZBTB20
1019	ENSG00000169885	-4.35349	-3.04696	38.5329	7.1486e-173	2.03888e-171	384.678	DOWN	CALML6
1020	ENSG00000133624	-2.32726	3.76214	42.5641	1.35395e-193	5.26932e-192	432.401	DOWN	ZNF767P
1021	ENSG00000151778	-3.0142	0.844139	27.9067	1.12497e-114	1.13149e-113	250.676	DOWN	SERP2
1022	ENSG00000245848	6.8988	2.57718	-56.4086	3.96318e-258	2.94144e-256	581.008	UP	CEBPA
1023	ENSG00000086300	3.63017	3.1089	-45.4063	1.11071e-207	5.18114e-206	464.84	UP	SNX10
1024	ENSG00000183230	-2.65742	-1.58522	11.3788	1.42026e-27	3.15763e-27	50.4866	DOWN	CTNNA3
1025	ENSG00000103888	4.45204	3.49862	-32.6368	4.12068e-141	6.53969e-140	311.54	UP	CEMIP
1026	ENSG00000138180	4.51905	3.37705	-34.033	8.98709e-149	1.64915e-147	329.182	UP	CEP55
1027	ENSG00000162692	2.17023	3.91649	-21.6567	1.94878e-79	1.05411e-78	169.582	UP	VCAM1
1028	ENSG00000169507	-4.16202	1.08548	23.2004	4.42871e-88	2.77611e-87	189.467	DOWN	SLC38A11
1029	ENSG00000186952	-2.72656	-1.57686	25.5942	1.34605e-101	1.06347e-100	220.573	DOWN	TMEM232
1030	ENSG00000124134	2.24619	-2.34446	-12.692	2.89278e-33	7.13545e-33	63.5181	UP	KCNS1
1031	ENSG00000189120	3.18542	1.74274	-27.5457	1.22985e-112	1.19136e-111	245.983	UP	SP6
1032	ENSG00000129810	4.37398	1.51806	-36.8075	9.55351e-164	2.2788e-162	363.662	UP	SGO1
1033	ENSG00000240038	-3.82841	1.97215	31.9735	1.91015e-137	2.83329e-136	303.099	DOWN	AMY2B
1034	ENSG00000156413	5.90882	0.505167	-29.9652	2.95996e-126	3.59462e-125	277.334	UP	FUT6
1035	ENSG00000163121	3.63827	-0.683883	-21.2956	1.98401e-77	1.04047e-76	164.964	UP	NEURL3
1036	ENSG00000110975	-4.42591	-3.1792	33.2912	1.03345e-144	1.7545e-143	319.831	DOWN	SYT10
1037	ENSG00000207088	3.89676	-2.17944	-44.4764	4.03634e-203	1.78682e-201	454.337	UP	SNORA7B
1038	ENSG00000138395	-5.04974	-2.18374	40.8334	8.37217e-185	2.84754e-183	412.155	DOWN	CDK15
1039	ENSG00000174371	4.43509	1.81048	-37.0914	2.9409e-165	7.24878e-164	367.143	UP	EXO1
1040	ENSG00000141314	-2.17483	-0.579552	18.2469	8.31418e-61	3.28568e-60	126.743	DOWN	RHBDL3
1041	ENSG00000165521	-2.21374	1.71669	37.8316	3.51323e-169	9.35221e-168	376.177	DOWN	EML5
1042	ENSG00000129173	2.64978	3.18118	-17.2953	8.79041e-56	3.2014e-55	115.197	UP	E2F8
1043	ENSG00000181072	-4.36324	-0.261794	16.8053	3.09996e-53	1.07842e-52	109.345	DOWN	CHRM2
1044	ENSG00000163141	-2.11335	-1.3386	16.5834	4.31779e-52	1.47333e-51	106.717	DOWN	BNIPL
1045	ENSG00000101280	-2.95736	-3.60826	22.1188	5.14823e-82	2.90187e-81	175.513	DOWN	ANGPT4
1046	ENSG00000175535	-6.88839	-3.44391	36.9563	1.53908e-164	3.72911e-163	365.488	DOWN	PNLIP
1047	ENSG00000184786	2.3414	-0.0692723	-34.1817	1.38822e-149	2.59511e-148	331.05	UP	TCTE3
1048	ENSG00000140459	-2.69181	-1.41098	18.9109	2.29626e-64	9.6495e-64	134.924	DOWN	CYP11A1
1049	ENSG00000152932	-3.7129	-0.204486	23.1839	5.48002e-88	3.42866e-87	189.254	DOWN	RAB3C
1050	ENSG00000182685	-3.71153	0.894775	48.5178	1.34316e-222	7.30687e-221	499.193	DOWN	BRICD5
1051	ENSG00000149418	2.34134	7.41375	-19.304	1.72063e-66	7.49072e-66	139.81	UP	ST14
1052	ENSG00000175544	-2.02287	-0.949743	14.3976	3.37799e-41	9.56484e-41	81.7077	DOWN	CABP4
1053	ENSG00000171320	4.24628	2.28292	-33.5688	3.1059e-146	5.40151e-145	323.336	UP	ESCO2
1054	ENSG00000160191	-2.43194	2.61904	18.0556	8.65511e-60	3.36906e-59	124.405	DOWN	PDE9A
1055	ENSG00000139151	-4.06479	-4.06766	31.0614	2.2263e-132	3.01342e-131	291.433	DOWN	PLCZ1
1056	ENSG00000266402	-3.52057	-3.47326	30.5056	2.80419e-129	3.5728e-128	284.296	DOWN	SNHG25
1057	ENSG00000148942	2.46364	-2.14785	-13.231	1.03838e-35	2.67294e-35	69.1217	UP	SLC5A12
1058	ENSG00000197953	-2.3436	-4.84606	17.0677	1.35184e-54	4.82387e-54	112.47	DOWN	AADACL2
1059	ENSG00000164309	-2.07031	1.82066	18.8423	5.37906e-64	2.24672e-63	134.074	DOWN	CMYA5
1060	ENSG00000109832	-4.19238	-3.78885	35.7433	4.80768e-158	1.04219e-156	350.532	DOWN	DDX25
1061	ENSG00000155719	2.6017	-2.17132	-23.9158	4.13128e-92	2.78652e-91	198.741	UP	OTOA
1062	ENSG00000133019	-3.18917	3.27072	23.7544	3.35921e-91	2.22813e-90	196.646	DOWN	CHRM3
1063	ENSG00000078328	-2.00789	-3.94322	13.6037	1.95462e-37	5.17696e-37	73.0775	DOWN	RBFOX1
1064	ENSG00000265369	-4.16493	-1.9878	19.3703	7.51791e-67	3.28795e-66	140.636	DOWN	PCAT18
1065	ENSG00000169218	-3.78044	-0.0456599	22.5226	2.83184e-84	1.65946e-83	180.711	DOWN	RSPO1
1066	ENSG00000177938	-3.60986	-3.31874	19.1505	1.16776e-65	5.02032e-65	137.898	DOWN	CAPZA3
1067	ENSG00000103495	3.79332	6.50742	-87.7443	0	0	843.365	UP	MAZ
1068	ENSG00000167281	-2.9799	-1.15315	14.4391	2.13281e-41	6.06142e-41	82.1659	DOWN	RBFOX3
1069	ENSG00000186638	2.01361	2.79238	-28.2066	2.28464e-116	2.35361e-115	254.572	UP	KIF24
1070	ENSG00000064300	-2.12667	2.35193	11.6435	1.08963e-28	2.47519e-28	53.0384	DOWN	NGFR
1071	ENSG00000163749	-2.11017	-2.80059	18.4416	7.59737e-62	3.06613e-61	129.132	DOWN	CCDC158
1072	ENSG00000197766	-2.74515	5.33414	23.7223	5.09838e-91	3.36938e-90	196.229	DOWN	CFD
1073	ENSG00000108381	-4.72037	0.417909	34.1781	1.45167e-149	2.71119e-148	331.005	DOWN	ASPA
1074	ENSG00000232656	4.69984	-2.24623	-50.584	3.23475e-232	1.93359e-230	521.342	UP	IDI2-AS1
1075	ENSG00000009765	2.71845	2.56215	-13.2937	5.34425e-36	1.38013e-35	69.7831	UP	IYD
1076	ENSG00000166589	2.59056	-2.06178	-11.0492	3.2851e-26	7.11587e-26	47.366	UP	CDH16
1077	ENSG00000251247	-2.37284	1.83366	27.1833	1.37354e-110	1.27666e-109	241.268	DOWN	ZNF345
1078	ENSG00000187730	3.01052	-0.216718	-27.8168	3.62137e-114	3.59884e-113	249.507	UP	GABRD
1079	ENSG00000140379	2.8046	1.48656	-22.6902	3.25363e-85	1.93734e-84	182.873	UP	BCL2A1
1080	ENSG00000106038	2.79897	-4.11405	-15.0597	2.02581e-44	6.07653e-44	89.102	UP	EVX1
1081	ENSG00000102003	-2.17602	1.91801	21.5572	6.97365e-79	3.73869e-78	168.308	DOWN	SYP
1082	ENSG00000165462	-2.24674	-3.95277	11.5232	3.5164e-28	7.90775e-28	51.8739	DOWN	PHOX2A
1083	ENSG00000141639	-2.41725	0.208703	10.9178	1.12957e-25	2.4226e-25	46.1394	DOWN	MAPK4
1084	ENSG00000124575	2.13936	-2.05703	-15.1207	1.01436e-44	3.0624e-44	89.7915	UP	H1-3
1085	ENSG00000204252	2.1084	3.4324	-17.3519	4.44377e-56	1.6249e-55	115.878	UP	HLA-DOA
1086	ENSG00000173209	-3.21838	5.28233	49.9742	2.11242e-229	1.23679e-227	514.86	DOWN	AHSA2P
1087	ENSG00000165300	-2.26826	-0.757466	11.361	1.6845e-27	3.74052e-27	50.3171	DOWN	SLITRK5
1088	ENSG00000189280	3.46913	-1.32264	-17.269	1.20648e-55	4.37954e-55	114.881	UP	GJB5
1089	ENSG00000124429	3.6632	5.01112	-24.704	1.46246e-96	1.06796e-95	208.983	UP	POF1B
1090	ENSG00000130429	2.06741	6.94532	-37.9002	1.52519e-169	4.10384e-168	377.011	UP	ARPC1B
1091	ENSG00000118514	-2.6287	-1.07791	23.2078	4.02241e-88	2.5238e-87	189.563	DOWN	ALDH8A1
1092	ENSG00000206075	7.42094	2.93047	-41.9463	1.78304e-190	6.6168e-189	425.216	UP	SERPINB5
1093	ENSG00000186564	3.37195	1.54228	-37.3685	9.93006e-167	2.53846e-165	370.532	UP	FOXD2
1094	ENSG00000198046	-2.85257	0.423883	25.8563	4.42688e-103	3.59133e-102	223.986	DOWN	ZNF667
1095	ENSG00000111052	-3.11429	0.138524	26.7764	2.74929e-108	2.45921e-107	235.971	DOWN	LIN7A
1096	ENSG00000201457	-3.30594	-5.02313	44.4892	3.48905e-203	1.54798e-201	454.483	DOWN	SNORA55
1097	ENSG00000188596	-3.61883	-2.61563	29.1585	9.96423e-122	1.11262e-120	266.912	DOWN	CFAP54
1098	ENSG00000119686	2.20037	2.06422	-26.2195	3.89544e-105	3.28987e-104	228.718	UP	FLVCR2
1099	ENSG00000168874	-3.03162	2.77115	28.4075	1.68346e-117	1.76524e-116	257.179	DOWN	ATOH8
1100	ENSG00000129167	-5.30509	-0.366633	30.5943	8.96086e-130	1.15795e-128	285.436	DOWN	TPH1
1101	ENSG00000198838	-3.5275	0.732422	25.9566	1.19689e-103	9.81754e-103	225.294	DOWN	RYR3
1102	ENSG00000005961	-3.06031	-1.83451	25.9666	1.05173e-103	8.6375e-103	225.423	DOWN	ITGA2B
1103	ENSG00000179094	-2.68232	6.57535	34.8138	5.06578e-153	1.00735e-151	338.966	DOWN	PER1
1104	ENSG00000173838	-2.65149	-3.94883	19.4453	2.94179e-67	1.29625e-66	141.573	DOWN	MARCHF10
1105	ENSG00000177511	-4.29497	-2.46588	27.3456	1.66219e-111	1.57652e-110	243.38	DOWN	ST8SIA3
1106	ENSG00000102265	2.66998	8.07091	-30.3997	1.0957e-128	1.38453e-127	282.933	UP	TIMP1
1107	ENSG00000236761	6.9051	0.599545	-59.4275	6.8594e-271	5.77839e-269	610.39	UP	CTAGE9
1108	ENSG00000198483	-2.03253	1.56279	18.3791	1.6388e-61	6.5687e-61	128.364	DOWN	ANKRD35
1109	ENSG00000105875	-2.09043	4.15304	43.0358	5.80094e-196	2.33499e-194	437.854	DOWN	WDR91
1110	ENSG00000132429	-4.29291	-0.493828	24.5174	1.65665e-95	1.18209e-94	206.557	DOWN	POPDC3
1111	ENSG00000128617	-2.68182	-1.62058	28.5391	3.05026e-118	3.24273e-117	258.887	DOWN	OPN1SW
1112	ENSG00000173391	2.12058	1.73945	-17.1455	5.31424e-55	1.90997e-54	113.402	UP	OLR1
1113	ENSG00000013810	2.61414	4.82431	-33.765	2.61717e-147	4.66117e-146	325.81	UP	TACC3
1114	ENSG00000163661	-3.7461	0.810247	28.1181	7.21549e-116	7.37243e-115	253.422	DOWN	PTX3
1115	ENSG00000186439	-2.86009	-3.85901	18.3627	2.00543e-61	8.01893e-61	128.163	DOWN	TRDN
1116	ENSG00000148795	-4.2275	-1.56767	20.2271	1.57688e-71	7.46735e-71	151.394	DOWN	CYP17A1
1117	ENSG00000130226	-5.37041	-0.257716	24.6522	2.87023e-96	2.08228e-95	208.309	DOWN	DPP6
1118	ENSG00000105641	-3.74634	1.0006	12.4202	4.68896e-32	1.13239e-31	60.7464	DOWN	SLC5A5
1119	ENSG00000121211	2.53977	0.844125	-27.3505	1.55836e-111	1.48085e-110	243.444	UP	MND1
1120	ENSG00000171124	3.40598	3.26312	-15.731	9.29607e-48	2.94924e-47	96.7659	UP	FUT3
1121	ENSG00000166831	-2.85448	3.82828	20.3368	3.94185e-72	1.88591e-71	152.778	DOWN	RBPMS2
1122	ENSG00000118263	-2.99354	3.84046	40.6491	7.38359e-184	2.4528e-182	409.978	DOWN	KLF7
1123	ENSG00000130649	-2.54983	1.55025	18.3254	3.17335e-61	1.26308e-60	127.705	DOWN	CYP2E1
1124	ENSG00000228630	5.12872	-2.31413	-28.446	1.02148e-117	1.07676e-116	257.678	UP	HOTAIR
1125	ENSG00000156510	5.18567	2.54175	-32.3838	1.02603e-139	1.5892e-138	308.326	UP	HKDC1
1126	ENSG00000181577	5.89641	-0.194854	-33.0765	1.56207e-143	2.60324e-142	317.116	UP	C6orf223
1127	ENSG00000182333	-11.5591	5.27104	25.5006	4.55979e-101	3.56306e-100	219.354	DOWN	LIPF
1128	ENSG00000129911	2.18514	4.91912	-41.3407	2.13411e-187	7.58142e-186	418.128	UP	KLF16
1129	ENSG00000164406	-3.34742	0.0851976	30.8817	2.2331e-131	2.97623e-130	289.128	DOWN	LEAP2
1130	ENSG00000206838	-2.87917	-4.59527	30.5348	1.92785e-129	2.47044e-128	284.67	DOWN	SNORA5A
1131	ENSG00000138083	2.14488	-3.52882	-11.0553	3.1008e-26	6.72177e-26	47.4233	UP	SIX3
1132	ENSG00000197769	-4.70729	-1.63745	32.6195	5.13332e-141	8.11456e-140	311.321	DOWN	MAP1LC3C
1133	ENSG00000006016	-2.88765	0.681068	16.0581	2.07699e-49	6.75692e-49	100.557	DOWN	CRLF1
1134	ENSG00000196867	-2.46869	1.93825	26.2798	1.77504e-105	1.50932e-104	229.503	DOWN	ZFP28
1135	ENSG00000175646	-3.89491	-4.89355	29.0302	5.25029e-121	5.78808e-120	265.25	DOWN	PRM1
1136	ENSG00000166707	-2.01925	-0.502623	21.7633	4.96732e-80	2.7178e-79	170.948	DOWN	ZCCHC18
1137	ENSG00000196361	-2.33907	-2.73799	15.2588	2.10668e-45	6.43905e-45	91.3584	DOWN	ELAVL3
1138	ENSG00000163431	-2.94387	6.07783	17.5376	4.72177e-57	1.75289e-56	118.115	DOWN	LMOD1
1139	ENSG00000135083	-2.19992	2.09743	18.3743	1.7394e-61	6.96354e-61	128.305	DOWN	CCNJL
1140	ENSG00000121743	3.66112	-1.96633	-21.8595	1.44357e-80	7.96816e-80	172.182	UP	GJA3
1141	ENSG00000164687	-3.16661	3.01115	28.2216	1.88077e-116	1.94155e-115	254.766	DOWN	FABP5
1142	ENSG00000123364	3.95676	-3.12526	-16.9086	9.0436e-54	3.176e-53	110.574	UP	HOXC13
1143	ENSG00000106484	3.07168	4.53114	-37.8474	2.89733e-169	7.74368e-168	376.37	UP	MEST
1144	ENSG00000257167	2.68832	1.85085	-38.2937	1.2887e-171	3.59846e-170	381.786	UP	TMPO-AS1
1145	ENSG00000075886	-3.1289	-3.903	18.5248	2.72449e-62	1.10783e-61	130.155	DOWN	TUBA3D
1146	ENSG00000111540	2.92689	6.41996	-92.9928	0	0	879.651	UP	RAB5B
1147	ENSG00000154920	2.53642	1.14433	-29.9451	3.83716e-126	4.63735e-125	277.075	UP	EME1
1148	ENSG00000154646	2.42823	-4.26664	-10.7339	6.25206e-25	1.32031e-24	44.4405	UP	TMPRSS15
1149	ENSG00000198963	-2.34983	-1.06051	18.0212	1.31861e-59	5.11782e-59	123.984	DOWN	RORB
1150	ENSG00000122861	2.1728	5.18964	-23.27	1.79769e-88	1.13579e-87	190.368	UP	PLAU
1151	ENSG00000169418	-2.31732	3.35877	23.5632	4.01675e-90	2.61475e-89	194.167	DOWN	NPR1
1152	ENSG00000174502	-3.63053	3.00203	12.3505	9.52402e-32	2.29065e-31	60.0415	DOWN	SLC26A9
1153	ENSG00000179813	2.69359	-3.43262	-16.5765	4.68331e-52	1.59669e-51	106.636	UP	FAM216B
1154	ENSG00000141437	3.49434	-3.04371	-40.9909	1.30597e-185	4.53456e-184	414.013	UP	SLC25A52
1155	ENSG00000170890	-5.09691	-2.46739	29.4746	1.66939e-123	1.93775e-122	271	DOWN	PLA2G1B
1156	ENSG00000178828	5.78898	-0.583357	-30.9461	9.76825e-132	1.30976e-130	289.955	UP	RNF186
1157	ENSG00000115232	2.21302	3.75978	-26.7818	2.56143e-108	2.2922e-107	236.042	UP	ITGA4
1158	ENSG00000178015	-3.45983	-1.4565	26.7835	2.50645e-108	2.244e-107	236.063	DOWN	GPR150
1159	ENSG00000142484	2.56681	2.25761	-11.4781	5.44288e-28	1.22029e-27	51.4397	UP	TM4SF5
1160	ENSG00000180061	3.12304	0.968376	-25.6775	4.54659e-102	3.62366e-101	221.658	UP	TMEM150B
1161	ENSG00000092051	-2.34814	-0.223902	23.2718	1.75644e-88	1.11043e-87	190.391	DOWN	JPH4
1162	ENSG00000122574	-4.30187	2.48767	32.8573	2.51231e-142	4.06141e-141	314.338	DOWN	WIPF3
1163	ENSG00000173531	-2.59397	2.50225	24.5361	1.29993e-95	9.29219e-95	206.8	DOWN	MST1
1164	ENSG00000139734	2.0323	3.03405	-17.9822	2.1226e-59	8.20955e-59	123.509	UP	DIAPH3
1165	ENSG00000117399	3.75192	4.05968	-28.3654	2.90759e-117	3.04245e-116	256.633	UP	CDC20
1166	ENSG00000115665	-3.65459	-2.3583	20.1209	6.0339e-71	2.83585e-70	150.054	DOWN	SLC5A7
1167	ENSG00000173826	-2.84156	-1.97073	13.6275	1.5137e-37	4.02411e-37	73.3321	DOWN	KCNH6
1168	ENSG00000240445	5.89347	2.74164	-91.9307	0	0	872.452	UP	FOXO3B
1169	ENSG00000206885	-3.34577	-4.66624	39.1922	2.5485e-176	7.65126e-175	392.618	DOWN	SNORA75
1170	ENSG00000105707	-5.20013	2.0328	20.5022	4.84409e-73	2.34853e-72	154.872	DOWN	HPN
1171	ENSG00000183542	-2.57294	-2.14996	16.4698	1.65237e-51	5.57257e-51	105.378	DOWN	KLRC4
1172	ENSG00000184185	-2.04164	0.993648	15.9635	6.25817e-49	2.02208e-48	99.4568	DOWN	KCNJ12
1173	ENSG00000083782	2.70225	-4.09444	-13.4331	1.21386e-36	3.16877e-36	71.2589	UP	EPYC
1174	ENSG00000181240	-2.21423	-2.83225	15.1792	5.21665e-45	1.58404e-44	90.4545	DOWN	SLC25A41
1175	ENSG00000180096	4.96626	1.14751	-56.998	1.17929e-260	8.91836e-259	586.825	UP	SEPTIN1
1176	ENSG00000165682	-2.55275	-5.44508	28.7372	2.33875e-119	2.53216e-118	261.454	DOWN	CLEC1B
1177	ENSG00000120322	2.63084	-0.62563	-17.5298	5.18736e-57	1.92394e-56	118.021	UP	PCDHB8
1178	ENSG00000226979	2.05455	-1.15008	-17.6751	8.92349e-58	3.35261e-57	119.778	UP	LTA
1179	ENSG00000130700	-3.46568	1.44158	12.9945	1.24796e-34	3.14947e-34	66.6465	DOWN	GATA5
1180	ENSG00000226784	5.98741	0.0806253	-78.7345	0	0	776.601	UP	PGAM4
1181	ENSG00000109758	-4.02026	-3.30555	32.9081	1.31867e-142	2.15444e-141	314.982	DOWN	HGFAC
1182	ENSG00000145879	-2.35458	-3.76362	11.4661	6.1126e-28	1.36845e-27	51.3244	DOWN	SPINK7
1183	ENSG00000253230	-3.03873	-4.57515	23.5075	8.27644e-90	5.35621e-89	193.444	DOWN	LINC00599
1184	ENSG00000100526	3.34944	2.51147	-35.1475	7.88989e-155	1.62059e-153	343.128	UP	CDKN3
1185	ENSG00000168955	6.61215	-0.278889	-26.5018	9.84238e-107	8.56969e-106	232.394	UP	TM4SF20
1186	ENSG00000205362	-3.92662	-0.272742	22.6534	5.23353e-85	3.10789e-84	182.398	DOWN	MT1A
1187	ENSG00000122952	2.64853	4.18417	-26.4355	2.33426e-106	2.01834e-105	231.531	UP	ZWINT
1188	ENSG00000153165	5.53281	1.37678	-80.2347	0	0	788.14	UP	RGPD3
1189	ENSG00000267508	-2.35176	0.0786702	20.2205	1.71455e-71	8.11354e-71	151.31	DOWN	ZNF285
1190	ENSG00000109061	-4.7854	-3.88363	29.8316	1.65906e-125	1.98105e-124	275.611	DOWN	MYH1
1191	ENSG00000126787	4.59434	2.72535	-31.1351	8.6546e-133	1.18187e-131	292.378	UP	DLGAP5
1192	ENSG00000237541	2.42764	1.63205	-12.0178	2.70614e-30	6.33686e-30	56.7126	UP	HLA-DQA2
1193	ENSG00000170298	-2.69413	-0.425369	9.48295	4.09109e-20	7.86051e-20	33.4435	DOWN	LGALS9B
1194	ENSG00000034239	-2.3463	-2.51514	18.6758	4.2216e-63	1.74213e-62	132.017	DOWN	EFCAB1
1195	ENSG00000101955	-2.99966	3.787	25.5773	1.67787e-101	1.32197e-100	220.353	DOWN	SRPX
1196	ENSG00000130822	-2.86891	0.173977	11.4738	5.67307e-28	1.27162e-27	51.3986	DOWN	PNCK
1197	ENSG00000089916	-2.20417	4.36285	57.3725	2.98583e-262	2.29278e-260	590.501	DOWN	GPATCH2L
1198	ENSG00000115596	-2.7601	-0.525398	20.2688	9.31764e-72	4.43237e-71	151.919	DOWN	WNT6
1199	ENSG00000186493	-3.9287	-0.106445	15.539	8.51166e-47	2.66691e-46	94.5577	DOWN	C5orf38
1200	ENSG00000256235	8.21996	1.12767	-86.6247	0	0	835.388	UP	SMIM3
1201	ENSG00000123243	-2.06351	5.06919	17.9351	3.77025e-59	1.45035e-58	122.936	DOWN	ITIH5
1202	ENSG00000246922	-2.62803	-0.669291	35.3821	4.25455e-156	8.90378e-155	346.049	DOWN	UBAP1L
1203	ENSG00000117877	3.40387	3.07908	-71.1611	1.45645759957235e-316	1.7004781269773e-314	715.525	UP	CD3EAP
1204	ENSG00000147168	3.20034	5.2577	-28.7178	3.00676e-119	3.24486e-118	261.203	UP	IL2RG
1205	ENSG00000184226	-3.35768	0.983408	22.1835	2.24014e-82	1.26986e-81	176.344	DOWN	PCDH9
1206	ENSG00000209582	-2.72114	-2.49522	20.5149	4.12485e-73	2.00322e-72	155.033	DOWN	SNORA48
1207	ENSG00000163377	-4.22602	-2.16787	17.9165	4.73101e-59	1.81679e-58	122.709	DOWN	TAFA4
1208	ENSG00000130208	2.83764	3.42135	-22.8544	3.8978e-86	2.36103e-85	184.993	UP	APOC1
1209	ENSG00000071991	-5.60363	0.257241	27.4326	5.35532e-112	5.13786e-111	244.512	DOWN	CDH19
1210	ENSG00000164692	2.25817	9.74201	-22.3078	4.51425e-83	2.58986e-82	177.944	UP	COL1A2
1211	ENSG00000163519	2.06412	-0.434844	-15.0326	2.75452e-44	8.23263e-44	88.7957	UP	TRAT1
1212	ENSG00000231989	6.61149	-0.845496	-86.2808	0	0	832.92	UP	PPP1R2B
1213	ENSG00000172878	-2.12824	2.56123	40.7519	2.19046e-184	7.38725e-183	411.193	DOWN	METAP1D
1214	ENSG00000188981	-2.83735	-1.129	28.3254	4.88574e-117	5.08571e-116	256.114	DOWN	MSANTD1
1215	ENSG00000160932	2.75202	7.4559	-32.8271	3.68145e-142	5.93701e-141	313.956	UP	LY6E
1216	ENSG00000154479	2.08572	0.295457	-24.0271	9.73028e-93	6.63473e-92	200.186	UP	CCDC173
1217	ENSG00000124875	3.38322	-0.0163562	-17.9379	3.64663e-59	1.40333e-58	122.969	UP	CXCL6
1218	ENSG00000139220	-3.07683	-0.653744	24.7883	4.87756e-97	3.59073e-96	210.081	DOWN	PPFIA2
1219	ENSG00000197774	-4.46359	2.38582	56.8778	3.85069e-260	2.89019e-258	585.641	DOWN	EME2
1220	ENSG00000138821	2.05724	3.93445	-27.0157	1.21793e-109	1.11388e-108	239.087	UP	SLC39A8
1221	ENSG00000119608	-3.25879	-2.26029	33.2464	1.82033e-144	3.08513e-143	319.265	DOWN	PROX2
1222	ENSG00000203878	-3.48904	-4.83355	20.6422	8.19798e-74	4.02441e-73	156.647	DOWN	CHIAP2
1223	ENSG00000135406	-2.79447	-0.847681	14.563	5.3835e-42	1.54739e-41	83.5378	DOWN	PRPH
1224	ENSG00000146955	3.26086	-0.311514	-22.255	8.91777e-83	5.09568e-82	177.264	UP	RAB19
1225	ENSG00000124232	-6.13382	-2.4388	30.5543	1.49985e-129	1.92817e-128	284.921	DOWN	RBPJL
1226	ENSG00000128340	3.04523	4.6371	-38.3623	5.61983e-172	1.57363e-170	382.616	UP	RAC2
1227	ENSG00000175967	-2.38892	-4.05093	20.6562	6.86744e-74	3.37539e-73	156.823	DOWN	FLJ34503
1228	ENSG00000055732	-2.74162	1.86061	18.9229	1.9775e-64	8.32225e-64	135.073	DOWN	MCOLN3
1229	ENSG00000108688	2.57454	-3.49161	-14.8048	3.59439e-43	1.05316e-42	86.2353	UP	CCL7
1230	ENSG00000160808	-4.76252	-2.81699	35.1827	5.084e-155	1.04749e-153	343.568	DOWN	MYL3
1231	ENSG00000258947	2.25094	4.01949	-22.0527	1.20436e-81	6.75233e-81	174.664	UP	TUBB3
1232	ENSG00000245526	-2.09553	-3.61157	13.3268	3.75967e-36	9.7369e-36	70.1332	DOWN	LINC00461
1233	ENSG00000259384	-4.772	-4.31374	28.0344	2.14069e-115	2.17944e-114	252.335	DOWN	GH1
1234	ENSG00000164089	-7.36692	-1.90663	32.5353	1.49598e-140	2.34806e-139	310.251	DOWN	ETNPPL
1235	ENSG00000173175	-3.61903	3.65724	19.67	1.76002e-68	7.92484e-68	144.386	DOWN	ADCY5
1236	ENSG00000187260	-3.29632	1.12557	32.7711	7.49312e-142	1.20354e-140	313.245	DOWN	WDR86
1237	ENSG00000140488	-2.70175	1.67187	31.8225	1.31105e-136	1.91899e-135	301.173	DOWN	CELF6
1238	ENSG00000169031	-3.72915	1.04767	23.6488	1.32286e-90	8.67637e-90	195.276	DOWN	COL4A3
1239	ENSG00000106018	-2.90701	1.09304	16.1976	4.06283e-50	1.33742e-49	102.184	DOWN	VIPR2
1240	ENSG00000257138	2.7248	-4.41809	-19.8283	2.41018e-69	1.10619e-68	146.371	UP	TAS2R38
1241	ENSG00000164128	-2.64401	0.00333454	15.9757	5.42899e-49	1.7553e-48	99.5985	DOWN	NPY1R
1242	ENSG00000103942	-5.05069	3.27491	27.5225	1.66294e-112	1.60856e-111	245.681	DOWN	HOMER2
1243	ENSG00000176732	-2.05574	-2.56413	17.759	3.21923e-58	1.21912e-57	120.795	DOWN	PFN4
1244	ENSG00000253831	2.83225	-4.0333	-26.5547	4.93779e-107	4.32192e-106	233.084	UP	ETV3L
1245	ENSG00000147852	-2.48223	3.42767	21.87	1.26159e-80	6.97138e-80	172.317	DOWN	VLDLR
1246	ENSG00000271824	2.359	-0.855543	-11.1563	1.1913e-26	2.60251e-26	48.3735	UP	SMIM32
1247	ENSG00000174482	-4.03862	-2.36104	27.1385	2.46306e-110	2.2819e-109	240.685	DOWN	LINGO2
1248	ENSG00000186377	-2.70068	2.96662	16.5563	5.94703e-52	2.02098e-51	106.398	DOWN	CYP4X1
1249	ENSG00000204822	3.63957	3.08681	-72.296	1.12054088476795e-320	1.33164031326654e-318	724.993	UP	MRPL53
1250	ENSG00000140538	-4.52838	0.0115653	29.2597	2.68838e-122	3.03926e-121	268.222	DOWN	NTRK3
1251	ENSG00000162951	-2.58474	-2.14028	13.8785	1.00484e-38	2.72872e-38	76.0336	DOWN	LRRTM1
1252	ENSG00000187950	-2.90572	-4.44918	23.3887	3.85875e-89	2.46449e-88	191.906	DOWN	OVCH1
1253	ENSG00000135451	2.78299	3.34967	-21.2976	1.93453e-77	1.01505e-76	164.989	UP	TROAP
1254	ENSG00000260903	-3.34883	-3.1446	18.5426	2.18868e-62	8.91592e-62	130.374	DOWN	XKR7
1255	ENSG00000167757	-2.72391	3.36699	9.95812	6.8134e-22	1.35799e-21	37.5016	DOWN	KLK11
1256	ENSG00000106031	7.89739	-0.512064	-38.7283	6.75662e-174	1.9607e-172	387.037	UP	HOXA13
1257	ENSG00000228696	3.00412	1.65622	-44.5962	1.0369e-203	4.63127e-202	455.697	UP	ARL17A
1258	ENSG00000140986	-4.25311	-4.3351	46.4523	9.38234e-213	4.68296e-211	476.523	DOWN	RPL3L
1259	ENSG00000230524	2.07061	-4.05774	-16.0958	1.33657e-49	4.35952e-49	100.996	UP	COL6A4P1
1260	ENSG00000230368	2.26872	-2.29087	-23.4506	1.73062e-89	1.11386e-88	192.707	UP	FAM41C
1261	ENSG00000213886	9.71241	2.7954	-58.9936	4.39929e-269	3.58497e-267	606.23	UP	UBD
1262	ENSG00000013588	2.19446	7.42416	-16.7391	6.81034e-53	2.35606e-52	108.56	UP	GPRC5A
1263	ENSG00000253882	3.00103	-0.622473	-34.4441	5.1663e-151	9.93692e-150	334.341	UP	LOC154761
1264	ENSG00000073598	3.92727	-2.47266	-41.443	6.42547e-188	2.32399e-186	419.328	UP	FNDC8
1265	ENSG00000164300	2.20205	3.66855	-29.1688	8.71854e-122	9.75704e-121	267.045	UP	SERINC5
1266	ENSG00000165197	-4.27644	-0.200262	27.9401	7.29127e-115	7.36319e-114	251.109	DOWN	VEGFD
1267	ENSG00000131142	4.81936	-2.56464	-17.1501	5.03103e-55	1.80916e-54	113.457	UP	CCL25
1268	ENSG00000104951	4.39783	1.86859	-47.9188	9.09861e-220	4.8184e-218	492.674	UP	IL4I1
1269	ENSG00000101542	-3.85997	-3.32872	34.7362	1.33653e-152	2.63936e-151	337.996	DOWN	CDH20
1270	ENSG00000188761	3.02853	3.41229	-17.7412	3.99754e-58	1.51157e-57	120.579	UP	BCL2L15
1271	ENSG00000162843	-2.10775	-4.41998	17.5121	6.42378e-57	2.37898e-56	117.808	DOWN	WDR64
1272	ENSG00000269699	5.52002	-1.01225	-40.9147	3.20921e-185	1.10469e-183	413.114	UP	ZIM2
1273	ENSG00000175267	-3.13599	-3.27433	26.1917	5.59426e-105	4.70073e-104	228.356	DOWN	VWA3A
1274	ENSG00000116132	2.05952	3.66371	-15.3962	4.38387e-46	1.35717e-45	92.9235	UP	PRRX1
1275	ENSG00000197565	-3.92752	2.448	20.0963	8.23222e-71	3.85994e-70	149.743	DOWN	COL4A6
1276	ENSG00000140534	2.85625	3.00293	-29.7428	5.21959e-125	6.19923e-124	274.465	UP	TICRR
1277	ENSG00000108309	-3.0455	-0.0853467	20.4716	7.14117e-73	3.45549e-72	154.485	DOWN	RUNDC3A
1278	ENSG00000171864	2.68797	-1.32421	-15.3339	8.93721e-46	2.75017e-45	92.2133	UP	PRND
1279	ENSG00000159208	-2.40442	2.19086	22.7513	1.47696e-85	8.87107e-85	183.662	DOWN	CIART
1280	ENSG00000035499	3.81255	2.54407	-35.482	1.22905e-156	2.60488e-155	347.291	UP	DEPDC1B
1281	ENSG00000144230	-4.24357	0.155126	30.8623	2.86412e-131	3.80707e-130	288.879	DOWN	GPR17
1282	ENSG00000172554	-4.04321	-2.92849	31.1573	6.50659e-133	8.90364e-132	292.664	DOWN	SNTG2
1283	ENSG00000140623	-2.02859	-5.00515	18.4666	5.58168e-62	2.2572e-61	129.439	DOWN	SEPTIN12
1284	ENSG00000189269	-2.91973	-2.5401	23.5627	4.04551e-90	2.63262e-89	194.159	DOWN	DRICH1
1285	ENSG00000137941	-3.75946	2.77788	27.6202	4.66819e-113	4.5508e-112	246.951	DOWN	TTLL7
1286	ENSG00000144214	-2.02274	-0.875945	18.0547	8.75566e-60	3.40754e-59	124.393	DOWN	LYG1
1287	ENSG00000103490	2.94158	4.30464	-42.3785	1.166e-192	4.46819e-191	430.247	UP	PYCARD
1288	ENSG00000128298	2.65841	4.40967	-22.1535	3.29389e-82	1.86244e-81	175.959	UP	BAIAP2L2
1289	ENSG00000127831	5.69946	3.97069	-30.2446	8.07302e-128	1.00862e-126	280.936	UP	VIL1
1290	ENSG00000112984	4.53883	3.01833	-34.9186	1.36836e-153	2.74843e-152	340.275	UP	KIF20A
1291	ENSG00000133454	-4.062	-0.902392	19.1552	1.10121e-65	4.73521e-65	137.956	DOWN	MYO18B
1292	ENSG00000143536	-5.24984	-3.19008	23.8513	9.55324e-92	6.39392e-91	197.903	DOWN	CRNN
1293	ENSG00000204020	-2.81961	-4.4111	20.4585	8.42844e-73	4.07147e-72	154.319	DOWN	LIPN
1294	ENSG00000185689	-2.90948	-0.186662	32.9677	6.19858e-143	1.02192e-141	315.737	DOWN	C6orf201
1295	ENSG00000117400	2.328	-0.932926	-30.8015	6.25329e-131	8.26254e-130	288.098	UP	MPL
1296	ENSG00000112175	-4.11395	-1.1218	24.9195	8.83703e-98	6.59063e-97	211.788	DOWN	BMP5
1297	ENSG00000145321	-3.72578	0.19096	12.2469	2.71563e-31	6.48303e-31	58.9992	DOWN	GC
1298	ENSG00000108950	-2.49016	3.47881	24.1695	1.52946e-93	1.05733e-92	202.035	DOWN	FAM20A
1299	ENSG00000103550	2.05674	3.95161	-41.396	1.11569e-187	4.00627e-186	418.777	UP	KNOP1
1300	ENSG00000226807	-2.62487	-4.48411	19.2288	4.3963e-66	1.90271e-65	138.873	DOWN	MROH5
1301	ENSG00000184905	-4.36949	0.678907	19.2367	3.98376e-66	1.72491e-65	138.971	DOWN	TCEAL2
1302	ENSG00000185164	3.08213	5.58376	-55.9485	3.8187e-256	2.77238e-254	576.44	UP	NOMO2
1303	ENSG00000157005	-6.90255	1.26176	24.5738	7.95182e-96	5.70867e-95	207.291	DOWN	SST
1304	ENSG00000173702	6.10924	5.92502	-28.7179	3.00169e-119	3.24114e-118	261.205	UP	MUC13
1305	ENSG00000116983	-3.14537	-1.24244	20.959	1.45621e-75	7.37525e-75	160.672	DOWN	HPCAL4
1306	ENSG00000172062	-2.92846	0.434011	23.6763	9.2603e-91	6.08765e-90	195.633	DOWN	SMN1
1307	ENSG00000170615	-3.70556	-2.38157	28.1591	4.23713e-116	4.34485e-115	253.954	DOWN	SLC26A5
1308	ENSG00000205517	-4.12162	2.99584	23.7217	5.13958e-91	3.39549e-90	196.221	DOWN	RGL3
1309	ENSG00000189057	3.99981	2.57391	-30.8795	2.29692e-131	3.05924e-130	289.1	UP	FAM111B
1310	ENSG00000169083	-4.39026	0.931355	33.0951	1.23393e-143	2.06327e-142	317.351	DOWN	AR
1311	ENSG00000116032	-2.38795	-2.07525	18.0083	1.54341e-59	5.98799e-59	123.827	DOWN	GRIN3B
1312	ENSG00000149654	-2.68686	-2.57419	16.0285	2.93434e-49	9.52896e-49	100.212	DOWN	CDH22
1313	ENSG00000185189	-2.04341	5.72361	37.6452	3.39538e-168	8.83817e-167	373.908	DOWN	NRBP2
1314	ENSG00000157551	-2.94931	2.56851	16.534	7.74068e-52	2.62694e-51	106.135	DOWN	KCNJ15
1315	ENSG00000172987	-3.35512	-2.21636	16.3293	8.65416e-51	2.88737e-50	103.727	DOWN	HPSE2
1316	ENSG00000054356	-4.30378	0.61388	24.6539	2.80684e-96	2.03777e-95	208.332	DOWN	PTPRN
1317	ENSG00000137309	2.38642	7.77423	-27.269	4.5012e-111	4.22503e-110	242.384	UP	HMGA1
1318	ENSG00000011600	2.03381	4.89639	-23.3631	5.37663e-89	3.42844e-88	191.574	UP	TYROBP
1319	ENSG00000130540	-2.32278	-0.78406	10.7704	4.46087e-25	9.45247e-25	44.7756	DOWN	SULT4A1
1320	ENSG00000010438	3.23533	4.18126	-22.7716	1.13654e-85	6.83464e-85	183.924	UP	PRSS3
1321	ENSG00000206834	-3.08651	-4.84619	38.4963	1.11221e-172	3.15865e-171	384.236	DOWN	SNORA1
1322	ENSG00000128266	-2.02388	3.42481	19.5032	1.42469e-67	6.31808e-67	142.297	DOWN	GNAZ
1323	ENSG00000180914	2.18996	0.409351	-21.1492	1.28811e-76	6.65901e-76	163.095	UP	OXTR
1324	ENSG00000181016	-2.84787	0.433382	33.8591	8.01111e-148	1.44352e-146	326.994	DOWN	LSMEM1
1325	ENSG00000174327	2.46442	1.81117	-31.1574	6.49807e-133	8.89808e-132	292.665	UP	SLC16A13
1326	ENSG00000204524	3.31208	3.08678	-78.0559	0	0	771.324	UP	ZNF805
1327	ENSG00000197893	-3.99002	-2.7191	27.2785	3.97859e-111	3.73625e-110	242.507	DOWN	NRAP
1328	ENSG00000203812	8.01768	0.624545	-82.7451	0	0	807.06	UP	H2AC18
1329	ENSG00000162601	-3.0775	4.28863	55.0845	2.17052e-252	1.52586e-250	567.794	DOWN	MYSM1
1330	ENSG00000183837	-2.81889	-0.790105	17.8297	1.36299e-58	5.19415e-58	121.653	DOWN	PNMA3
1331	ENSG00000185164	3.08213	5.58376	-55.9485	3.8187e-256	2.77238e-254	576.44	UP	LOC102723728
1332	ENSG00000183054	6.38495	-0.851049	-59.1179	1.33334e-269	1.09548e-267	607.423	UP	RGPD6
1333	ENSG00000227471	-4.56965	-3.0621	24.5804	7.304e-96	5.24737e-95	207.376	DOWN	AKR1B15
1334	ENSG00000250510	-2.50678	1.30053	30.6743	3.20578e-130	4.19694e-129	286.464	DOWN	GPR162
1335	ENSG00000049247	2.09081	-3.46135	-11.1588	1.16437e-26	2.54451e-26	48.3963	UP	UTS2
1336	ENSG00000109674	3.96434	0.0956551	-29.7152	7.45346e-125	8.82611e-124	274.109	UP	NEIL3
1337	ENSG00000142611	-2.21403	4.38047	17.0676	1.35283e-54	4.82654e-54	112.47	DOWN	PRDM16
1338	ENSG00000176153	2.79683	7.25356	-13.1327	2.92855e-35	7.48061e-35	68.0895	UP	GPX2
1339	ENSG00000155011	3.93688	-0.278242	-26.4894	1.15652e-106	1.00522e-105	232.233	UP	DKK2
1340	ENSG00000164935	3.73815	-2.86586	-26.4275	2.58856e-106	2.23532e-105	231.428	UP	DCSTAMP
1341	ENSG00000138315	2.60736	-1.66602	-18.6126	9.22408e-63	3.78305e-62	131.237	UP	OIT3
1342	ENSG00000110400	2.11403	5.50003	-29.7083	8.14971e-125	9.63915e-124	274.019	UP	NECTIN1
1343	ENSG00000180316	-2.99892	-1.47589	17.4874	8.66068e-57	3.20086e-56	117.51	DOWN	PNPLA1
1344	ENSG00000204420	-3.95833	-3.1953	36.9972	9.32383e-165	2.27013e-163	365.989	DOWN	MPIG6B
1345	ENSG00000230445	2.15783	-0.15811	-17.2444	1.62035e-55	5.8648e-55	114.587	UP	LRRC37A6P
1346	ENSG00000205944	4.23046	-2.71527	-12.8022	9.25683e-34	2.29924e-33	64.652	UP	DAZ4
1347	ENSG00000140955	-2.57434	-3.62616	18.822	6.91887e-64	2.88563e-63	133.822	DOWN	ADAD2
1348	ENSG00000168079	-5.43717	2.72083	31.1301	9.22625e-133	1.25907e-131	292.314	DOWN	SCARA5
1349	ENSG00000182983	-3.47004	2.22595	31.265	1.63832e-133	2.25579e-132	294.043	DOWN	ZNF662
1350	ENSG00000185615	-5.66238	2.61396	22.4334	8.9421e-84	5.19433e-83	179.562	DOWN	PDIA2
1351	ENSG00000162949	-3.54386	2.21303	12.4035	5.55967e-32	1.34154e-31	60.577	DOWN	CAPN13
1352	ENSG00000126231	-2.41633	-2.19471	19.7366	7.63003e-69	3.46134e-68	145.22	DOWN	PROZ
1353	ENSG00000101825	3.28413	6.68765	-33.911	4.16774e-148	7.55071e-147	327.648	UP	MXRA5
1354	ENSG00000106631	-4.82798	-4.55856	43.2144	7.41211e-197	2.9956e-195	439.912	DOWN	MYL7
1355	ENSG00000167916	-6.26285	-3.02273	33.4966	7.71769e-146	1.3306e-144	322.426	DOWN	KRT24
1356	ENSG00000131095	-3.30821	-1.73713	21.4296	3.57764e-78	1.89815e-77	166.675	DOWN	GFAP
1357	ENSG00000012048	2.2401	3.93938	-33.1543	5.83416e-144	9.81289e-143	318.101	UP	BRCA1
1358	ENSG00000170500	-4.22622	2.97541	25.3257	4.45327e-100	3.41303e-99	217.076	DOWN	LONRF2
1359	ENSG00000050628	-3.82068	3.6753	29.4479	2.35732e-123	2.72676e-122	270.655	DOWN	PTGER3
1360	ENSG00000204767	2.10445	-2.79667	-16.2549	2.07311e-50	6.85939e-50	102.855	UP	INSYN2B
1361	ENSG00000137699	4.34783	3.3341	-23.9002	5.06332e-92	3.40826e-91	198.537	UP	TRIM29
1362	ENSG00000072195	-3.64762	4.42959	20.2392	1.35453e-71	6.42812e-71	151.546	DOWN	SPEG
1363	ENSG00000196584	2.10513	1.64145	-24.4119	6.53847e-95	4.62091e-94	205.185	UP	XRCC2
1364	ENSG00000243775	3.54746	-3.64071	-42.0614	4.66165e-191	1.74288e-189	426.558	UP	OSTCP1
1365	ENSG00000198597	-3.33574	-0.400654	22.0847	7.98763e-82	4.48714e-81	175.074	DOWN	ZNF536
1366	ENSG00000154258	-4.13632	2.079	27.1608	1.84093e-110	1.70949e-109	240.976	DOWN	ABCA9
1367	ENSG00000176681	3.07211	2.48568	-44.0929	3.16474e-201	1.3588e-199	449.975	UP	LRRC37A
1368	ENSG00000176887	2.03357	-1.04562	-13.0888	4.64484e-35	1.18223e-34	67.6303	UP	SOX11
1369	ENSG00000010030	2.55974	2.77254	-25.2382	1.39253e-99	1.06195e-98	215.936	UP	ETV7
1370	ENSG00000120149	3.41553	2.1735	-31.3557	5.124e-134	7.1589e-133	295.205	UP	MSX2
1371	ENSG00000102904	-3.53244	-0.806019	36.3721	2.02505e-161	4.63118e-160	358.305	DOWN	TSNAXIP1
1372	ENSG00000091704	-6.74388	-2.27522	35.3304	8.09589e-156	1.68545e-154	345.405	DOWN	CPA1
1373	ENSG00000180747	-3.57891	-1.01599	26.7164	6.00976e-108	5.35646e-107	235.189	DOWN	SMG1P3
1374	ENSG00000148773	4.86903	6.05192	-35.5933	3.08808e-157	6.61519e-156	348.672	UP	MKI67
1375	ENSG00000105519	-2.99021	4.17166	26.734	4.77683e-108	4.26518e-107	235.419	DOWN	CAPS
1376	ENSG00000188095	2.40201	-2.19778	-16.6867	1.26937e-52	4.37024e-52	107.938	UP	MESP2
1377	ENSG00000142619	2.26185	-3.73412	-11.2424	5.24996e-27	1.1555e-26	49.1876	UP	PADI3
1378	ENSG00000143228	3.5619	2.49136	-32.937	9.14331e-143	1.50368e-141	315.349	UP	NUF2
1379	ENSG00000099957	-2.88927	-1.86449	23.6137	2.08557e-90	1.36564e-89	194.822	DOWN	P2RX6
1380	ENSG00000172927	3.58152	3.15566	-19.4508	2.74593e-67	1.21074e-66	141.642	UP	MYEOV
1381	ENSG00000168484	-4.70041	-4.29829	35.209	3.66724e-155	7.57934e-154	343.895	DOWN	SFTPC
1382	ENSG00000162669	-3.63808	-2.3195	24.1791	1.34911e-93	9.33621e-93	202.16	DOWN	HFM1
1383	ENSG00000189136	-2.02703	0.943471	22.7912	8.81465e-86	5.30713e-85	184.178	DOWN	UBE2Q2P1
1384	ENSG00000127241	-2.29742	0.844139	17.0555	1.56331e-54	5.5705e-54	112.325	DOWN	MASP1
1385	ENSG00000171954	-2.55046	-1.40218	15.7277	9.65485e-48	3.06259e-47	96.7281	DOWN	CYP4F22
1386	ENSG00000130413	-2.3723	1.90927	18.074	6.9166e-60	2.69549e-59	124.629	DOWN	STK33
1387	ENSG00000182901	-3.06779	-1.79367	15.1538	6.96736e-45	2.11147e-44	90.166	DOWN	RGS7
1388	ENSG00000156395	-4.54695	-2.63739	29.9079	6.19503e-126	7.44187e-125	276.596	DOWN	SORCS3
1389	ENSG00000175356	-4.41413	3.03688	33.3961	2.74768e-145	4.71283e-144	321.156	DOWN	SCUBE2
1390	ENSG00000164049	-3.25132	-4.9585	36.0944	6.23369e-160	1.40153e-158	354.878	DOWN	FBXW12
1391	ENSG00000157502	-4.76621	-1.52616	26.0022	6.61345e-104	5.46287e-103	225.887	DOWN	PWWP3B
1392	ENSG00000198535	2.52465	2.24508	-14.3536	5.50142e-41	1.55157e-40	81.2217	UP	C2CD4A
1393	ENSG00000138472	-4.898	-4.23683	26.9905	1.69213e-109	1.54192e-108	238.758	DOWN	GUCA1C
1394	ENSG00000205090	-2.78949	-1.17606	21.7461	6.19269e-80	3.38269e-79	170.727	DOWN	TMEM240
1395	ENSG00000015532	-2.47505	6.1426	27.8481	2.41008e-114	2.40345e-113	249.914	DOWN	XYLT2
1396	ENSG00000118513	4.04826	2.91589	-33.5313	4.98442e-146	8.64587e-145	322.863	UP	MYB
1397	ENSG00000145700	-3.19877	-3.0289	29.649	1.75357e-124	2.06549e-123	273.253	DOWN	ANKRD31
1398	ENSG00000188818	-2.23875	2.14701	18.8155	7.49447e-64	3.12243e-63	133.743	DOWN	ZDHHC11
1399	ENSG00000075702	2.27654	3.02273	-24.6486	3.00575e-96	2.17901e-95	208.263	UP	WDR62
1400	ENSG00000081148	-3.20182	-2.06046	29.3166	1.28807e-122	1.46365e-121	268.957	DOWN	IMPG2
1401	ENSG00000066813	-2.00102	-4.83771	15.542	8.21936e-47	2.57694e-46	94.5926	DOWN	ACSM2B
1402	ENSG00000075826	-3.635	3.0808	41.3762	1.40715e-187	5.04376e-186	418.544	DOWN	SEC31B
1403	ENSG00000173401	-2.6458	-4.02205	26.3346	8.69325e-106	7.44257e-105	230.217	DOWN	GLIPR1L1
1404	ENSG00000154252	4.19954	-1.93967	-23.2379	2.72311e-88	1.7145e-87	189.953	UP	GAL3ST2
1405	ENSG00000124215	-2.48872	-1.16347	20.1661	3.4107e-71	1.60638e-70	150.623	DOWN	CDH26
1406	ENSG00000231419	-2.27285	-1.64162	14.6252	2.69011e-42	7.77362e-42	84.2292	DOWN	LINC00689
1407	ENSG00000163586	3.27835	0.0477054	-10.4725	6.87911e-24	1.42382e-23	42.0601	UP	FABP1
1408	ENSG00000160588	-2.08593	2.31964	20.365	2.75674e-72	1.32177e-71	153.135	DOWN	MPZL3
1409	ENSG00000134532	-2.39099	1.01309	20.0162	2.26215e-70	1.054e-69	148.734	DOWN	SOX5
1410	ENSG00000092054	-6.77218	-2.80872	49.0512	4.20047e-225	2.32951e-223	504.961	DOWN	MYH7
1411	ENSG00000135960	4.71167	0.296737	-24.9291	7.80073e-98	5.82211e-97	211.913	UP	EDAR
1412	ENSG00000179751	-4.50003	-4.13511	31.2683	1.57043e-133	2.16382e-132	294.085	DOWN	SYCN
1413	ENSG00000154263	-3.57573	1.42458	29.5797	4.29315e-124	5.0242e-123	272.358	DOWN	ABCA10
1414	ENSG00000240771	-2.15956	3.74592	17.8831	7.10665e-59	2.72174e-58	122.303	DOWN	ARHGEF25
1415	ENSG00000166165	-4.04095	7.34315	33.7324	3.94809e-147	6.99411e-146	325.399	DOWN	CKB
1416	ENSG00000185736	-3.30125	-1.73088	23.8862	6.07285e-92	4.07956e-91	198.356	DOWN	ADARB2
1417	ENSG00000137857	-3.9006	4.37537	20.0482	1.51088e-70	7.06267e-70	149.137	DOWN	DUOX1
1418	ENSG00000142515	-2.03057	-3.82385	10.7815	4.02588e-25	8.53889e-25	44.8775	DOWN	KLK3
1419	ENSG00000100721	3.19345	-2.6845	-14.8618	1.89527e-43	5.57277e-43	86.8732	UP	TCL1A
1420	ENSG00000138696	-2.77819	1.62466	18.3378	2.72517e-61	1.08599e-60	127.857	DOWN	BMPR1B
1421	ENSG00000099617	5.18598	-0.948169	-29.4055	4.0822e-123	4.68936e-122	270.106	UP	EFNA2
1422	ENSG00000146090	-3.34633	-2.48566	20.0349	1.78726e-70	8.34293e-70	148.969	DOWN	RASGEF1C
1423	ENSG00000128262	-2.79311	0.10236	26.748	3.98201e-108	3.55867e-107	235.601	DOWN	POM121L9P
1424	ENSG00000269900	5.19803	0.625197	-36.8938	3.31289e-164	7.9593e-163	364.721	UP	RMRP
1425	ENSG00000197616	-5.35839	-3.42976	36.5974	1.26361e-162	2.95756e-161	361.08	DOWN	MYH6
1426	ENSG00000154721	-2.08899	3.26425	19.1069	2.00975e-65	8.60858e-65	137.356	DOWN	JAM2
1427	ENSG00000116833	2.12923	2.56771	-20.8094	9.78707e-75	4.88009e-74	158.769	UP	NR5A2
1428	ENSG00000120937	-2.98877	-4.63238	19.5654	6.53984e-68	2.91772e-67	143.075	DOWN	NPPB
1429	ENSG00000131747	4.6597	5.68805	-37.0999	2.64929e-165	6.53808e-164	367.248	UP	TOP2A
1430	ENSG00000102743	2.30044	3.41376	-37.4707	2.85073e-167	7.36286e-166	371.78	UP	SLC25A15
1431	ENSG00000142789	-7.94129	-1.88851	37.7484	9.66694e-169	2.54618e-167	375.165	DOWN	CELA3A
1432	ENSG00000047617	-3.17583	-0.144447	34.2957	3.31882e-150	6.28655e-149	332.481	DOWN	ANO2
1433	ENSG00000139292	2.33286	2.47909	-12.5784	9.313e-33	2.28e-32	62.3546	UP	LGR5
1434	ENSG00000137868	5.19447	0.26374	-33.0078	3.72902e-143	6.16307e-142	316.246	UP	STRA6
1435	ENSG00000163535	2.49624	2.89762	-34.4822	3.20656e-151	6.17943e-150	334.818	UP	SGO2
1436	ENSG00000111249	-4.33986	-0.727833	24.1031	3.62673e-93	2.49166e-92	201.172	DOWN	CUX2
1437	ENSG00000181631	2.03936	1.16314	-17.4293	1.74637e-56	6.42343e-56	116.81	UP	P2RY13
1438	ENSG00000100918	-2.4918	4.38788	19.1219	1.66569e-65	7.14249e-65	137.543	DOWN	REC8
1439	ENSG00000144218	-3.58284	2.61172	27.3877	9.6132e-112	9.16997e-111	243.927	DOWN	AFF3
1440	ENSG00000103226	4.07617	4.88678	-62.4199	4.11084e-283	3.87137e-281	638.529	UP	NOMO3
1441	ENSG00000137807	2.57828	3.84037	-30.3697	1.61291e-128	2.0291e-127	282.546	UP	KIF23
1442	ENSG00000175832	4.16418	3.43566	-33.6928	6.50434e-147	1.14717e-145	324.9	UP	ETV4
1443	ENSG00000196932	2.58973	0.364371	-30.6318	5.53264e-130	7.20073e-129	285.918	UP	TMEM26
1444	ENSG00000100092	2.84329	4.60484	-40.978	1.5212e-185	5.26357e-184	413.861	UP	SH3BP1
1445	ENSG00000197928	-2.98082	0.285654	29.7119	7.7859e-125	9.21432e-124	274.065	DOWN	ZNF677
1446	ENSG00000196724	-2.83623	0.972855	27.1162	3.29162e-110	3.04246e-109	240.395	DOWN	ZNF418
1447	ENSG00000250654	-3.96744	-0.113923	33.6518	1.09004e-146	1.909e-145	324.383	DOWN	LOC100240735
1448	ENSG00000112299	3.95115	2.88673	-22.8983	2.20999e-86	1.34602e-85	185.56	UP	VNN1
1449	ENSG00000092853	4.83484	2.05964	-39.6661	8.75706e-179	2.71905e-177	398.292	UP	CLSPN
1450	ENSG00000139351	-3.09017	-4.75117	34.3866	1.06214e-150	2.03119e-149	333.62	DOWN	SYCP3
1451	ENSG00000106785	2.05594	5.50376	-38.9025	8.29143e-175	2.43439e-173	389.135	UP	TRIM14
1452	ENSG00000170324	-2.27769	-4.7677	15.6613	2.07961e-47	6.57474e-47	95.963	DOWN	FRMPD2
1453	ENSG00000188039	-2.87777	0.412089	16.6811	1.35613e-52	4.66732e-52	107.872	DOWN	NWD1
1454	ENSG00000249948	2.3597	-2.50919	-10.7058	8.10644e-25	1.70831e-24	44.1826	UP	GBA3
1455	ENSG00000134193	6.9511	3.54183	-23.2149	3.66885e-88	2.30486e-87	189.655	UP	REG4
1456	ENSG00000026751	2.20928	3.4054	-15.5412	8.29985e-47	2.60177e-46	94.5829	UP	SLAMF7
1457	ENSG00000099860	-2.20488	5.61677	26.1011	1.82262e-104	1.52253e-103	227.175	DOWN	GADD45B
1458	ENSG00000116771	4.84746	2.4172	-42.0975	3.06027e-191	1.15063e-189	426.979	UP	AGMAT
1459	ENSG00000172818	3.76524	2.54002	-22.9787	7.81054e-87	4.78923e-86	186.599	UP	OVOL1
1460	ENSG00000205358	-2.35988	0.492432	10.2352	5.851e-23	1.18823e-22	39.9362	DOWN	MT1H
1461	ENSG00000197747	2.60851	8.02566	-36.7464	2.02462e-163	4.80066e-162	362.911	UP	S100A10
1462	ENSG00000142748	-2.48583	0.436141	22.7113	2.47541e-85	1.48058e-84	183.146	DOWN	FCN3
1463	ENSG00000204610	7.64391	0.775049	-49.7461	2.416e-228	1.39813e-226	512.423	UP	TRIM15
1464	ENSG00000116783	-3.22336	-0.963759	22.6113	9.01431e-85	5.31986e-84	181.855	DOWN	TNNI3K
1465	ENSG00000179935	-2.03632	-3.4684	17.1807	3.4866e-55	1.25695e-54	113.822	DOWN	LINC00652
1466	ENSG00000254598	9.02038	1.99718	-127.648	0	0	1081.95	UP	CSNK2A3
1467	ENSG00000124935	-2.31196	-5.39486	21.658	1.91763e-79	1.03755e-78	169.598	DOWN	SCGB1D2
1468	ENSG00000147437	-2.02269	0.858441	24.7564	7.38999e-97	5.42431e-96	209.665	DOWN	GNRH1
1469	ENSG00000189367	-5.63166	-0.119268	22.0946	7.02994e-82	3.95471e-81	175.201	DOWN	KIAA0408
1470	ENSG00000173809	-2.91706	-3.70584	17.8214	1.50822e-58	5.73883e-58	121.552	DOWN	TDRD12
1471	ENSG00000157193	2.2171	2.78739	-23.7933	2.02877e-91	1.34925e-90	197.15	UP	LRP8
1472	ENSG00000136449	-3.0082	-1.71775	27.1514	2.08186e-110	1.93232e-109	240.853	DOWN	MYCBPAP
1473	ENSG00000196353	-2.88281	-1.17844	17.9184	4.62255e-59	1.77548e-58	122.732	DOWN	CPNE4
1474	ENSG00000148346	4.65352	6.72719	-17.7197	5.19113e-58	1.95919e-57	120.319	UP	LCN2
1475	ENSG00000143416	-2.28056	6.6119	26.5078	9.10141e-107	7.928e-106	232.473	DOWN	SELENBP1
1476	ENSG00000162062	2.10575	1.43205	-22.483	4.71469e-84	2.74989e-83	180.202	UP	TEDC2
1477	ENSG00000266964	-3.62574	1.81965	23.9661	2.14965e-92	1.45632e-91	199.393	DOWN	FXYD1
1478	ENSG00000169035	3.1259	-0.535674	-12.4597	3.13619e-32	7.59694e-32	61.1466	UP	KLK7
1479	ENSG00000135373	2.76323	5.59948	-13.98	3.3266e-39	9.103e-39	77.1348	UP	EHF
1480	ENSG00000131941	2.08989	5.81529	-16.3652	5.66915e-51	1.8943e-50	104.149	UP	RHPN2
1481	ENSG00000221867	4.25366	-3.36023	-13.5008	5.89153e-37	1.54769e-36	71.9788	UP	MAGEA3
1482	ENSG00000099769	-3.23466	1.15731	15.4772	1.73175e-46	5.39382e-46	93.8495	DOWN	IGFALS
1483	ENSG00000007516	-2.33087	2.35347	21.6789	1.46692e-79	7.96063e-79	169.866	DOWN	BAIAP3
1484	ENSG00000019102	-2.97712	5.03264	11.6209	1.35853e-28	3.08216e-28	52.8192	DOWN	VSIG2
1485	ENSG00000164530	-3.31919	1.54325	15.5568	6.94024e-47	2.17796e-46	94.7613	DOWN	PI16
1486	ENSG00000156218	-2.35353	2.82773	16.9672	4.49364e-54	1.5876e-53	111.272	DOWN	ADAMTSL3
1487	ENSG00000134757	2.93241	-0.203676	-11.7789	2.88603e-29	6.62445e-29	54.3591	UP	DSG3
1488	ENSG00000145198	-4.12733	0.572874	22.7936	8.55476e-86	5.15221e-85	184.208	DOWN	VWA5B2
1489	ENSG00000165376	5.13024	2.7187	-22.8842	2.65226e-86	1.60998e-85	185.378	UP	CLDN2
1490	ENSG00000163827	-2.68754	1.14339	21.7189	8.77275e-80	4.76983e-79	170.379	DOWN	LRRC2
1491	ENSG00000130950	2.99351	-2.76495	-27.0918	4.52099e-110	4.1672e-109	240.077	UP	NUTM2F
1492	ENSG00000168509	-2.00111	-4.52666	16.736	7.06159e-53	2.44256e-52	108.523	DOWN	HJV
1493	ENSG00000146469	-4.06581	-0.017602	17.4374	1.58492e-56	5.83279e-56	116.907	DOWN	VIP
1494	ENSG00000067167	2.07428	7.4379	-45.3484	2.12878e-207	9.86106e-206	464.189	UP	TRAM1
1495	ENSG00000117650	5.14291	2.37403	-35.3249	8.66598e-156	1.80225e-154	345.337	UP	NEK2
1496	ENSG00000124939	-2.649	-1.79627	10.133	1.45468e-22	2.93094e-22	39.0328	DOWN	SCGB2A1
1497	ENSG00000163497	-2.00531	-1.89285	9.77107	3.47602e-21	6.8326e-21	35.8863	DOWN	FEV
1498	ENSG00000139112	-2.75024	5.96033	42.6432	5.41455e-194	2.1238e-192	433.317	DOWN	GABARAPL1
1499	ENSG00000243323	-2.50018	-2.8317	21.3832	6.47687e-78	3.4173e-77	166.082	DOWN	PTPRVP
1500	ENSG00000169429	4.50393	3.7039	-24.956	5.49573e-98	4.11561e-97	212.263	UP	CXCL8
1501	ENSG00000215187	-2.54704	-1.71599	23.3337	7.87764e-89	5.00723e-88	191.193	DOWN	FAM166B
1502	ENSG00000077009	-4.07179	-4.14861	31.9027	4.71334e-137	6.94478e-136	302.196	DOWN	NMRK2
1503	ENSG00000100429	4.08989	3.25322	-75.2544	0	0	749.139	UP	HDAC10
1504	ENSG00000152056	3.12479	3.33872	-32.9346	9.42615e-143	1.54764e-141	315.318	UP	AP1S3
1505	ENSG00000142541	-2.99058	9.08236	66.6074	1.53571e-299	1.58862e-297	676.345	DOWN	RPL13A
1506	ENSG00000174808	-2.55281	1.78448	25.0906	9.51627e-99	7.17494e-98	214.015	DOWN	BTC
1507	ENSG00000170837	-2.98259	-0.32432	18.1181	4.03293e-60	1.57909e-59	125.167	DOWN	GPR27
1508	ENSG00000186854	3.88668	2.18503	-29.2848	1.94379e-122	2.20248e-121	268.546	UP	LOC105374836
1509	ENSG00000100558	3.32868	3.7303	-19.9798	3.57911e-70	1.66411e-69	148.276	UP	PLEK2
1510	ENSG00000111907	-2.50673	3.60471	17.7449	3.82235e-58	1.44588e-57	120.624	DOWN	TPD52L1
1511	ENSG00000141052	-2.14024	3.31189	14.2469	1.78641e-40	5.0022e-40	80.0482	DOWN	MYOCD
1512	ENSG00000136122	2.11567	3.16158	-33.1481	6.31541e-144	1.06134e-142	318.021	UP	BORA
1513	ENSG00000163207	-2.01187	-3.85577	9.90351	1.09897e-21	2.181e-21	37.0277	DOWN	IVL
1514	ENSG00000158296	-2.35004	1.81051	15.0028	3.8583e-44	1.15058e-43	88.4598	DOWN	SLC13A3
1515	ENSG00000138160	3.76918	4.23387	-40.5774	1.72566e-183	5.67592e-182	409.129	UP	KIF11
1516	ENSG00000214039	2.87915	-4.24343	-13.6237	1.57659e-37	4.1874e-37	73.2916	UP	LINC02418
1517	ENSG00000100095	-2.49379	-2.15072	15.163	6.27257e-45	1.90264e-44	90.2707	DOWN	SEZ6L
1518	ENSG00000123473	3.20814	3.66097	-36.9343	2.01665e-164	4.86848e-163	365.218	UP	STIL
1519	ENSG00000174576	-3.99796	-1.75494	24.4372	4.70789e-95	3.34138e-94	205.513	DOWN	NPAS4
1520	ENSG00000176728	-2.98395	-2.21587	10.5437	3.59606e-24	7.48414e-24	42.7038	DOWN	TTTY14
1521	ENSG00000165828	7.37587	0.559595	-32.901	1.44356e-142	2.35656e-141	314.892	UP	PRAP1
1522	ENSG00000198354	-2.55427	-3.16416	17.3827	3.06627e-56	1.12368e-55	116.248	DOWN	DCAF12L2
1523	ENSG00000109255	3.6005	-0.0380809	-16.9421	6.06795e-54	2.13776e-53	110.972	UP	NMU
1524	ENSG00000118432	-2.97006	1.75121	16.4717	1.61521e-51	5.44909e-51	105.401	DOWN	CNR1
1525	ENSG00000175785	-4.38599	2.69561	23.3591	5.66704e-89	3.61131e-88	191.522	DOWN	PRIMA1
1526	ENSG00000239827	3.33381	-0.0924373	-45.1123	3.03517e-206	1.39625e-204	461.531	UP	SUGT1P3
1527	ENSG00000091651	2.62369	2.12723	-29.3451	8.90855e-123	1.01518e-121	269.326	UP	ORC6
1528	ENSG00000133863	-2.41824	-1.71558	10.4059	1.25895e-23	2.59016e-23	41.4604	DOWN	TEX15
1529	ENSG00000158220	-2.53842	1.62168	16.8825	1.23609e-53	4.3311e-53	110.262	DOWN	ESYT3
1530	ENSG00000144339	-3.9912	-2.27942	24.7161	1.2479e-96	9.1228e-96	209.142	DOWN	TMEFF2
1531	ENSG00000153294	3.46341	-1.07011	-18.8268	6.51868e-64	2.71986e-63	133.882	UP	ADGRF4
1532	ENSG00000256223	-2.17534	3.39899	30.8616	2.88964e-131	3.83844e-130	288.87	DOWN	ZNF10
1533	ENSG00000115255	2.22272	3.69614	-18.5378	2.32117e-62	9.45056e-62	130.315	UP	REEP6
1534	ENSG00000157927	-2.32559	0.425894	19.0099	6.71277e-65	2.85393e-64	136.151	DOWN	RADIL
1535	ENSG00000237289	3.56824	4.72479	-22.1672	2.76282e-82	1.56304e-81	176.134	UP	CKMT1B
1536	ENSG00000162545	2.12364	6.12535	-22.3136	4.1894e-83	2.40487e-82	178.019	UP	CAMK2N1
1537	ENSG00000063127	-3.96515	0.342474	37.917	1.24336e-169	3.35454e-168	377.216	DOWN	SLC6A16
1538	ENSG00000236404	-2.90107	-2.30318	21.5189	1.13901e-78	6.08032e-78	167.818	DOWN	VLDLR-AS1
1539	ENSG00000103184	-2.73428	0.190039	18.0679	7.45275e-60	2.9033e-59	124.554	DOWN	SEC14L5
1540	ENSG00000180921	3.38555	6.78726	-24.8355	2.63905e-97	1.95215e-96	210.695	UP	FAM83H
1541	ENSG00000232973	-3.28036	-2.0643	25.4478	9.07115e-101	7.02776e-100	218.666	DOWN	CYP1B1-AS1
1542	ENSG00000100181	-4.21477	2.16756	39.1073	7.0672e-176	2.11539e-174	391.598	DOWN	LOC112268292
1543	ENSG00000167524	4.8811	0.0368126	-65.6748	6.01038e-296	6.03001e-294	668.075	UP	RSKR
1544	ENSG00000219626	-2.82159	1.35113	34.1353	2.4843e-149	4.62247e-148	330.468	DOWN	FAM228B
1545	ENSG00000240602	2.11253	-1.11734	-11.1824	9.30235e-27	2.03664e-26	48.6193	UP	AADACP1
1546	ENSG00000180806	5.6762	-1.17324	-36.9261	2.23052e-164	5.37829e-163	365.117	UP	HOXC9
1547	ENSG00000115593	-2.83743	-1.2828	8.74989	1.68624e-17	3.06108e-17	27.4845	DOWN	SMYD1
1548	ENSG00000206047	2.19497	-4.95875	-16.1793	5.02992e-50	1.65196e-49	101.971	UP	DEFA1
1549	ENSG00000117600	2.08561	1.13599	-17.9233	4.35534e-59	1.67349e-58	122.792	UP	PLPPR4
1550	ENSG00000188487	-2.50758	0.0510514	16.7968	3.43057e-53	1.19219e-52	109.244	DOWN	INSC
1551	ENSG00000138755	5.5248	3.586	-32.0424	7.93665e-138	1.18782e-136	303.977	UP	CXCL9
1552	ENSG00000236334	4.22611	-2.49402	-38.4297	2.48728e-172	7.01391e-171	383.431	UP	PPIAL4G
1553	ENSG00000125966	2.47234	2.49733	-36.8331	6.98231e-164	1.66749e-162	363.976	UP	MMP24
1554	ENSG00000178776	2.05679	-3.97913	-11.4982	4.48254e-28	1.00668e-27	51.6326	UP	C5orf46
1555	ENSG00000064205	-4.2029	0.63806	25.9085	2.24199e-103	1.82998e-102	224.666	DOWN	CCN5
1556	ENSG00000150625	-2.45489	-0.806049	13.7763	3.03995e-38	8.1829e-38	74.9309	DOWN	GPM6A
1557	ENSG00000138778	3.65901	3.41587	-35.7095	7.30395e-158	1.57817e-156	350.114	UP	CENPE
1558	ENSG00000172399	-4.25246	-2.73605	30.386	1.3066e-128	1.64582e-127	282.757	DOWN	MYOZ2
1559	ENSG00000160606	2.16357	2.77739	-19.1585	1.05656e-65	4.54518e-65	137.998	UP	TLCD1
1560	ENSG00000167800	2.37502	-3.09004	-13.004	1.13093e-34	2.85703e-34	66.7445	UP	TBX10
1561	ENSG00000143196	-4.40273	3.48113	27.3466	1.64137e-111	1.55751e-110	243.392	DOWN	DPT
1562	ENSG00000154269	-2.53342	-1.16533	17.8393	1.21183e-58	4.62162e-58	121.771	DOWN	ENPP3
1563	ENSG00000158486	2.78047	-1.03755	-21.355	9.28636e-78	4.89188e-77	165.722	UP	DNAH3
1564	ENSG00000223756	-3.41443	0.995657	32.4255	6.0417e-140	9.4016e-139	308.855	DOWN	TSSC2
1565	ENSG00000173894	2.23447	2.29981	-20.4534	8.99574e-73	4.34341e-72	154.254	UP	CBX2
1566	ENSG00000102554	2.86014	7.42375	-25.9159	2.03535e-103	1.66268e-102	224.763	UP	KLF5
1567	ENSG00000146205	-2.78505	2.44455	15.7881	4.79689e-48	1.52719e-47	97.4257	DOWN	ANO7
1568	ENSG00000152154	-3.74295	0.934744	37.1623	1.23504e-165	3.06306e-164	368.011	DOWN	TMEM178A
1569	ENSG00000102445	3.12065	0.714593	-28.338	4.14851e-117	4.32959e-116	256.277	UP	RUBCNL
1570	ENSG00000128849	-3.2696	4.45779	28.8617	4.6572e-120	5.08927e-119	263.068	DOWN	CGNL1
1571	ENSG00000106013	-2.22789	-4.60247	18.2653	6.63591e-61	2.62765e-60	126.968	DOWN	ANKRD7
1572	ENSG00000183336	7.92071	3.0299	-138.408	0	0	1134.52	UP	BOLA2
1573	ENSG00000188517	-3.19131	-2.11453	23.5449	5.09601e-90	3.30868e-89	193.929	DOWN	COL25A1
1574	ENSG00000170091	-4.77866	-1.25481	29.4142	3.64464e-123	4.18914e-122	270.22	DOWN	NSG2
1575	ENSG00000168298	3.23206	0.186015	-22.7103	2.51004e-85	1.50084e-84	183.132	UP	H1-4
1576	ENSG00000152578	-5.31943	-0.600153	33.5729	2.94896e-146	5.13753e-145	323.388	DOWN	GRIA4
1577	ENSG00000147434	2.21893	-4.371	-18.3865	1.49632e-61	6.00362e-61	128.455	UP	CHRNA6
1578	ENSG00000114790	-2.7319	3.60335	21.3893	5.98627e-78	3.16012e-77	166.161	DOWN	ARHGEF26
1579	ENSG00000197635	2.66189	3.64822	-21.1426	1.40189e-76	7.23969e-76	163.01	UP	DPP4
1580	ENSG00000167414	-2.58814	-4.94626	22.1902	2.05381e-82	1.16457e-81	176.431	DOWN	GNG8
1581	ENSG00000168589	-3.00172	-3.84452	24.6019	5.5209e-96	3.98067e-95	207.656	DOWN	DYNLRB2
1582	ENSG00000186594	-3.24046	4.06437	40.7464	2.33774e-184	7.8574e-183	411.128	DOWN	MIR22HG
1583	ENSG00000158125	4.20884	1.46309	-22.3897	1.57042e-83	9.0669e-83	178.999	UP	XDH
1584	ENSG00000068489	3.38491	2.45499	-36.7823	1.30292e-163	3.09675e-162	363.352	UP	PRR11
1585	ENSG00000180881	-2.37277	0.579592	27.2201	8.50815e-111	7.93392e-110	241.747	DOWN	CAPS2
1586	ENSG00000187486	-2.15061	2.48329	15.3934	4.52804e-46	1.40137e-45	92.8912	DOWN	KCNJ11
1587	ENSG00000144820	6.26929	-0.643493	-27.7611	7.46991e-114	7.40133e-113	248.783	UP	ADGRG7
1588	ENSG00000121797	2.17359	2.42744	-26.9101	4.82174e-109	4.35988e-108	237.711	UP	CCRL2
1589	ENSG00000221947	2.40631	0.758926	-15.9432	7.92176e-49	2.55506e-48	99.2217	UP	XKR9
1590	ENSG00000171234	4.39947	-1.66753	-23.1607	7.40356e-88	4.62346e-87	188.954	UP	UGT2B7
1591	ENSG00000162344	3.43943	-3.75378	-16.5339	7.75022e-52	2.62973e-51	106.134	UP	FGF19
1592	ENSG00000168621	-5.77278	-1.4234	46.3699	2.34139e-212	1.15995e-210	475.608	DOWN	GDNF
1593	ENSG00000135094	3.93373	1.77027	-29.2287	4.0183e-122	4.52483e-121	267.82	UP	SDS
1594	ENSG00000006071	-7.54471	-0.491862	39.962	2.56739e-180	8.14912e-179	401.823	DOWN	ABCC8
1595	ENSG00000165646	-4.59332	2.05025	45.6256	9.47699e-209	4.46245e-207	467.301	DOWN	SLC18A2
1596	ENSG00000187546	2.35304	-1.72844	-11.415	1.00169e-27	2.23425e-27	50.8336	UP	AGMO
1597	ENSG00000241404	-2.91308	2.66421	34.1357	2.47432e-149	4.6082e-148	330.472	DOWN	EGFL8
1598	ENSG00000100307	-2.22399	5.82671	30.4881	3.51425e-129	4.47176e-128	284.07	DOWN	CBX7
1599	ENSG00000179772	2.6048	1.1181	-23.3619	5.46135e-89	3.48135e-88	191.559	UP	FOXS1
1600	ENSG00000214279	-2.51316	1.04696	25.9982	6.96514e-104	5.74862e-103	225.835	DOWN	SCART1
1601	ENSG00000155980	-4.08743	-0.349561	25.738	2.06703e-102	1.65404e-101	222.446	DOWN	KIF5A
1602	ENSG00000141161	-2.07236	-2.37801	11.5909	1.81951e-28	4.11911e-28	52.5288	DOWN	UNC45B
1603	ENSG00000115361	-6.52807	-0.628685	43.9432	1.74619e-200	7.40183e-199	448.267	DOWN	ACADL
1604	ENSG00000197599	-5.29141	-1.68161	46.1495	2.72083e-211	1.32169e-209	473.155	DOWN	CCDC154
1605	ENSG00000213064	-2.58582	4.31856	57.388	2.56665e-262	1.9785e-260	590.652	DOWN	SFT2D2
1606	ENSG00000109182	-5.42603	-2.93349	23.3107	1.06042e-88	6.72961e-88	190.896	DOWN	CWH43
1607	ENSG00000115657	2.90507	3.44504	-42.2547	4.91138e-192	1.87129e-190	428.809	UP	ABCB6
1608	ENSG00000180777	-2.92876	-3.96515	16.6728	1.4967e-52	5.14668e-52	107.774	DOWN	ANKRD30B
1609	ENSG00000166509	-2.17762	-4.22175	12.1882	4.9085e-31	1.16637e-30	58.4104	DOWN	CLEC3A
1610	ENSG00000242028	3.09725	4.62623	-49.9218	3.69472e-229	2.15687e-227	514.301	UP	HYPK
1611	ENSG00000147588	-3.14903	-2.31911	17.7155	5.46153e-58	2.06046e-57	120.268	DOWN	PMP2
1612	ENSG00000205076	2.15801	-2.62584	-10.6132	1.90153e-24	3.97737e-24	43.3363	UP	LGALS7
1613	ENSG00000237984	4.57873	1.53463	-65.4579	4.16612e-295	4.15883e-293	666.14	UP	PTENP1
1614	ENSG00000174407	-3.85101	-4.4174	29.8862	8.20515e-126	9.8447e-125	276.315	DOWN	MIR1-1HG
1615	ENSG00000095917	-3.69644	-0.0825796	17.0813	1.1483e-54	4.10196e-54	112.633	DOWN	TPSD1
1616	ENSG00000248019	-2.49521	1.69044	32.8598	2.43196e-142	3.9347e-141	314.37	DOWN	FAM13A-AS1
1617	ENSG00000120756	3.66506	5.82396	-26.2024	4.86792e-105	4.0973e-104	228.495	UP	PLS1
1618	ENSG00000160683	5.35455	-1.44757	-34.662	3.37745e-152	6.63688e-151	337.069	UP	CXCR5
1619	ENSG00000197046	2.05815	-1.32312	-14.0841	1.06732e-39	2.9473e-39	78.2673	UP	SIGLEC15
1620	ENSG00000134545	-2.36021	-1.41847	16.205	3.72317e-50	1.22702e-49	102.271	DOWN	KLRC1
1621	ENSG00000168925	-5.7141	-3.69606	32.6053	6.1442e-141	9.69714e-140	311.141	DOWN	CTRB1
1622	ENSG00000166924	-2.1358	-0.38439	17.0387	1.91189e-54	6.80166e-54	112.124	DOWN	NYAP1
1623	ENSG00000145384	4.14656	-2.48802	-16.4363	2.45259e-51	8.24621e-51	104.984	UP	FABP2
1624	ENSG00000213088	-2.21102	3.87942	13.3833	2.06221e-36	5.36794e-36	70.7312	DOWN	ACKR1
1625	ENSG00000188483	2.33567	4.5322	-28.7649	1.63238e-119	1.77122e-118	261.814	UP	IER5L
1626	ENSG00000147676	3.12319	7.20514	-17.6851	7.89601e-58	2.96881e-57	119.9	UP	MAL2
1627	ENSG00000096060	-2.45924	6.74936	26.0004	6.76919e-104	5.5892e-103	225.863	DOWN	FKBP5
1628	ENSG00000039068	2.19537	7.72396	-11.8732	1.13861e-29	2.63502e-29	55.2838	UP	CDH1
1629	ENSG00000119888	3.76276	7.53026	-21.7414	6.57469e-80	3.58742e-79	170.667	UP	EPCAM
1630	ENSG00000162745	2.94432	4.07837	-26.3621	6.07639e-106	5.21785e-105	230.575	UP	OLFML2B
1631	ENSG00000160097	-4.12244	1.44137	32.022	1.0294e-137	1.53717e-136	303.717	DOWN	FNDC5
1632	ENSG00000119147	-5.01133	1.84605	20.6867	4.65976e-74	2.29539e-73	157.211	DOWN	ECRG4
1633	ENSG00000100678	-2.27382	-1.28372	19.4063	4.78933e-67	2.10244e-66	141.087	DOWN	SLC8A3
1634	ENSG00000160183	2.90098	3.51387	-14.6799	1.45964e-42	4.24003e-42	84.8385	UP	TMPRSS3
1635	ENSG00000237250	3.66031	-3.93612	-25.9536	1.24486e-103	1.02027e-102	225.255	UP	LOC100130331
1636	ENSG00000164180	-2.06017	4.28794	35.6928	8.98773e-158	1.9378e-156	349.906	DOWN	TMEM161B
1637	ENSG00000166091	-3.97223	-3.23356	25.6722	4.87317e-102	3.8793e-101	221.589	DOWN	CMTM5
1638	ENSG00000158258	-2.14489	1.68925	17.8652	8.84555e-59	3.38317e-58	122.085	DOWN	CLSTN2
1639	ENSG00000054277	2.37569	3.11576	-31.3338	6.78644e-134	9.43533e-133	294.924	UP	OPN3
1640	ENSG00000166803	3.96091	3.275	-32.3103	2.61393e-139	4.01439e-138	307.39	UP	PCLAF
1641	ENSG00000168928	-5.41314	-3.54733	28.5863	1.65369e-118	1.76085e-117	259.499	DOWN	CTRB2
1642	ENSG00000162897	4.31409	-2.07004	-23.4727	1.29877e-89	8.378e-89	192.994	UP	FCAMR
1643	ENSG00000104332	-2.8121	3.41349	14.4439	2.02193e-41	5.74711e-41	82.2191	DOWN	SFRP1
1644	ENSG00000187714	-2.1463	-3.57369	9.42272	6.80257e-20	1.30139e-19	32.9398	DOWN	SLC18A3
1645	ENSG00000153303	-5.9306	0.110601	23.4099	2.93479e-89	1.87919e-88	192.179	DOWN	FRMD1
1646	ENSG00000212232	4.4128	-0.990406	-37.9596	7.40858e-170	2.01241e-168	377.734	UP	SNORD17
1647	ENSG00000105887	2.60295	6.37137	-68.9562	1.77134e-308	2.14485e-306	696.797	UP	MTPN
1648	ENSG00000206069	-3.13721	-3.0987	16.6579	1.78493e-52	6.13146e-52	107.598	DOWN	TMEM211
1649	ENSG00000149948	2.67885	1.78981	-15.7899	4.70208e-48	1.49772e-47	97.4456	UP	HMGA2
1650	ENSG00000249992	3.29017	2.463	-35.5182	7.8418e-157	1.66732e-155	347.74	UP	TMEM158
1651	ENSG00000219200	5.46101	4.76506	-131.948	0	0	1103.44	UP	RNASEK
1652	ENSG00000130032	-3.64677	-2.22641	24.4498	3.99651e-95	2.8385e-94	205.677	DOWN	PRRG3
1653	ENSG00000172461	-3.97322	1.69907	12.3029	1.54268e-31	3.69389e-31	59.5617	DOWN	FUT9
1654	ENSG00000158516	-7.98774	0.100544	26.9426	3.15467e-109	2.85896e-108	238.135	DOWN	CPA2
1655	ENSG00000147381	2.65967	-4.37184	-9.26978	2.44716e-19	4.62755e-19	31.6722	UP	MAGEA4
1656	ENSG00000150201	-2.73812	-1.38441	11.0858	2.32525e-26	5.05539e-26	47.7092	DOWN	FXYD4
1657	ENSG00000177414	-3.6804	-4.42038	22.4044	1.29933e-83	7.51916e-83	179.189	DOWN	UBE2U
1658	ENSG00000166819	-3.33676	-0.0383877	22.2383	1.10585e-82	6.30987e-82	177.049	DOWN	PLIN1
1659	ENSG00000148219	-2.00824	2.36775	27.2543	5.4508e-111	5.10676e-110	242.192	DOWN	ASTN2
1660	ENSG00000222046	-2.40376	-3.63657	23.802	1.81033e-91	1.20598e-90	197.264	DOWN	DCDC2B
1661	ENSG00000121152	3.83928	2.94287	-33.8543	8.51067e-148	1.53215e-146	326.934	UP	NCAPH
1662	ENSG00000188404	2.44153	2.77646	-20.4278	1.24362e-72	5.99588e-72	153.931	UP	SELL
1663	ENSG00000100170	4.35785	3.10661	-22.6314	6.95241e-85	4.11274e-84	182.114	UP	SLC5A1
1664	ENSG00000157087	-2.27491	-2.20704	16.0621	1.98121e-49	6.4474e-49	100.604	DOWN	ATP2B2
1665	ENSG00000075618	2.06843	5.58644	-24.4325	5.00104e-95	3.54566e-94	205.453	UP	FSCN1
1666	ENSG00000164756	-3.60339	-2.60728	20.77	1.61643e-74	8.03385e-74	158.268	DOWN	SLC30A8
1667	ENSG00000155629	3.20346	4.36764	-42.5186	2.29365e-193	8.89178e-192	431.873	UP	PIK3AP1
1668	ENSG00000091583	-3.3332	-1.55406	13.7615	3.5708e-38	9.59889e-38	74.7706	DOWN	APOH
1669	ENSG00000177519	-5.57724	-0.212243	34.2363	6.99493e-150	1.31625e-148	331.735	DOWN	RPRM
1670	ENSG00000164199	-2.17462	-0.517069	11.4729	5.7248e-28	1.28307e-27	51.3895	DOWN	ADGRV1
1671	ENSG00000135917	2.23787	1.34367	-11.9615	4.73935e-30	1.105e-29	56.1553	UP	SLC19A3
1672	ENSG00000169862	-2.38436	0.050241	12.5958	7.78711e-33	1.90831e-32	62.5327	DOWN	CTNND2
1673	ENSG00000050767	-2.23543	0.866258	21.5263	1.03718e-78	5.54413e-78	167.912	DOWN	COL23A1
1674	ENSG00000170477	-4.57086	-0.895335	17.319	6.60499e-56	2.40944e-55	115.483	DOWN	KRT4
1675	ENSG00000166869	3.05207	-1.26989	-11.9027	8.49416e-30	1.97124e-29	55.5752	UP	CHP2
1676	ENSG00000240303	9.23489	-0.244502	-142.692	0	0	1154.38	UP	ACAD11
1677	ENSG00000162706	-3.34829	1.37666	17.5724	3.09708e-57	1.1549e-56	118.536	DOWN	CADM3
1678	ENSG00000030304	-3.38812	-1.10126	19.7263	8.68955e-69	3.93662e-68	145.09	DOWN	MUSK
1679	ENSG00000148735	5.61514	2.66917	-29.3473	8.65644e-123	9.87576e-122	269.355	UP	PLEKHS1
1680	ENSG00000168995	2.28344	0.312818	-21.8503	1.62491e-80	8.96416e-80	172.064	UP	SIGLEC7
1681	ENSG00000105369	2.24479	2.88151	-11.8353	1.65587e-29	3.8166e-29	54.9114	UP	CD79A
1682	ENSG00000173930	2.02983	-2.90105	-13.7068	6.44239e-38	1.72485e-37	74.1829	UP	SLCO4C1
1683	ENSG00000104722	-2.2638	-1.43152	14.7832	4.58548e-43	1.34001e-42	85.9925	DOWN	NEFM
1684	ENSG00000205609	4.97079	2.14543	-57.0598	6.42107e-261	4.893e-259	587.432	UP	EIF3CL
1685	ENSG00000159217	3.6491	-1.76235	-14.5305	7.72969e-42	2.21633e-41	83.1773	UP	IGF2BP1
1686	ENSG00000166816	-2.38319	3.59005	19.9585	4.68018e-70	2.17454e-69	148.008	DOWN	LDHD
1687	ENSG00000185090	2.96563	3.07539	-33.5309	5.00721e-146	8.67786e-145	322.859	UP	MANEAL
1688	ENSG00000104804	-2.39156	-3.68195	18.722	2.3848e-63	9.88015e-63	132.587	DOWN	TULP2
1689	ENSG00000225766	-2.5874	-2.95481	22.5399	2.26493e-84	1.3292e-83	180.934	DOWN	DHRS4L1
1690	ENSG00000148680	-2.36295	-0.751609	21.8035	2.96314e-80	1.62793e-79	171.464	DOWN	HTR7
1691	ENSG00000111247	3.0015	2.66955	-34.2149	9.14428e-150	1.71746e-148	331.467	UP	RAD51AP1
1692	ENSG00000155034	2.70431	3.93765	-51.7294	1.88781e-237	1.1705e-235	533.394	UP	FBXL18
1693	ENSG00000181625	10.5508	1.62217	-134.017	0	0	1113.54	UP	SLX1B
1694	ENSG00000163631	-5.78319	-0.73184	22.8704	3.17008e-86	1.92314e-85	185.2	DOWN	ALB
1695	ENSG00000118160	-2.59276	0.111041	13.5299	4.31532e-37	1.13691e-36	72.2888	DOWN	SLC8A2
1696	ENSG00000168282	5.37157	3.38018	-124.582	0	0	1066.21	UP	MGAT2
1697	ENSG00000187166	-2.63358	-4.08086	23.1995	4.47956e-88	2.80711e-87	189.456	DOWN	H1-7
1698	ENSG00000163735	4.79535	2.64458	-16.7031	1.04475e-52	3.60188e-52	108.133	UP	CXCL5
1699	ENSG00000182050	-2.10076	-4.22045	14.1844	3.55266e-40	9.8952e-40	79.3632	DOWN	MGAT4C
1700	ENSG00000160282	-3.34304	-2.65631	19.6703	1.75385e-68	7.89886e-68	144.389	DOWN	FTCD
1701	ENSG00000179750	2.81832	1.7525	-19.3533	9.29091e-67	4.06159e-66	140.425	UP	APOBEC3B
1702	ENSG00000189013	2.20774	-2.92557	-14.448	1.93313e-41	5.49708e-41	82.2639	UP	KIR2DL4
1703	ENSG00000110169	-2.94075	-1.20466	24.9906	3.50052e-98	2.6244e-97	212.714	DOWN	HPX
1704	ENSG00000036448	-2.32975	0.516299	25.042	1.79216e-98	1.34716e-97	213.383	DOWN	MYOM2
1705	ENSG00000171747	3.10103	6.88298	-15.8021	4.0816e-48	1.30133e-47	97.5867	UP	LGALS4
1706	ENSG00000100321	-2.32452	3.65191	20.8085	9.89986e-75	4.9351e-74	158.758	DOWN	SYNGR1
1707	ENSG00000117322	3.65826	0.271528	-15.0905	1.4296e-44	4.30431e-44	89.4495	UP	CR2
1708	ENSG00000203760	2.17236	2.54192	-28.251	1.28393e-116	1.32955e-115	255.148	UP	CENPW
1709	ENSG00000162460	2.12096	-0.972571	-10.147	1.28509e-22	2.59238e-22	39.1557	UP	TMEM82
1710	ENSG00000123570	-3.84204	-0.0983299	28.8603	4.74308e-120	5.17745e-119	263.05	DOWN	RAB9B
1711	ENSG00000237424	2.55746	1.69068	-30.9015	1.73229e-131	2.31493e-130	289.382	UP	FOXD2-AS1
1712	ENSG00000188730	-3.04176	-2.74686	18.8933	2.85769e-64	1.19911e-63	134.705	DOWN	VWC2
1713	ENSG00000197172	4.53114	-3.23847	-14.1922	3.26168e-40	9.09234e-40	79.4484	UP	MAGEA6
1714	ENSG00000132821	-2.09107	1.70454	13.0921	4.488e-35	1.1429e-34	67.6645	DOWN	VSTM2L
1715	ENSG00000103522	3.4717	0.621172	-29.9534	3.44422e-126	4.16751e-125	277.183	UP	IL21R
1716	ENSG00000198914	-3.19487	-3.92651	15.9377	8.44569e-49	2.72272e-48	99.1578	DOWN	POU3F3
1717	ENSG00000163884	-5.03531	2.78744	35.4188	2.69724e-156	5.66847e-155	346.505	DOWN	KLF15
1718	ENSG00000135116	-2.37655	-4.09731	17.0646	1.40209e-54	5.00049e-54	112.434	DOWN	HRK
1719	ENSG00000073111	2.68942	5.01214	-36.9991	9.11206e-165	2.22127e-163	366.012	UP	MCM2
1720	ENSG00000165192	-7.6636	-3.17058	39.8724	7.46738e-180	2.35523e-178	400.755	DOWN	ASB11
1721	ENSG00000140287	-4.92102	1.67754	32.5783	8.66654e-141	1.36565e-139	310.797	DOWN	HDC
1722	ENSG00000086619	-3.53608	4.68438	32.7351	1.18325e-141	1.89292e-140	312.788	DOWN	ERO1B
1723	ENSG00000101883	-2.9874	-3.94718	22.403	1.32317e-83	7.65268e-83	179.171	DOWN	RHOXF1
1724	ENSG00000176244	4.44594	-0.221339	-37.5632	9.22132e-168	2.38785e-166	372.909	UP	ACBD7
1725	ENSG00000271079	8.63469	-1.02331	-114.492	0	0	1011.78	UP	CTAGE15
1726	ENSG00000234776	-2.24601	-5.37245	28.4414	1.08364e-117	1.14168e-116	257.619	DOWN	C11orf94
1727	ENSG00000176092	3.66897	1.18534	-24.598	5.8102e-96	4.18624e-95	207.604	UP	CRYBG2
1728	ENSG00000197757	3.55231	0.512813	-23.2056	4.13781e-88	2.59458e-87	189.535	UP	HOXC6
1729	ENSG00000123388	6.63212	-1.06034	-37.928	1.0885e-169	2.94471e-168	377.349	UP	HOXC11
1730	ENSG00000160882	-4.73271	-4.19776	31.4	2.90843e-134	4.08347e-133	295.771	DOWN	CYP11B1
1731	ENSG00000131668	-2.73351	4.67737	16.7096	9.66229e-53	3.33404e-52	108.211	DOWN	BARX1
1732	ENSG00000243716	-2.86827	3.20381	30.8997	1.77313e-131	2.36793e-130	289.359	DOWN	NPIPB5
1733	ENSG00000153446	-5.79288	2.38452	31.3824	3.6426e-134	5.11064e-133	295.546	DOWN	C16orf89
1734	ENSG00000197472	5.11738	-0.723578	-37.7906	5.78123e-169	1.52675e-167	375.679	UP	ZNF695
1735	ENSG00000186453	-2.74132	-2.2251	21.2134	5.6765e-77	2.95595e-76	163.914	DOWN	FAM228A
1736	ENSG00000143631	-2.6022	-0.943193	16.9251	7.43096e-54	2.61472e-53	110.77	DOWN	FLG
1737	ENSG00000116194	-2.89517	2.30532	15.8123	3.62378e-48	1.15703e-47	97.7053	DOWN	ANGPTL1
1738	ENSG00000154265	-2.30332	4.52206	31.4635	1.28913e-134	1.82019e-133	296.585	DOWN	ABCA5
1739	ENSG00000161405	2.53234	1.46146	-18.7884	1.04884e-63	4.36162e-63	133.407	UP	IKZF3
1740	ENSG00000101098	-4.56384	0.150273	25.383	2.11183e-100	1.62791e-99	217.822	DOWN	RIMS4
1741	ENSG00000186714	6.35592	-0.767597	-69.1849	0	3.05529e-307	698.761	UP	CCDC73
1742	ENSG00000012817	-2.76592	1.71697	7.20933	1.50639e-12	2.44254e-12	16.2417	DOWN	KDM5D
1743	ENSG00000137804	3.47395	4.37649	-32.7229	1.38113e-141	2.20594e-140	312.634	UP	NUSAP1
1744	ENSG00000265787	-3.07034	-0.84953	16.2571	2.02106e-50	6.68828e-50	102.881	DOWN	CYP4F35P
1745	ENSG00000080298	-2.05244	2.53482	29.4822	1.51318e-123	1.75848e-122	271.099	DOWN	RFX3
1746	ENSG00000167513	3.55708	3.54353	-32.6257	4.74142e-141	7.50099e-140	311.4	UP	CDT1
1747	ENSG00000079462	2.11316	4.19382	-29.5779	4.39577e-124	5.14127e-123	272.334	UP	PAFAH1B3
1748	ENSG00000189013	2.20774	-2.92557	-14.448	1.93313e-41	5.49708e-41	82.2639	UP	LOC112268354
1749	ENSG00000203786	-2.30906	-4.79404	15.3501	7.43125e-46	2.29064e-45	92.3973	DOWN	KPRP
1750	ENSG00000197520	-2.1115	0.747691	9.21914	3.7262e-19	7.01627e-19	31.256	DOWN	FAM177B
1751	ENSG00000226516	-2.19278	-5.28629	19.9205	7.55233e-70	3.49599e-69	147.53	DOWN	FAM138B
1752	ENSG00000183196	4.52039	-0.45724	-34.1949	1.17557e-149	2.19966e-148	331.216	UP	CHST6
1753	ENSG00000115507	3.97888	0.760919	-29.6938	9.82847e-125	1.16041e-123	273.832	UP	OTX1
1754	ENSG00000132837	-3.27588	-0.797353	27.3372	1.8531e-111	1.75675e-110	243.271	DOWN	DMGDH
1755	ENSG00000259516	2.43878	-2.94443	-22.2824	6.26365e-83	3.58731e-82	177.617	UP	ANP32AP1
1756	ENSG00000164037	-2.16474	-2.43311	24.2023	9.98009e-94	6.92811e-93	202.461	DOWN	SLC9B1
1757	ENSG00000135333	-2.67453	1.87976	12.5458	1.29996e-32	3.17282e-32	62.0228	DOWN	EPHA7
1758	ENSG00000155886	-2.50261	-2.84347	16.8993	1.01085e-53	3.54624e-53	110.463	DOWN	SLC24A2
1759	ENSG00000205364	-5.87242	1.40961	35.0127	4.23406e-154	8.59075e-153	341.448	DOWN	MT1M
1760	ENSG00000170439	4.66474	2.71363	-41.664	4.82707e-189	1.7683e-187	421.917	UP	METTL7B
1761	ENSG00000153956	-2.61178	2.85512	18.8799	3.37279e-64	1.41317e-63	134.54	DOWN	CACNA2D1
1762	ENSG00000112276	-2.58221	3.2969	22.9809	7.59125e-87	4.65763e-86	186.628	DOWN	BVES
1763	ENSG00000095981	-3.3365	-4.28119	19.7992	3.47468e-69	1.59001e-68	146.006	DOWN	KCNK16
1764	ENSG00000093009	3.51962	2.23591	-28.8433	5.90897e-120	6.42903e-119	262.83	UP	CDC45
1765	ENSG00000005073	6.52616	-1.35484	-32.3238	2.20339e-139	3.39959e-138	307.561	UP	HOXA11
1766	ENSG00000235169	-2.27158	-0.167314	21.1412	1.42677e-76	7.36441e-76	162.993	DOWN	SMIM1
1767	ENSG00000163590	-2.35992	3.9009	31.3368	6.52784e-134	9.08845e-133	294.963	DOWN	PPM1L
1768	ENSG00000172159	-2.663	1.70853	25.1476	4.53227e-99	3.43403e-98	214.757	DOWN	FRMD3
1769	ENSG00000125414	-5.27923	-3.81638	42.8264	6.50423e-195	2.58165e-193	435.437	DOWN	MYH2
1770	ENSG00000123975	3.18407	4.15231	-36.0255	1.4601e-159	3.25346e-158	354.027	UP	CKS2
1771	ENSG00000106689	2.58324	-3.51268	-20.4603	8.24759e-73	3.98507e-72	154.341	UP	LHX2
1772	ENSG00000258227	2.76906	0.184093	-22.3418	2.91265e-83	1.67534e-82	178.382	UP	CLEC5A
1773	ENSG00000092850	-3.3928	-2.79311	24.0786	4.98494e-93	3.42126e-92	200.854	DOWN	TEKT2
1774	ENSG00000221420	-2.77267	-2.1651	25.7714	1.33862e-102	1.07461e-101	222.88	DOWN	SNORA81
1775	ENSG00000172995	-3.02362	-4.38074	21.3583	8.90572e-78	4.6926e-77	165.764	DOWN	ARPP21
1776	ENSG00000185479	2.14153	-0.621925	-8.28543	6.30203e-16	1.10689e-15	23.9069	UP	KRT6B
1777	ENSG00000161040	-2.79102	0.357372	23.575	3.44916e-90	2.24894e-89	194.319	DOWN	FBXL13
1778	ENSG00000130054	-2.10544	0.297646	10.3246	2.62189e-23	5.35838e-23	40.7325	DOWN	FAM155B
1779	ENSG00000112818	5.22385	-0.838103	-20.8409	6.55915e-75	3.28122e-74	159.169	UP	MEP1A
1780	ENSG00000180745	6.74682	0.79721	-36.7479	1.988e-163	4.71942e-162	362.929	UP	CLRN3
1781	ENSG00000196456	-2.52016	3.58744	40.1364	3.22495e-181	1.03349e-179	403.897	DOWN	ZNF775
1782	ENSG00000214456	-6.97806	2.34621	58.1288	1.87187e-265	1.48892e-263	597.875	DOWN	PLIN5
1783	ENSG00000172238	4.08626	-3.46371	-20.2972	6.5032e-72	3.10242e-71	152.278	UP	ATOH1
1784	ENSG00000120055	3.76354	-0.300517	-36.0837	7.11693e-160	1.59651e-158	354.745	UP	C10orf95
1785	ENSG00000144649	-2.21255	1.6665	15.8071	3.8496e-48	1.22854e-47	97.645	DOWN	GASK1A
1786	ENSG00000198443	2.35706	-4.68752	-12.6956	2.78722e-33	6.87763e-33	63.5551	UP	KRTAP4-1
1787	ENSG00000109321	5.35541	1.87822	-36.2673	7.3783e-161	1.67586e-159	357.012	UP	AREG
1788	ENSG00000151693	2.09754	5.75878	-43.6216	6.90556e-199	2.87828e-197	444.589	UP	ASAP2
1789	ENSG00000196972	-2.35972	0.372916	25.8314	6.12236e-103	4.9487e-102	223.662	DOWN	SMIM10L2B
1790	ENSG00000122824	-2.2071	-0.866663	16.4617	1.81926e-51	6.13334e-51	105.282	DOWN	NUDT10
1791	ENSG00000130528	-2.35599	-0.0540535	24.2632	4.52368e-94	3.15237e-93	203.252	DOWN	HRC
1792	ENSG00000173124	-5.35831	-3.61686	36.5336	2.77097e-162	6.45535e-161	360.294	DOWN	ACSM6
1793	ENSG00000157514	-2.78308	7.22816	33.6859	7.09667e-147	1.25053e-145	324.813	DOWN	TSC22D3
1794	ENSG00000164171	2.78412	5.36006	-30.6039	7.92616e-130	1.02757e-128	285.559	UP	ITGA2
1795	ENSG00000157399	2.02823	2.88232	-13.002	1.15471e-34	2.91672e-34	66.7238	UP	ARSL
1796	ENSG00000019485	-2.58065	1.76074	32.9441	8.35839e-143	1.37572e-141	315.438	DOWN	PRDM11
1797	ENSG00000036565	-2.05885	-2.72067	9.60807	1.41177e-20	2.7421e-20	34.4974	DOWN	SLC18A1
1798	ENSG00000101057	5.2234	4.44766	-36.0094	1.78325e-159	3.96024e-158	353.827	UP	MYBL2
1799	ENSG00000204323	-2.92403	1.66547	27.2444	6.20018e-111	5.80068e-110	242.064	DOWN	SMIM5
1800	ENSG00000151632	-2.6288	3.91759	15.8602	2.079e-48	6.65715e-48	98.2594	DOWN	AKR1C2
1801	ENSG00000168802	2.28501	5.78518	-79.2567	0	0	780.637	UP	DERPC
1802	ENSG00000129946	-2.52603	4.52629	29.0843	2.6051e-121	2.88308e-120	265.951	DOWN	SHC2
1803	ENSG00000167434	-4.84442	-0.376544	21.4193	4.07978e-78	2.1617e-77	166.544	DOWN	CA4
1804	ENSG00000255794	-4.15725	-3.18207	26.7479	3.98423e-108	3.55907e-107	235.6	DOWN	RMST
1805	ENSG00000104435	-2.59505	0.385297	14.2209	2.37703e-40	6.6411e-40	79.7636	DOWN	STMN2
1806	ENSG00000163116	-2.57641	-4.45874	22.4304	9.30149e-84	5.39995e-83	179.523	DOWN	STPG2
1807	ENSG00000228314	-3.97714	-2.49172	23.7893	2.13565e-91	1.41985e-90	197.099	DOWN	CYP4F29P
1808	ENSG00000258429	2.92433	2.25543	-53.2533	2.62211e-244	1.73346e-242	549.184	UP	PDF
1809	ENSG00000138075	2.62009	-1.88485	-17.5465	4.23604e-57	1.57432e-56	118.224	UP	ABCG5
1810	ENSG00000180287	-4.2799	-3.19527	26.0302	4.58728e-104	3.80337e-103	226.252	DOWN	PLD5
1811	ENSG00000133958	-3.29661	-0.672903	35.0964	1.49011e-154	3.04505e-153	342.492	DOWN	UNC79
1812	ENSG00000137563	2.30883	4.07876	-23.4614	1.50406e-89	9.69289e-89	192.847	UP	GGH
1813	ENSG00000074276	2.01001	2.94487	-8.11829	2.23281e-15	3.86761e-15	22.6584	UP	CDHR2
1814	ENSG00000206693	-2.45719	-5.3183	29.3948	4.68583e-123	5.3735e-122	269.968	DOWN	SNORA56
1815	ENSG00000212127	-3.30106	-0.762971	41.0476	6.70338e-186	2.33974e-184	414.68	DOWN	TAS2R14
1816	ENSG00000161654	3.09175	4.91171	-83.9141	0	0	815.71	UP	LSM12
1817	ENSG00000133878	-3.42331	-0.28703	22.8909	2.43103e-86	1.47929e-85	185.465	DOWN	DUSP26
1818	ENSG00000119547	7.01594	2.95641	-49.1014	2.44611e-225	1.36415e-223	505.502	UP	ONECUT2
1819	ENSG00000165061	-3.19116	-3.9849	26.8554	9.82823e-109	8.84674e-108	236.999	DOWN	ZMAT4
1820	ENSG00000109339	-2.29118	2.1673	18.3681	1.8775e-61	7.51187e-61	128.229	DOWN	MAPK10
1821	ENSG00000166278	2.76535	5.10861	-30.837	3.96692e-131	5.25544e-130	288.553	UP	C2
1822	ENSG00000198610	2.57133	-2.15817	-12.6089	6.80874e-33	1.66978e-32	62.6663	UP	AKR1C4
1823	ENSG00000126709	2.8202	6.50765	-25.5775	1.67399e-101	1.31943e-100	220.355	UP	IFI6
1824	ENSG00000132207	6.56701	3.16388	-105.002	0	0	956.436	UP	SLX1A
1825	ENSG00000203930	-2.02131	-4.1591	13.2377	9.66781e-36	2.48959e-35	69.1929	DOWN	LINC00632
1826	ENSG00000198626	-2.7829	2.40942	17.2632	1.29352e-55	4.69292e-55	114.812	DOWN	RYR2
1827	ENSG00000196565	-2.06648	-4.50294	15.9313	9.09523e-49	2.93023e-48	99.0839	DOWN	HBG2
1828	ENSG00000178401	2.24625	2.90849	-14.0245	2.04842e-39	5.63083e-39	77.6178	UP	DNAJC22
1829	ENSG00000130957	-5.85771	-0.167487	22.2659	7.74509e-83	4.43195e-82	177.405	DOWN	FBP2
1830	ENSG00000076864	-2.52294	5.60343	12.9453	2.08845e-34	5.24476e-34	66.134	DOWN	RAP1GAP
1831	ENSG00000198734	3.91497	3.07249	-23.5251	6.5841e-90	4.26929e-89	193.673	UP	F5
1832	ENSG00000080986	3.0338	2.74195	-30.0178	1.50227e-126	1.83106e-125	278.013	UP	NDC80
1833	ENSG00000187258	4.15397	-2.80826	-15.4208	3.30615e-46	1.02543e-45	93.2048	UP	NPSR1
1834	ENSG00000102010	-2.34407	0.0075973	17.5501	4.05711e-57	1.50895e-56	118.267	DOWN	BMX
1835	ENSG00000166405	-5.26046	1.41379	35.4758	1.32838e-156	2.81242e-155	347.213	DOWN	RIC3
1836	ENSG00000187867	-2.84817	2.7874	13.888	9.05562e-39	2.46047e-38	76.1372	DOWN	PALM3
1837	ENSG00000182870	-2.58183	-2.1343	15.2997	1.32185e-45	4.05512e-45	91.8231	DOWN	GALNT9
1838	ENSG00000162409	-2.76176	2.36902	15.3641	6.33146e-46	1.95526e-45	92.557	DOWN	PRKAA2
1839	ENSG00000105427	2.32333	0.196083	-16.5677	5.19603e-52	1.76908e-51	106.532	UP	CNFN
1840	ENSG00000167094	-2.19727	-2.08514	19.3873	6.0802e-67	2.66384e-66	140.848	DOWN	TTC16
1841	ENSG00000040608	2.04902	2.46396	-23.0589	2.76619e-87	1.70928e-86	187.637	UP	RTN4R
1842	ENSG00000172771	-2.38184	-0.841934	18.6494	5.85562e-63	2.40997e-62	131.69	DOWN	EFCAB12
1843	ENSG00000189056	-2.04538	0.482649	11.8712	1.16134e-29	2.68513e-29	55.2642	DOWN	RELN
1844	ENSG00000186790	2.3869	-3.51542	-16.2585	1.98889e-50	6.58401e-50	102.897	UP	FOXE3
1845	ENSG00000073670	-2.86851	-0.593413	24.9944	3.33312e-98	2.49984e-97	212.763	DOWN	ADAM11
1846	ENSG00000113594	-3.39346	5.20025	30.1708	2.08994e-127	2.58363e-126	279.985	DOWN	LIFR
1847	ENSG00000171611	2.00759	-4.01581	-16.0716	1.77326e-49	5.77352e-49	100.714	UP	PTCRA
1848	ENSG00000205129	-2.05727	-2.59597	16.0107	3.61087e-49	1.17088e-48	100.005	DOWN	C4orf47
1849	ENSG00000131781	-2.71375	4.55575	14.5712	4.9134e-42	1.41369e-41	83.6289	DOWN	FMO5
1850	ENSG00000019186	2.53654	-3.69967	-12.6113	6.64376e-33	1.62972e-32	62.6907	UP	CYP24A1
1851	ENSG00000204161	-3.83454	1.09891	36.4035	1.37553e-161	3.15298e-160	358.692	DOWN	TMEM273
1852	ENSG00000153291	-4.05008	2.45443	33.012	3.53448e-143	5.84638e-142	316.299	DOWN	SLC25A27
1853	ENSG00000207165	-8.43267	-3.23562	175.223	0	0	1288.91	DOWN	SNORA70
1854	ENSG00000128573	-2.84412	1.82821	15.5051	1.25727e-46	3.92454e-46	94.1688	DOWN	FOXP2
1855	ENSG00000200913	-2.78683	-5.46952	39.5837	2.3429e-178	7.20739e-177	397.308	DOWN	SNORD46
1856	ENSG00000242515	3.00854	0.229357	-10.9375	9.39591e-26	2.01752e-25	46.3223	UP	UGT1A10
1857	ENSG00000166863	-2.24374	-0.46521	11.4477	7.30632e-28	1.63276e-27	51.1471	DOWN	TAC3
1858	ENSG00000116176	-2.39036	-1.26	15.9219	1.01503e-48	3.26645e-48	98.9745	DOWN	TPSG1
1859	ENSG00000219073	-6.36534	-2.09478	33.0289	2.85294e-143	4.72688e-142	316.513	DOWN	CELA3B
1860	ENSG00000066230	-2.0473	3.36854	7.68395	5.42719e-14	9.09542e-14	19.5124	DOWN	SLC9A3
1861	ENSG00000129990	-2.44643	-0.568258	15.4477	2.42823e-46	7.5443e-46	93.5125	DOWN	SYT5
1862	ENSG00000222047	2.38478	-1.62033	-24.2112	8.89647e-94	6.17802e-93	202.576	UP	C10orf55
1863	ENSG00000018625	-4.2848	2.08248	20.3213	4.79313e-72	2.29045e-71	152.583	DOWN	ATP1A2
1864	ENSG00000175265	-2.30187	5.76278	25.9052	2.33956e-103	1.90728e-102	224.624	DOWN	GOLGA8A
1865	ENSG00000180815	-2.46151	-3.92622	19.5179	1.18552e-67	5.2656e-67	142.481	DOWN	MAP3K15
1866	ENSG00000172867	-3.9525	-2.77105	23.6478	1.34032e-90	8.78802e-90	195.263	DOWN	KRT2
1867	ENSG00000254726	2.05318	2.17475	-20.7146	3.26683e-74	1.61402e-73	157.566	UP	MEX3A
1868	ENSG00000156486	-2.75173	-1.62035	19.4005	5.15467e-67	2.26232e-66	141.013	DOWN	KCNS2
1869	ENSG00000131203	3.98631	2.09577	-22.242	1.0534e-82	6.01232e-82	177.098	UP	IDO1
1870	ENSG00000148604	-4.35523	-4.12919	31.6354	1.43127e-135	2.04987e-134	298.783	DOWN	RGR
1871	ENSG00000147255	-2.07926	-0.372085	11.956	5.00546e-30	1.16664e-29	56.101	DOWN	IGSF1
1872	ENSG00000118985	-2.26019	6.18149	38.1971	4.15457e-171	1.15203e-169	380.615	DOWN	ELL2
1873	ENSG00000203785	-2.50426	-4.16605	12.4066	5.38724e-32	1.30009e-31	60.6083	DOWN	SPRR2E
1874	ENSG00000004799	-2.99442	6.41945	21.2426	3.90544e-77	2.03955e-76	164.287	DOWN	PDK4
1875	ENSG00000243056	-2.24246	3.52453	28.8125	8.80975e-120	9.56946e-119	262.431	DOWN	EIF4EBP3
1876	ENSG00000151725	2.99433	3.12191	-32.7907	5.84211e-142	9.40626e-141	313.494	UP	CENPU
1877	ENSG00000172346	-2.32306	1.58216	18.9587	1.26874e-64	5.37118e-64	135.516	DOWN	CSDC2
1878	ENSG00000004838	-2.17167	-1.5607	19.7924	3.78443e-69	1.73056e-68	145.92	DOWN	ZMYND10
1879	ENSG00000196839	-2.06452	4.30769	23.4268	2.35447e-89	1.51002e-88	192.399	DOWN	ADA
1880	ENSG00000147036	-2.9836	-0.0119355	25.739	2.04092e-102	1.6338e-101	222.459	DOWN	LANCL3
1881	ENSG00000241635	-3.2354	-2.77355	13.7705	3.23668e-38	8.70542e-38	74.8685	DOWN	UGT1A1
1882	ENSG00000240990	4.78637	-2.18065	-24.1892	1.18327e-93	8.20844e-93	202.291	UP	HOXA11-AS
1883	ENSG00000170356	5.42506	-0.207909	-49.4628	5.021e-227	2.85596e-225	509.388	UP	OR2A20P
1884	ENSG00000165685	2.02818	-1.4139	-16.9097	8.93226e-54	3.138e-53	110.586	UP	TMEM52B
1885	ENSG00000179008	-2.61027	-4.54555	14.774	5.08508e-43	1.4847e-42	85.8895	DOWN	C14orf39
1886	ENSG00000143867	-2.54441	2.00999	19.782	4.31463e-69	1.9703e-68	145.789	DOWN	OSR1
1887	ENSG00000152137	-2.50182	4.90232	17.2445	1.61876e-55	5.86012e-55	114.588	DOWN	HSPB8
1888	ENSG00000196104	-2.71511	-3.304	16.4928	1.25988e-51	4.25969e-51	105.649	DOWN	SPOCK3
1889	ENSG00000125735	-2.38159	0.149983	21.7484	6.01109e-80	3.28439e-79	170.757	DOWN	TNFSF14
1890	ENSG00000090339	2.10179	5.74646	-23.4097	2.94022e-89	1.88206e-88	192.177	UP	ICAM1
1891	ENSG00000179915	-3.65695	-0.132809	18.9502	1.40988e-64	5.95602e-64	135.411	DOWN	NRXN1
1892	ENSG00000088325	4.66932	4.91763	-39.8627	8.38209e-180	2.63957e-178	400.639	UP	TPX2
1893	ENSG00000134460	2.16785	1.33732	-20.0236	2.06058e-70	9.61201e-70	148.827	UP	IL2RA
1894	ENSG00000175061	-14.9107	-0.800206	385.83	0	0	1806.37	DOWN	SNHG29
1895	ENSG00000090402	6.3525	-1.26747	-20.8105	9.65197e-75	4.81393e-74	158.783	UP	SI
1896	ENSG00000197714	2.91299	2.6233	-44.2893	3.37994e-202	1.47337e-200	452.212	UP	ZNF460
1897	ENSG00000137745	4.46891	-2.94564	-24.8851	1.38341e-97	1.02828e-96	211.34	UP	MMP13
1898	ENSG00000132846	-2.00512	3.40338	32.7124	1.578e-141	2.51435e-140	312.5	DOWN	ZBED3
1899	ENSG00000173662	-2.14849	-2.77465	17.3895	2.82533e-56	1.03652e-55	116.33	DOWN	TAS1R1
1900	ENSG00000051341	3.08849	2.58735	-27.1224	3.03788e-110	2.81184e-109	240.475	UP	POLQ
1901	ENSG00000174469	2.89681	1.70011	-15.851	2.31334e-48	7.40038e-48	98.1529	UP	CNTNAP2
1902	ENSG00000203782	-3.03582	-4.05306	21.5753	5.53287e-79	2.97345e-78	168.54	DOWN	LOR
1903	ENSG00000140557	2.16649	-2.29973	-13.177	1.83489e-35	4.70899e-35	68.5549	UP	ST8SIA2
1904	ENSG00000143226	2.16415	4.82992	-25.229	1.56933e-99	1.19495e-98	215.817	UP	FCGR2A
1905	ENSG00000101076	3.0824	5.17312	-15.0036	3.82547e-44	1.14096e-43	88.4683	UP	HNF4A
1906	ENSG00000233927	-5.39994	4.87001	29.7251	6.56218e-125	7.77993e-124	274.236	DOWN	RPS28
1907	ENSG00000092377	-3.03332	-4.73528	16.7266	7.89855e-53	2.73064e-52	108.412	DOWN	TBL1Y
1908	ENSG00000136943	2.37116	2.35469	-15.4562	2.2049e-46	6.85468e-46	93.6087	UP	CTSV
1909	ENSG00000212464	2.35042	-3.55433	-17.642	1.33265e-57	4.99089e-57	119.378	UP	SNORA12
1910	ENSG00000104936	-2.14144	5.68466	24.2197	7.95767e-94	5.53379e-93	202.688	DOWN	DMPK
1911	ENSG00000179532	-2.0463	3.65665	29.8322	1.64638e-125	1.96709e-124	275.619	DOWN	DNHD1
1912	ENSG00000205277	2.69012	0.344165	-14.8245	2.88329e-43	8.45797e-43	86.455	UP	MUC12
1913	ENSG00000137878	9.70888	-0.364836	-110.923	0	0	991.468	UP	GCOM1
1914	ENSG00000145736	2.15522	1.65195	-26.0648	2.92519e-104	2.4334e-103	226.702	UP	GTF2H2
1915	ENSG00000183813	2.46902	-0.293171	-17.9907	1.91417e-59	7.41346e-59	123.612	UP	CCR4
1916	ENSG00000054965	-2.22988	4.56285	44.3703	1.34658e-202	5.9217e-201	453.132	DOWN	FAM168A
1917	ENSG00000013293	-2.5892	-2.52625	13.7499	4.04534e-38	1.08672e-37	74.6464	DOWN	SLC7A14
1918	ENSG00000258730	2.2551	-3.07334	-19.7669	5.21813e-69	2.38017e-68	145.6	UP	ITPK1-AS1
1919	ENSG00000115041	-2.31162	2.05497	20.8613	5.0588e-75	2.53448e-74	159.429	DOWN	KCNIP3
1920	ENSG00000118094	-2.57353	-1.16003	13.7942	2.50644e-38	6.75512e-38	75.1232	DOWN	TREH
1921	ENSG00000100473	2.40296	1.26103	-15.9666	6.03548e-49	1.95076e-48	99.4929	UP	COCH
1922	ENSG00000143127	-3.84282	1.67687	39.0714	1.08732e-175	3.24005e-174	391.167	DOWN	ITGA10
1923	ENSG00000159588	-2.43668	-0.0369508	29.9762	2.5687e-126	3.12137e-125	277.476	DOWN	CCDC17
1924	ENSG00000134817	2.78351	4.14309	-27.6162	4.91605e-113	4.78775e-112	246.899	UP	APLNR
1925	ENSG00000163518	2.33582	-3.49922	-13.5503	3.46476e-37	9.13912e-37	72.5074	UP	FCRL4
1926	ENSG00000243955	-2.65762	2.35586	8.78097	1.31613e-17	2.39531e-17	27.7295	DOWN	GSTA1
1927	ENSG00000187266	-2.76011	2.90998	32.8266	3.70442e-142	5.96923e-141	313.95	DOWN	EPOR
1928	ENSG00000214756	-5.31743	-1.66843	40.8538	6.57776e-185	2.24487e-183	412.396	DOWN	CSKMT
1929	ENSG00000099194	2.57384	6.83759	-26.2843	1.67399e-105	1.42461e-104	229.562	UP	SCD
1930	ENSG00000201302	-2.87298	-4.19921	31.1209	1.03798e-132	1.41553e-131	292.197	DOWN	SNORA65
1931	ENSG00000163357	-4.25438	-3.86631	45.9587	2.28442e-210	1.099e-208	471.027	DOWN	DCST1
1932	ENSG00000197768	-3.21042	-2.63811	22.976	8.08685e-87	4.95713e-86	186.565	DOWN	STPG3
1933	ENSG00000078589	2.15858	0.428486	-16.0926	1.38708e-49	4.52206e-49	100.959	UP	P2RY10
1934	ENSG00000145920	-4.44805	-0.021464	22.7943	8.47498e-86	5.1057e-85	184.217	DOWN	CPLX2
1935	ENSG00000112782	2.94452	2.81333	-28.1104	7.97252e-116	8.14176e-115	253.322	UP	CLIC5
1936	ENSG00000135744	2.27375	4.07623	-16.9928	3.30927e-54	1.17269e-53	111.577	UP	AGT
1937	ENSG00000180251	-3.95988	1.36499	12.4233	4.54518e-32	1.09833e-31	60.7774	DOWN	SLC9A4
1938	ENSG00000136457	-3.36212	0.410859	20.8339	7.16403e-75	3.58202e-74	159.081	DOWN	CHAD
1939	ENSG00000130948	-3.54428	-1.90438	25.1054	7.85197e-99	5.92459e-98	214.208	DOWN	HSD17B3
1940	ENSG00000198049	-3.53322	-4.03556	21.2957	1.98314e-77	1.04029e-76	164.964	DOWN	AVPR1B
1941	ENSG00000187492	-2.22813	-4.1515	16.8015	3.2424e-53	1.12778e-52	109.3	DOWN	CDHR4
1942	ENSG00000125148	-2.39748	6.73843	25.839	5.54719e-103	4.48925e-102	223.761	DOWN	MT2A
1943	ENSG00000167723	-2.95014	0.0859265	20.3499	3.33745e-72	1.59905e-71	152.945	DOWN	TRPV3
1944	ENSG00000167779	-2.07426	4.46063	18.5357	2.38371e-62	9.70051e-62	130.289	DOWN	IGFBP6
1945	ENSG00000157456	4.13085	3.50254	-34.0788	5.05323e-149	9.33282e-148	329.758	UP	CCNB2
1946	ENSG00000186847	-3.31506	-1.32842	13.9165	6.64774e-39	1.80993e-38	76.4451	DOWN	KRT14
1947	ENSG00000068831	-2.98158	2.97875	26.4419	2.14661e-106	1.8577e-105	231.615	DOWN	RASGRP2
1948	ENSG00000184661	4.58888	2.02131	-35.5833	3.49577e-157	7.4805e-156	348.548	UP	CDCA2
1949	ENSG00000143167	5.87873	1.17872	-27.8982	1.2565e-114	1.26188e-113	250.565	UP	GPA33
1950	ENSG00000136546	-5.57141	1.01262	26.5712	3.98325e-107	3.4941e-106	233.299	DOWN	SCN7A
1951	ENSG00000079557	-4.30373	-4.44922	26.8718	7.93682e-109	7.15389e-108	237.213	DOWN	AFM
1952	ENSG00000092529	-2.9106	2.63909	33.8059	1.56516e-147	2.8101e-146	326.324	DOWN	CAPN3
1953	ENSG00000184194	-3.34479	0.590052	34.6284	5.14276e-152	1.00662e-150	336.648	DOWN	GPR173
1954	ENSG00000134690	2.95997	3.82268	-29.6144	2.74065e-124	3.22244e-123	272.807	UP	CDCA8
1955	ENSG00000146049	2.10379	-4.27679	-13.5589	3.16278e-37	8.34919e-37	72.5982	UP	KAAG1
1956	ENSG00000179994	4.36629	-3.31745	-35.3375	7.4087e-156	1.54561e-154	345.494	UP	SPDYE7P
1957	ENSG00000162526	-2.57321	1.37121	34.3176	2.52309e-150	4.79748e-149	332.755	DOWN	TSSK3
1958	ENSG00000169340	-9.92738	-1.22279	33.8144	1.40592e-147	2.52877e-146	326.432	DOWN	PDILT
1959	ENSG00000159348	-2.06679	5.75348	40.6626	6.2938e-184	2.09426e-182	410.137	DOWN	CYB5R1
1960	ENSG00000072133	-4.20113	-1.47622	25.1213	6.37961e-99	4.8264e-98	214.415	DOWN	RPS6KA6
1961	ENSG00000181092	-3.63082	-2.28513	14.5206	8.63203e-42	2.47151e-41	83.0673	DOWN	ADIPOQ
1962	ENSG00000072571	3.78889	3.0965	-32.2031	1.02357e-138	1.55997e-137	306.025	UP	HMMR
1963	ENSG00000105976	2.51573	6.0606	-30.106	4.81525e-127	5.91609e-126	279.15	UP	MET
1964	ENSG00000166828	-5.9562	-0.757383	23.7952	1.97952e-91	1.31693e-90	197.175	DOWN	SCNN1G
1965	ENSG00000109956	-6.13994	1.83744	35.6176	2.28313e-157	4.90136e-156	348.974	DOWN	B3GAT1
1966	ENSG00000176165	-2.1239	-4.57962	14.6555	1.91618e-42	5.54685e-42	84.5673	DOWN	FOXG1
1967	ENSG00000186810	2.61161	1.48008	-21.0611	3.96653e-76	2.029e-75	161.972	UP	CXCR3
1968	ENSG00000134812	-9.44401	2.25343	25.38	2.19383e-100	1.69046e-99	217.783	DOWN	CBLIF
1969	ENSG00000196427	2.30126	-4.46534	-13.1835	1.71382e-35	4.39913e-35	68.6229	UP	NBPF4
1970	ENSG00000066032	-2.73987	-2.70808	14.8014	3.73573e-43	1.09409e-42	86.1968	DOWN	CTNNA2
1971	ENSG00000182103	-2.18349	-1.73579	13.9599	4.1442e-39	1.13186e-38	76.9159	DOWN	FAM181B
1972	ENSG00000170423	-2.65479	-3.67454	14.1045	8.53864e-40	2.36277e-39	78.4896	DOWN	KRT78
1973	ENSG00000134020	-6.22943	-2.03704	41.4323	7.28198e-188	2.62902e-186	419.203	DOWN	PEBP4
1974	ENSG00000185869	-2.78827	-0.0961888	26.7928	2.22124e-108	1.99044e-107	236.184	DOWN	ZNF829
1975	ENSG00000124302	-2.32277	-2.32848	15.6634	2.02907e-47	6.41595e-47	95.9875	DOWN	CHST8
1976	ENSG00000124194	-2.16166	-1.86602	17.4811	9.35137e-57	3.45485e-56	117.433	DOWN	GDAP1L1
1977	ENSG00000248712	-2.14385	-0.977016	21.8067	2.84383e-80	1.56282e-79	171.505	DOWN	CCDC153
1978	ENSG00000157445	-3.76255	0.0631547	30.0953	5.52711e-127	6.77818e-126	279.012	DOWN	CACNA2D3
1979	ENSG00000101670	2.53204	3.37276	-21.1748	9.28994e-77	4.82e-76	163.422	UP	LIPG
1980	ENSG00000187134	-3.23624	5.00695	22.3288	3.44682e-83	1.98031e-82	178.214	DOWN	AKR1C1
1981	ENSG00000166183	-3.22635	-1.88615	17.6735	9.08977e-58	3.41315e-57	119.76	DOWN	ASPG
1982	ENSG00000164485	3.51292	-3.68169	-25.1837	2.83114e-99	2.15001e-98	215.227	UP	IL22RA2
1983	ENSG00000186732	-5.35333	-2.80048	37.956	7.74636e-170	2.09845e-168	377.689	DOWN	MPPED1
1984	ENSG00000188739	5.61386	2.74866	-120.046	0	0	1042.26	UP	RBM34
1985	ENSG00000176994	2.64138	4.93909	-59.829	1.48608e-272	1.28998e-270	614.222	UP	SMCR8
1986	ENSG00000115138	-2.0953	0.0518362	17.5848	2.66661e-57	9.95121e-57	118.685	DOWN	POMC
1987	ENSG00000229314	-2.86294	-0.781819	10.5967	2.21264e-24	4.62424e-24	43.1859	DOWN	ORM1
1988	ENSG00000113327	-3.16273	-3.26343	17.9671	2.5517e-59	9.85391e-59	123.326	DOWN	GABRG2
1989	ENSG00000229183	-10.3515	0.53789	26.2327	3.27975e-105	2.77811e-104	228.889	DOWN	PGA4
1990	ENSG00000204248	-2.06994	0.235106	13.1338	2.89538e-35	7.39684e-35	68.1008	DOWN	COL11A2
1991	ENSG00000124713	-6.34615	-0.206948	39.7005	5.80477e-179	1.80517e-177	398.704	DOWN	GNMT
1992	ENSG00000134057	2.89263	4.5172	-30.8864	2.1036e-131	2.8055e-130	289.188	UP	CCNB1
1993	ENSG00000170807	-3.11074	-3.93545	26.1904	5.69117e-105	4.78015e-104	228.339	DOWN	LMOD2
1994	ENSG00000079337	-2.41528	4.20784	35.6386	1.76052e-157	3.78758e-156	349.234	DOWN	RAPGEF3
1995	ENSG00000111404	-3.63353	-0.411712	21.7393	6.75214e-80	3.68223e-79	170.641	DOWN	RERGL
1996	ENSG00000189182	-2.63229	-4.91184	21.637	2.50772e-79	1.35315e-78	169.33	DOWN	KRT77
1997	ENSG00000183150	2.56665	-1.06779	-25.1882	2.66976e-99	2.02977e-98	215.286	UP	GPR19
1998	ENSG00000181104	2.68554	5.40534	-40.0774	6.50145e-181	2.08015e-179	403.196	UP	F2R
[truncated: 1,019 more rows]
