# Supplementary material for: The N6-Methyladenosine Features of mRNA and Aberrant Expression of m6A Modified Genes in Gastric Cancer and Their Potential Impact on the Risk and Prognosis
Source: Front Genet. 2020 Nov 4;11:561566. doi: 10.3389/fgene.2020.561566 (PMC7672124; doi:10.3389/fgene.2020.561566)
Supplement: Supplementary file 4 [file Table_4.XLSX]

## Sheet: MTHFD1L-
Supplement table 4 Clinical and pathological correlation analysis of hub genes by TCGA data
category	level	MTHFD1L			IGF2			SCD			GALNT1			GC			ORM1			FGA			MT1E			GIF			ADAMTS8			BTNL9			CEBPA			EBF4			F13A1			NLGN1			PGA4
		High-Expression（207）	Low-Expression（207）	p	High-Expression（207）	Low-Expression（207）	p	High-Expression（207）	Low-Expression（207）	p	High-Expression（207）	Low-Expression（207）	p	High-Expression（207）	Low-Expression（207）	p	High-Expression（207）	Low-Expression（207）	p	High-Expression（207）	Low-Expression（207）	p	High-Expression（207）	Low-Expression（207）	p	High-Expression（207）	Low-Expression（207）	p	High-Expression（207）	Low-Expression（207）	p	High-Expression（207）	Low-Expression（207）	p	High-Expression（207）	Low-Expression（207）	p	High-Expression（207）	Low-Expression（207）	p	High-Expression（207）	Low-Expression（207）	p	High-Expression（207）	Low-Expression（207）	p	High-Expression（207）	Low-Expression（207）	p
gender (%)	FEMALE	75 (36.2)	71 (34.3)	0.758	71 (34.3)	76 (36.7)	0.681	67 (32.4)	79 (38.2)	0.258	72 (34.8)	74 (35.7)	0.918	72 (34.8)	74 (35.7)	0.918	74 (35.7)	73 (35.3)	1	57 (27.5)	90 (43.5)	0.001	82 (39.6)	65 (31.4)	0.1	71 (34.3)	76 (36.7)	0.681	70 (33.8)	77 (37.2)	0.538	72 (34.8)	75 (36.2)	0.837	70 (33.8)	77 (37.2)	0.538	77 (37.2)	69 (33.3)	0.472	77 (37.2)	69 (33.3)	0.472	75 (36.2)	72 (34.8)	0.837	72 (34.8)	75 (36.2)	0.837
	MALE	132 (63.8)	136 (65.7)		136 (65.7)	131 (63.3)		140 (67.6)	128 (61.8)		135 (65.2)	133 (64.3)		135 (65.2)	133 (64.3)		133 (64.3)	134 (64.7)		150 (72.5)	117 (56.5)		125 (60.4)	142 (68.6)		136 (65.7)	131 (63.3)		137 (66.2)	130 (62.8)		135 (65.2)	132 (63.8)		137 (66.2)	130 (62.8)		130 (62.8)	138 (66.7)		130 (62.8)	138 (66.7)		132 (63.8)	135 (65.2)		135 (65.2)	132 (63.8)
history of neoadjuvant treatment (%)	No	207 (100.0)	207 (100.0)	NA	207 (100.0)	207 (100.0)	NA	207 (100.0)	207 (100.0)	NA	207 (100.0)	207 (100.0)	NA	207 (100.0)	207 (100.0)	NA	207 (100.0)	207 (100.0)	NA	207 (100.0)	207 (100.0)	NA	207 (100.0)	207 (100.0)	NA	207 (100.0)	207 (100.0)	NA	207 (100.0)	207 (100.0)	NA	207 (100.0)	207 (100.0)	NA	207 (100.0)	207 (100.0)	NA	207 (100.0)	207 (100.0)	NA	207 (100.0)	207 (100.0)	NA	207 (100.0)	207 (100.0)	NA	207 (100.0)	207 (100.0)	NA
anatomic subdivision (%)	Antrum/Distal	82 (40.2)	73 (36.1)	0.115	86 (42.2)	69 (34.3)	0.579	76 (37.4)	79 (39.1)	0.447	82 (40.8)	72 (35.3)	0.11	64 (32.0)	91 (44.4)	0.056	61 (30.5)	94 (45.9)	0.002	65 (32.2)	90 (44.3)	0.116	80 (39.2)	75 (37.3)	0.576	61 (30.0)	93 (46.0)	0.04	83 (41.5)	71 (34.6)	0.361	90 (43.9)	65 (32.5)	0.031	79 (38.5)	76 (38.0)	0.305	72 (35.3)	83 (41.3)	0.596	81 (40.5)	74 (36.1)	0.306	82 (40.6)	73 (36.0)	0.782	59 (29.2)	96 (47.3)	0.008
	Cardia/Proximal	18 (8.8)	36 (17.8)		25 (12.3)	28 (13.9)		28 (13.8)	25 (12.4)		18 (9.0)	36 (17.6)		29 (14.5)	25 (12.2)		32 (16.0)	22 (10.7)		34 (16.8)	20 (9.9)		24 (11.8)	30 (14.9)		31 (15.3)	23 (11.4)		29 (14.5)	25 (12.2)		24 (11.7)	30 (15.0)		22 (10.7)	32 (16.0)		31 (15.2)	23 (11.4)		26 (13.0)	28 (13.7)		28 (13.9)	26 (12.8)		29 (14.4)	25 (12.3)
	Fundus/Body	78 (38.2)	65 (32.2)		70 (34.3)	73 (36.3)		76 (37.4)	67 (33.2)		77 (38.3)	66 (32.4)		72 (36.0)	71 (34.6)		70 (35.0)	72 (35.1)		74 (36.6)	69 (34.0)		68 (33.3)	75 (37.3)		82 (40.4)	61 (30.2)		68 (34.0)	75 (36.6)		63 (30.7)	80 (40.0)		80 (39.0)	63 (31.5)		77 (37.7)	65 (32.3)		72 (36.0)	71 (34.6)		66 (32.7)	76 (37.4)		82 (40.6)	60 (29.6)
	Gastroesophageal Junction	21 (10.3)	22 (10.9)		19 (9.3)	24 (11.9)		16 (7.9)	27 (13.4)		20 (10.0)	23 (11.3)		28 (14.0)	14 (6.8)		27 (13.5)	16 (7.8)		24 (11.9)	18 (8.9)		25 (12.3)	17 (8.5)		24 (11.8)	19 (9.4)		16 (8.0)	27 (13.2)		19 (9.3)	23 (11.5)		18 (8.8)	25 (12.5)		19 (9.3)	24 (11.9)		17 (8.5)	25 (12.2)		22 (10.9)	21 (10.3)		27 (13.4)	16 (7.9)
	Other (please specify)	1 (0.5)	3 (1.5)		1 (0.5)	3 (1.5)		3 (1.5)	1 (0.5)		2 (1.0)	2 (1.0)		3 (1.5)	1 (0.5)		4 (2.0)	0 (0.0)		2 (1.0)	2 (1.0)		3 (1.5)	1 (0.5)		2 (1.0)	2 (1.0)		1 (0.5)	3 (1.5)		4 (2.0)	0 (0.0)		3 (1.5)	1 (0.5)		2 (1.0)	2 (1.0)		0 (0.0)	4 (2.0)		1 (0.5)	3 (1.5)		2 (1.0)	2 (1.0)
	Stomach (NOS)	4 (2.0)	3 (1.5)		3 (1.5)	4 (2.0)		4 (2.0)	3 (1.5)		2 (1.0)	5 (2.5)		4 (2.0)	3 (1.5)		6 (3.0)	1 (0.5)		3 (1.5)	4 (2.0)		4 (2.0)	3 (1.5)		3 (1.5)	4 (2.0)		3 (1.5)	4 (2.0)		5 (2.4)	2 (1.0)		3 (1.5)	3 (1.5)		3 (1.5)	4 (2.0)		4 (2.0)	3 (1.5)		3 (1.5)	4 (2.0)		3 (1.5)	4 (2.0)
histologic grade (%)	G1	6 (3.0)	6 (3.0)	0.998	5 (2.5)	7 (3.4)	0.198	6 (3.0)	6 (3.0)	0.021	9 (4.5)	3 (1.5)	0.017	6 (2.9)	6 (3.0)	0.324	6 (3.0)	6 (2.9)	0.07	4 (2.0)	8 (4.0)	0.078	6 (3.0)	6 (3.0)	0.495	7 (3.4)	5 (2.5)	0.002	4 (2.0)	8 (3.9)	0.009	10 (4.9)	2 (1.0)	0.067	4 (2.0)	8 (4.0)	0.122	7 (3.5)	5 (2.5)	0.547	6 (3.0)	6 (3.0)	<0.001	5 (2.5)	7 (3.4)	<0.001	6 (2.9)	6 (3.0)	0.774
	G2	73 (36.1)	74 (36.5)		66 (32.7)	82 (40.4)		87 (42.9)	60 (29.7)		83 (41.3)	65 (31.9)		82 (39.8)	65 (32.7)		84 (41.8)	63 (30.9)		84 (41.2)	63 (31.3)		68 (33.5)	79 (39.1)		91 (44.6)	57 (28.4)		61 (30.2)	87 (42.9)		75 (36.6)	73 (36.5)		83 (40.9)	65 (32.2)		69 (34.2)	79 (38.9)		52 (25.7)	96 (47.3)		53 (26.2)	94 (46.3)		78 (38.2)	70 (34.8)
	G3	123 (60.9)	123 (60.6)		131 (64.9)	114 (56.2)		110 (54.2)	136 (67.3)		109 (54.2)	136 (66.7)		118 (57.3)	128 (64.3)		111 (55.2)	135 (66.2)		116 (56.9)	130 (64.7)		129 (63.5)	117 (57.9)		106 (52.0)	139 (69.2)		137 (67.8)	108 (53.2)		120 (58.5)	125 (62.5)		116 (57.1)	129 (63.9)		126 (62.4)	119 (58.6)		144 (71.3)	101 (49.8)		144 (71.3)	102 (50.2)		120 (58.8)	125 (62.2)
reflux history (%)	NO	98 (80.3)	99 (83.9)	0.58	102 (87.2)	94 (77.0)	0.062	99 (85.3)	97 (78.9)	0.256	96 (85.0)	101 (79.5)	0.354	96 (80.0)	100 (84.0)	0.52	97 (81.5)	100 (82.6)	0.952	99 (79.2)	97 (85.1)	0.31	88 (80.0)	108 (83.7)	0.564	96 (81.4)	101 (82.8)	0.904	97 (85.1)	99 (79.2)	0.31	99 (83.2)	98 (81.0)	0.782	95 (83.3)	102 (81.0)	0.755	104 (83.9)	92 (80.0)	0.542	85 (86.7)	111 (78.7)	0.157	87 (80.6)	110 (83.3)	0.697	88 (78.6)	108 (85.0)	0.258
	YES	24 (19.7)	19 (16.1)		15 (12.8)	28 (23.0)		17 (14.7)	26 (21.1)		17 (15.0)	26 (20.5)		24 (20.0)	19 (16.0)		22 (18.5)	21 (17.4)		26 (20.8)	17 (14.9)		22 (20.0)	21 (16.3)		22 (18.6)	21 (17.2)		17 (14.9)	26 (20.8)		20 (16.8)	23 (19.0)		19 (16.7)	24 (19.0)		20 (16.1)	23 (20.0)		13 (13.3)	30 (21.3)		21 (19.4)	22 (16.7)		24 (21.4)	19 (15.0)
antireflux treatment (%)	NO	81 (79.4)	83 (82.2)	0.747	76 (80.0)	88 (81.5)	0.929	90 (85.7)	75 (75.8)	0.103	87 (84.5)	78 (77.2)	0.256	83 (79.0)	81 (82.7)	0.636	83 (77.6)	81 (84.4)	0.294	82 (78.1)	82 (83.7)	0.407	70 (76.1)	94 (84.7)	0.171	83 (80.6)	82 (81.2)	1	83 (80.6)	82 (82.0)	0.937	82 (83.7)	83 (78.3)	0.426	71 (79.8)	94 (81.7)	0.862	86 (76.8)	78 (85.7)	0.154	70 (80.5)	94 (81.0)	1	76 (78.4)	89 (83.2)	0.486	78 (76.5)	86 (85.1)	0.164
	YES	21 (20.6)	18 (17.8)		19 (20.0)	20 (18.5)		15 (14.3)	24 (24.2)		16 (15.5)	23 (22.8)		22 (21.0)	17 (17.3)		24 (22.4)	15 (15.6)		23 (21.9)	16 (16.3)		22 (23.9)	17 (15.3)		20 (19.4)	19 (18.8)		20 (19.4)	18 (18.0)		16 (16.3)	23 (21.7)		18 (20.2)	21 (18.3)		26 (23.2)	13 (14.3)		17 (19.5)	22 (19.0)		21 (21.6)	18 (16.8)		24 (23.5)	15 (14.9)
antireflux treatment types (%)	Antacids	4 (18.2)	0 (0.0)	0.189	2 (10.5)	2 (9.5)	0.59	1 (6.2)	3 (12.5)	0.381	2 (12.5)	2 (8.3)	0.717	3 (13.6)	1 (5.6)	0.639	3 (12.5)	1 (6.2)	0.123	4 (17.4)	0 (0.0)	0.097	3 (13.6)	1 (5.6)	0.718	2 (10.0)	2 (10.0)	0.649	2 (10.0)	2 (10.5)	0.519	2 (12.5)	2 (8.3)	0.9	1 (5.3)	3 (14.3)	0.496	3 (11.5)	1 (7.1)	0.126	2 (11.8)	2 (8.7)	0.807	3 (14.3)	1 (5.3)	0.692	4 (16.7)	0 (0.0)	0.279
	H2 Blockers	1 (4.5)	2 (11.1)		1 (5.3)	2 (9.5)		1 (6.2)	2 (8.3)		2 (12.5)	1 (4.2)		1 (4.5)	2 (11.1)		0 (0.0)	3 (18.8)		0 (0.0)	3 (17.6)		1 (4.5)	2 (11.1)		1 (5.0)	2 (10.0)		1 (5.0)	2 (10.5)		1 (6.2)	2 (8.3)		2 (10.5)	1 (4.8)		0 (0.0)	3 (21.4)		1 (5.9)	2 (8.7)		1 (4.8)	2 (10.5)		1 (4.2)	2 (12.5)
	H2 BlockersAntacids	3 (13.6)	1 (5.6)		3 (15.8)	1 (4.8)		3 (18.8)	1 (4.2)		1 (6.2)	3 (12.5)		2 (9.1)	2 (11.1)		2 (8.3)	2 (12.5)		2 (8.7)	2 (11.8)		2 (9.1)	2 (11.1)		1 (5.0)	3 (15.0)		1 (5.0)	3 (15.8)		2 (12.5)	2 (8.3)		3 (15.8)	1 (4.8)		2 (7.7)	2 (14.3)		1 (5.9)	3 (13.0)		2 (9.5)	2 (10.5)		3 (12.5)	1 (6.2)
	Proton Pump Inhibitors	13 (59.1)	15 (83.3)		12 (63.2)	16 (76.2)		10 (62.5)	18 (75.0)		11 (68.8)	17 (70.8)		16 (72.7)	12 (66.7)		19 (79.2)	9 (56.2)		16 (69.6)	12 (70.6)		15 (68.2)	13 (72.2)		15 (75.0)	13 (65.0)		16 (80.0)	11 (57.9)		11 (68.8)	17 (70.8)		13 (68.4)	15 (71.4)		20 (76.9)	8 (57.1)		13 (76.5)	15 (65.2)		14 (66.7)	14 (73.7)		15 (62.5)	13 (81.2)
	Proton Pump InhibitorsAntacids	1 (4.5)	0 (0.0)		1 (5.3)	0 (0.0)		1 (6.2)	0 (0.0)		0 (0.0)	1 (4.2)		0 (0.0)	1 (5.6)		0 (0.0)	1 (6.2)		1 (4.3)	0 (0.0)		1 (4.5)	0 (0.0)		1 (5.0)	0 (0.0)		0 (0.0)	1 (5.3)		0 (0.0)	1 (4.2)		0 (0.0)	1 (4.8)		1 (3.8)	0 (0.0)		0 (0.0)	1 (4.3)		1 (4.8)	0 (0.0)		1 (4.2)	0 (0.0)
barretts esophagus (%)	No	105 (92.9)	111 (92.5)	1	94 (93.1)	121 (92.4)	1	102 (91.1)	113 (94.2)	0.514	110 (91.7)	106 (93.8)	0.707	111 (94.1)	104 (91.2)	0.563	112 (95.7)	104 (89.7)	0.126	112 (93.3)	103 (92.0)	0.883	104 (92.0)	111 (93.3)	0.912	113 (93.4)	103 (92.0)	0.869	99 (94.3)	116 (91.3)	0.546	114 (92.7)	102 (92.7)	1	110 (95.7)	106 (89.8)	0.145	105 (97.2)	110 (88.7)	0.026	88 (95.7)	127 (90.7)	0.248	98 (93.3)	118 (92.2)	0.935	100 (90.9)	115 (94.3)	0.468
	Yes	8 (7.1)	9 (7.5)		7 (6.9)	10 (7.6)		10 (8.9)	7 (5.8)		10 (8.3)	7 (6.2)		7 (5.9)	10 (8.8)		5 (4.3)	12 (10.3)		8 (6.7)	9 (8.0)		9 (8.0)	8 (6.7)		8 (6.6)	9 (8.0)		6 (5.7)	11 (8.7)		9 (7.3)	8 (7.3)		5 (4.3)	12 (10.2)		3 (2.8)	14 (11.3)		4 (4.3)	13 (9.3)		7 (6.7)	10 (7.8)		10 (9.1)	7 (5.7)
h-pylori infection (%)	No	79 (86.8)	78 (90.7)	0.563	59 (84.3)	97 (91.5)	0.217	84 (87.5)	73 (90.1)	0.756	88 (89.8)	69 (87.3)	0.784	81 (86.2)	75 (91.5)	0.387	86 (87.8)	71 (89.9)	0.839	85 (86.7)	71 (91.0)	0.514	78 (89.7)	78 (87.6)	0.854	87 (91.6)	70 (85.4)	0.287	66 (90.4)	91 (88.3)	0.851	85 (91.4)	72 (85.7)	0.34	75 (87.2)	82 (90.1)	0.71	67 (88.2)	89 (89.0)	1	50 (83.3)	106 (91.4)	0.179	68 (87.2)	89 (89.9)	0.743	77 (89.5)	79 (87.8)	0.897
	Yes	12 (13.2)	8 (9.3)		11 (15.7)	9 (8.5)		12 (12.5)	8 (9.9)		10 (10.2)	10 (12.7)		13 (13.8)	7 (8.5)		12 (12.2)	8 (10.1)		13 (13.3)	7 (9.0)		9 (10.3)	11 (12.4)		8 (8.4)	12 (14.6)		7 (9.6)	12 (11.7)		8 (8.6)	12 (14.3)		11 (12.8)	9 (9.9)		9 (11.8)	11 (11.0)		10 (16.7)	10 (8.6)		10 (12.8)	10 (10.1)		9 (10.5)	11 (12.2)
family history of stomach cancer (%)	NO	144 (92.9)	159 (95.8)	0.38	157 (94.0)	145 (94.8)	0.959	145 (94.2)	157 (94.6)	1	144 (92.3)	158 (96.3)	0.186	153 (96.2)	149 (92.5)	0.236	134 (92.4)	169 (96.0)	0.248	146 (93.6)	156 (95.1)	0.725	148 (94.3)	154 (94.5)	1	148 (93.7)	154 (95.1)	0.766	161 (95.8)	141 (92.8)	0.343	155 (94.5)	147 (94.2)	1	161 (95.3)	142 (93.4)	0.635	157 (92.9)	145 (96.0)	0.333	139 (93.3)	163 (95.3)	0.586	154 (95.7)	149 (93.1)	0.458	143 (92.3)	159 (96.4)	0.177
	YES	11 (7.1)	7 (4.2)		10 (6.0)	8 (5.2)		9 (5.8)	9 (5.4)		12 (7.7)	6 (3.7)		6 (3.8)	12 (7.5)		11 (7.6)	7 (4.0)		10 (6.4)	8 (4.9)		9 (5.7)	9 (5.5)		10 (6.3)	8 (4.9)		7 (4.2)	11 (7.2)		9 (5.5)	9 (5.8)		8 (4.7)	10 (6.6)		12 (7.1)	6 (4.0)		10 (6.7)	8 (4.7)		7 (4.3)	11 (6.9)		12 (7.7)	6 (3.6)
pathologic stage (%)	Stage I	27 (13.8)	30 (15.5)	0.71	19 (9.7)	37 (19.1)	0.037	27 (14.1)	30 (15.2)	0.917	29 (14.9)	27 (13.9)	0.864	22 (11.2)	35 (18.1)	0.227	28 (14.7)	29 (14.6)	0.488	24 (12.4)	33 (16.9)	0.122	28 (14.4)	29 (14.9)	0.953	25 (13.0)	32 (16.2)	0.652	21 (10.7)	36 (18.8)	0.015	24 (12.3)	33 (17.0)	0.522	27 (13.6)	30 (15.7)	0.559	22 (11.4)	35 (17.9)	0.186	18 (9.5)	39 (19.5)	0.032	17 (8.9)	40 (20.2)	0.014	29 (14.9)	28 (14.4)	0.868
	Stage II	61 (31.3)	62 (32.0)		70 (35.9)	53 (27.3)		63 (33.0)	60 (30.3)		62 (31.8)	61 (31.4)		61 (31.1)	62 (32.1)		55 (28.8)	68 (34.2)		54 (27.8)	69 (35.4)		64 (32.8)	59 (30.4)		59 (30.7)	64 (32.5)		61 (31.0)	62 (32.3)		63 (32.3)	59 (30.4)		67 (33.8)	56 (29.3)		58 (30.1)	65 (33.2)		60 (31.7)	62 (31.0)		62 (32.5)	60 (30.3)		60 (30.8)	63 (32.5)
	Stage III	83 (42.6)	85 (43.8)		87 (44.6)	82 (42.3)		80 (41.9)	88 (44.4)		86 (44.1)	83 (42.8)		91 (46.4)	77 (39.9)		84 (44.0)	85 (42.7)		93 (47.9)	75 (38.5)		82 (42.1)	86 (44.3)		85 (44.3)	83 (42.1)		99 (50.3)	70 (36.5)		89 (45.6)	80 (41.2)		87 (43.9)	82 (42.9)		90 (46.6)	78 (39.8)		87 (46.0)	82 (41.0)		88 (46.1)	81 (40.9)		83 (42.6)	85 (43.8)
	Stage IV	24 (12.3)	17 (8.8)		19 (9.7)	22 (11.3)		21 (11.0)	20 (10.1)		18 (9.2)	23 (11.9)		22 (11.2)	19 (9.8)		24 (12.6)	17 (8.5)		23 (11.9)	18 (9.2)		21 (10.8)	20 (10.3)		23 (12.0)	18 (9.1)		16 (8.1)	24 (12.5)		19 (9.7)	22 (11.3)		17 (8.6)	23 (12.0)		23 (11.9)	18 (9.2)		24 (12.7)	17 (8.5)		24 (12.6)	17 (8.6)		23 (11.8)	18 (9.3)
T (%)	T1	10 (5.0)	12 (5.9)	0.152	3 (1.5)	19 (9.4)	<0.001	5 (2.5)	17 (8.3)	0.028	14 (7.0)	8 (3.9)	0.043	10 (4.9)	12 (6.0)	0.728	12 (5.9)	10 (4.9)	0.881	9 (4.4)	13 (6.4)	0.583	14 (6.9)	8 (4.0)	0.559	12 (5.9)	10 (5.0)	0.877	6 (3.0)	16 (7.9)	0.053	15 (7.4)	7 (3.4)	0.008	8 (3.9)	14 (7.0)	0.196	5 (2.5)	17 (8.4)	0.046	2 (1.0)	20 (9.7)	0.001	5 (2.5)	17 (8.4)	0.049	11 (5.4)	11 (5.5)	0.697
	T2	36 (17.8)	51 (25.1)		36 (17.7)	51 (25.2)		49 (24.5)	39 (19.0)		42 (21.1)	45 (21.8)		49 (23.9)	39 (19.5)		44 (21.8)	43 (21.2)		44 (21.7)	44 (21.8)		46 (22.5)	42 (20.9)		46 (22.7)	42 (20.8)		42 (20.8)	46 (22.7)		31 (15.3)	57 (28.1)		52 (25.5)	36 (17.9)		42 (20.7)	46 (22.8)		48 (24.1)	39 (18.9)		42 (20.8)	46 (22.7)		48 (23.5)	39 (19.4)
	T3	90 (44.6)	91 (44.8)		104 (51.2)	77 (38.1)		84 (42.0)	96 (46.8)		77 (38.7)	104 (50.5)		89 (43.4)	92 (46.0)		92 (45.5)	89 (43.8)		96 (47.3)	84 (41.6)		87 (42.6)	94 (46.8)		91 (44.8)	90 (44.6)		88 (43.6)	93 (45.8)		97 (48.0)	83 (40.9)		88 (43.1)	92 (45.8)		98 (48.3)	83 (41.1)		86 (43.2)	95 (46.1)		92 (45.5)	88 (43.3)		86 (42.2)	95 (47.3)
	T4	66 (32.7)	49 (24.1)		60 (29.6)	55 (27.2)		62 (31.0)	53 (25.9)		66 (33.2)	49 (23.8)		57 (27.8)	57 (28.5)		54 (26.7)	61 (30.0)		54 (26.6)	61 (30.2)		57 (27.9)	57 (28.4)		54 (26.6)	60 (29.7)		66 (32.7)	48 (23.6)		59 (29.2)	56 (27.6)		56 (27.5)	59 (29.4)		58 (28.6)	56 (27.7)		63 (31.7)	52 (25.2)		63 (31.2)	52 (25.6)		59 (28.9)	56 (27.9)
N (%)	N0	62 (31.5)	61 (30.8)	0.743	63 (32.1)	59 (29.6)	0.232	66 (34.4)	57 (28.1)	0.521	62 (31.2)	60 (30.6)	0.996	50 (25.3)	73 (37.1)	0.059	59 (30.1)	64 (32.0)	0.926	52 (26.3)	71 (36.0)	0.086	60 (30.8)	63 (31.5)	0.589	57 (29.2)	66 (33.0)	0.297	54 (27.0)	69 (35.4)	0.27	55 (27.8)	68 (34.5)	0.359	58 (29.0)	65 (33.3)	0.805	55 (27.9)	68 (34.3)	0.283	49 (25.0)	74 (37.2)	0.069	47 (23.9)	75 (37.9)	0.017	58 (29.3)	65 (33.0)	0.689
	N1	59 (29.9)	52 (26.3)		59 (30.1)	53 (26.6)		50 (26.0)	62 (30.5)		57 (28.6)	55 (28.1)		57 (28.8)	55 (27.9)		54 (27.6)	58 (29.0)		59 (29.8)	53 (26.9)		50 (25.6)	62 (31.0)		54 (27.7)	58 (29.0)		57 (28.5)	54 (27.7)		57 (28.8)	54 (27.4)		59 (29.5)	53 (27.2)		53 (26.9)	59 (29.8)		58 (29.6)	53 (26.6)		60 (30.5)	52 (26.3)		55 (27.8)	57 (28.9)
	N2	39 (19.8)	40 (20.2)		31 (15.8)	48 (24.1)		39 (20.3)	40 (19.7)		39 (19.6)	40 (20.4)		44 (22.2)	35 (17.8)		41 (20.9)	38 (19.0)		47 (23.7)	31 (15.7)		42 (21.5)	37 (18.5)		46 (23.6)	32 (16.0)		42 (21.0)	37 (19.0)		39 (19.7)	40 (20.3)		42 (21.0)	37 (19.0)		43 (21.8)	36 (18.2)		44 (22.4)	35 (17.6)		41 (20.8)	38 (19.2)		44 (22.2)	35 (17.8)
	N3	37 (18.8)	45 (22.7)		43 (21.9)	39 (19.6)		37 (19.3)	44 (21.7)		41 (20.6)	41 (20.9)		47 (23.7)	34 (17.3)		42 (21.4)	40 (20.0)		40 (20.2)	42 (21.3)		43 (22.1)	38 (19.0)		38 (19.5)	44 (22.0)		47 (23.5)	35 (17.9)		47 (23.7)	35 (17.8)		41 (20.5)	40 (20.5)		46 (23.4)	35 (17.7)		45 (23.0)	37 (18.6)		49 (24.9)	33 (16.7)		41 (20.7)	40 (20.3)
M (%)	M0	181 (92.3)	185 (93.9)	0.68	180 (92.3)	186 (93.9)	0.66	185 (94.4)	181 (91.9)	0.433	187 (94.4)	179 (91.8)	0.402	180 (92.3)	186 (93.9)	0.66	174 (90.2)	192 (96.0)	0.037	176 (92.6)	190 (93.6)	0.859	181 (91.9)	185 (94.4)	0.433	181 (93.3)	185 (93.0)	1	189 (95.5)	177 (90.8)	0.102	183 (93.4)	183 (92.9)	1	183 (94.3)	183 (92.0)	0.466	179 (92.3)	187 (94.0)	0.64	178 (90.4)	188 (95.9)	0.048	179 (91.8)	187 (94.4)	0.402	181 (92.8)	185 (93.4)	0.967
	M1	15 (7.7)	12 (6.1)		15 (7.7)	12 (6.1)		11 (5.6)	16 (8.1)		11 (5.6)	16 (8.2)		15 (7.7)	12 (6.1)		19 (9.8)	8 (4.0)		14 (7.4)	13 (6.4)		16 (8.1)	11 (5.6)		13 (6.7)	14 (7.0)		9 (4.5)	18 (9.2)		13 (6.6)	14 (7.1)		11 (5.7)	16 (8.0)		15 (7.7)	12 (6.0)		19 (9.6)	8 (4.1)		16 (8.2)	11 (5.6)		14 (7.2)	13 (6.6)
[truncated: 24 more columns]
